# Supplementary material for: Prognostic value of biomarkers EpCAM and αB-crystallin associated with lymphatic metastasis in breast cancer by iTRAQ analysis
Source: BMC Cancer. 2019 Aug 23;19:831. doi: 10.1186/s12885-019-6016-3 (PMC6708189; doi:10.1186/s12885-019-6016-3)
Supplement: Supplementary file 3 — Table S1. Identification of differentially expressed proteins between primary breast cancer tissues and metastatic lymph node tissues by the iTRAQ technique. (XLS 1215 kb) [file 12885_2019_6016_MOESM3_ESM.xls]

## Sheet: Sheet1
Table S1. Identification of differentially expressed proteins between primary breast cancer tissues and metastatic lymph node tissues by the iTRAQ technique.
N	Unused	Total	%Cov	%Cov(50)	%Cov(95)	Accession	Name	Species	Peptides(95%)	118:113	119:113	121:113	118:114	119:114	121:114	118:115	119:115	121:115	Coefficient of variation
1	424.29	424.29	68.4	52.95	48.86	sp|Q15149-3|PLEC_HUMAN	Isoform 3 of Plectin OS=Homo sapiens GN=PLEC	HUMAN	256	1.00925	0.912011	1.02802	0.862979	0.77983	0.887156	0.937562	0.847227	0.963829	0.0822595
2	281.67	281.67	70.6	57.26	54.64	sp|P12111|CO6A3_HUMAN	Collagen alpha-3(VI) chain OS=Homo sapiens GN=COL6A3 PE=1 SV=5	HUMAN	323	0.0928966	0.0847227	0.057544	0.195884	0.175388	0.110662	0.195884	0.177011	0.114815	0.370152
3	280.37	280.37	80.22	74.89	63.51	sp|Q09666|AHNK_HUMAN	Neuroblast differentiation-associated protein AHNAK OS=Homo sapiens GN=AHNAK PE=1 SV=2	HUMAN	253	0.912011	0.862979	1.0666	0.895365	0.847227	1.04713	0.92045	0.862979	1.07647	0.0932403
4	265.4	265.52	75.97	67.6	64.64	sp|P35579|MYH9_HUMAN	Myosin-9 OS=Homo sapiens GN=MYH9 PE=1 SV=4	HUMAN	286	0.855067	0.855067	0.737904	0.772681	0.765597	0.666807	0.963829	0.963829	0.831764	0.113941
5	224.91	225.16	90.48	79.15	78	sp|P02768|ALBU_HUMAN	Serum albumin OS=Homo sapiens GN=ALB PE=1 SV=2	HUMAN	351	0.862979	0.887156	0.870964	0.862979	0.887156	0.870964	0.654636	0.672977	0.660694	0.12431
6	217.19	217.21	68.25	57.64	55.36	sp|P21333-2|FLNA_HUMAN	Isoform 2 of Filamin-A OS=Homo sapiens GN=FLNA	HUMAN	203	0.831764	0.855067	0.831764	0.758578	0.77983	0.758578	0.928966	0.954993	0.92045	0.0830075
8	201.64	201.72	65.39	57.43	55.79	sp|P49327|FAS_HUMAN	Fatty acid synthase OS=Homo sapiens GN=FASN PE=1 SV=3	HUMAN	207	1.49969	0.731139	1.10662	1.87068	0.912011	1.38038	1.57036	0.765597	1.15878	0.299756
9	195.37	195.41	64.64	53.71	51.19	sp|Q99715|COCA1_HUMAN	Collagen alpha-1(XII) chain OS=Homo sapiens GN=COL12A1 PE=1 SV=2	HUMAN	185	0.619441	0.580764	0.554626	0.654636	0.613762	0.586138	0.912011	0.855067	0.816582	0.18485
10	177.45	177.46	64.64	55.49	52.53	sp|P02751-17|FINC_HUMAN	Isoform 17 of Fibronectin OS=Homo sapiens GN=FN1	HUMAN	193	0.787046	0.765597	0.698232	0.83946	0.816582	0.744732	1.04713	1.01859	0.928966	0.135882
12	162.86	162.87	69.49	52.41	49.43	sp|Q13813-3|SPTN1_HUMAN	Isoform 3 of Spectrin alpha chain, non-erythrocytic 1 OS=Homo sapiens GN=SPTAN1	HUMAN	121	1.7378	1.28233	1.99526	2.46604	1.83654	2.83139	0.654636	0.487529	0.765597	0.496524
14	156.99	157.18	71.2	61.58	58.03	sp|P01024|CO3_HUMAN	Complement C3 OS=Homo sapiens GN=C3 PE=1 SV=2	HUMAN	142	0.77983	0.847227	0.772681	0.816582	0.879022	0.801678	0.630957	0.679204	0.619441	0.116422
19	139.29	142.69	88.85	77.1	74.36	sp|P05787-2|K2C8_HUMAN	Isoform 2 of Keratin, type II cytoskeletal 8 OS=Homo sapiens GN=KRT8	HUMAN	187	0.879022	0.758578	1.30617	0.912011	0.787046	1.35519	1.11686	0.954993	1.65959	0.264802
24	117.65	117.73	58.12	42.26	37.9	sp|Q01082|SPTB2_HUMAN	Spectrin beta chain, non-erythrocytic 1 OS=Homo sapiens GN=SPTBN1 PE=1 SV=2	HUMAN	91	2.46604	2.208	2.07014	2.67917	2.37684	2.24905	0.654636	0.591562	0.554626	0.47507
37	100.12	100.25	71.58	57.5	51.78	sp|P18206-2|VINC_HUMAN	Isoform 1 of Vinculin OS=Homo sapiens GN=VCL	HUMAN	74	0.322107	0.253513	0.192309	0.356451	0.280543	0.20893	0.630957	0.496592	0.366438	0.386386
38	99.3	99.51	77.51	64.33	56.73	sp|P02787|TRFE_HUMAN	Serotransferrin OS=Homo sapiens GN=TF PE=1 SV=3	HUMAN	99	0.879022	0.946237	0.870964	0.903649	0.972747	0.887156	0.679204	0.731139	0.672977	0.127787
40	97.96	100.13	58.18	43.76	40.7	sp|Q05707|COEA1_HUMAN	Collagen alpha-1(XIV) chain OS=Homo sapiens GN=COL14A1 PE=1 SV=3	HUMAN	95	0.816582	0.847227	0.847227	0.787046	0.824138	0.816582	0.515229	0.534564	0.534564	0.193413
42	97.1	97.48	95.5	93	90	sp|P08727|K1C19_HUMAN	Keratin, type I cytoskeletal 19 OS=Homo sapiens GN=KRT19 PE=1 SV=4	HUMAN	127	0.92045	0.862979	1.07647	0.937562	0.870964	1.09648	1.05682	0.981748	1.23595	0.114903
48	88.14	92.57	84.65	76.74	74.19	sp|P05783|K1C18_HUMAN	Keratin, type I cytoskeletal 18 OS=Homo sapiens GN=KRT18 PE=1 SV=2	HUMAN	93	0.981748	0.787046	1.65959	1.0666	0.855067	1.80302	1.21339	0.972747	2.05116	0.340094
53	84.45	84.65	63.13	47.37	46.5	sp|P12109|CO6A1_HUMAN	Collagen alpha-1(VI) chain OS=Homo sapiens GN=COL6A1 PE=1 SV=3	HUMAN	101	0.625173	0.660694	0.666807	0.801678	0.847227	0.855067	0.642688	0.679204	0.685488	0.118547
58	82.27	83.6	57.94	50.38	48.39	sp|P22314|UBA1_HUMAN	Ubiquitin-like modifier-activating enzyme 1 OS=Homo sapiens GN=UBA1 PE=1 SV=3	HUMAN	85	1.34276	1.70608	2.75423	0.981748	1.24738	2.03236	1.58489	2.03236	3.25087	0.36752
64	75.38	75.62	61.44	51.06	48.52	sp|Q14697|GANAB_HUMAN	Neutral alpha-glucosidase AB OS=Homo sapiens GN=GANAB PE=1 SV=3	HUMAN	57	0.613762	0.258226	0.83946	0.369828	0.165959	0.505825	0.704693	0.275423	0.946237	0.49787
65	75.22	76.48	79.58	69.11	65.62	sp|P10809|CH60_HUMAN	60 kDa heat shock protein, mitochondrial OS=Homo sapiens GN=HSPD1 PE=1 SV=2	HUMAN	77	0.972747	0.862979	1.00925	1.09648	0.981748	1.14815	1.03753	0.928966	1.08643	0.0827889
69	74.05	76.48	78.84	66.18	64.74	sp|P25705|ATPA_HUMAN	ATP synthase subunit alpha, mitochondrial OS=Homo sapiens GN=ATP5A1 PE=1 SV=1	HUMAN	62	1.02802	0.49204	1.33045	1.40605	0.666807	1.80302	1.99526	0.963829	2.58226	0.46384
71	73.2	73.56	69.82	58.73	50.07	sp|P06396-4|GELS_HUMAN	Isoform 4 of Gelsolin OS=Homo sapiens GN=GSN	HUMAN	51	0.380189	0.107647	0.293765	0.398107	0.111686	0.30761	0.405508	0.115878	0.313329	0.437465
76	72.54	73.22	61.73	42.49	40.73	sp|P12110|CO6A2_HUMAN	Collagen alpha-2(VI) chain OS=Homo sapiens GN=COL6A2 PE=1 SV=4	HUMAN	85	0.118032	0.226986	0.188799	0.237684	0.474242	0.390841	0.123595	0.242103	0.201372	0.451783
77	71.32	72.68	73.92	65.31	64.35	sp|P01009|A1AT_HUMAN	Alpha-1-antitrypsin OS=Homo sapiens GN=SERPINA1 PE=1 SV=3	HUMAN	79	0.824138	0.887156	0.816582	0.801678	0.870964	0.801678	0.539511	0.586138	0.539511	0.181894
83	69.1	69.32	75.83	62.08	56.15	sp|P52272-2|HNRPM_HUMAN	Isoform 2 of Heterogeneous nuclear ribonucleoprotein M OS=Homo sapiens GN=HNRNPM	HUMAN	55	2.208	2.01372	1.1695	1.43219	1.30617	0.751623	1.95885	1.78649	1.02802	0.309886
86	68.47	68.84	90.42	77.06	75.06	tr|E7EU23|E7EU23_HUMAN	Rab GDP dissociation inhibitor beta OS=Homo sapiens GN=GDI2 PE=2 SV=1	HUMAN	50	1.03753	1.33045	1.49969	2.60615	3.22107	3.7325	3.25087	3.90841	4.57088	0.423438
89	67.84	68.05	44.88	28.95	23.68	sp|Q6P2Q9|PRP8_HUMAN	Pre-mRNA-processing-splicing factor 8 OS=Homo sapiens GN=PRPF8 PE=1 SV=2	HUMAN	56	1.92309	2.46604	1.0666	1.36773	1.75388	0.758578	1.65959	2.1677	0.928966	0.349166
94	66.58	68.81	74.25	59.21	54.7	sp|Q05682-5|CALD1_HUMAN	Isoform 5 of Caldesmon OS=Homo sapiens GN=CALD1	HUMAN	50	1.28233	0.937562	1.15878	1.04713	0.772681	0.946237	1.13763	0.83946	1.02802	0.149753
96	66.3	66.79	43.55	33.2	31.96	sp|Q15393|SF3B3_HUMAN	Splicing factor 3B subunit 3 OS=Homo sapiens GN=SF3B3 PE=1 SV=4	HUMAN	40	2.12814	3.69828	1.5417	1.07647	1.90546	0.809096	1.49969	2.65461	1.1272	0.467404
97	66	66.06	60.36	45.21	39.27	sp|Q00839|HNRPU_HUMAN	Heterogeneous nuclear ribonucleoprotein U OS=Homo sapiens GN=HNRNPU PE=1 SV=6	HUMAN	56	1.80302	0.862979	2.65461	1.48594	0.717794	2.22844	1.61436	0.772681	2.37684	0.421983
101	65.27	66.42	76.82	67.7	63.87	sp|P50990|TCPQ_HUMAN	T-complex protein 1 subunit theta OS=Homo sapiens GN=CCT8 PE=1 SV=4	HUMAN	37	1.38038	0.496592	1.59956	1.5417	0.554626	1.77011	1.99526	0.731139	2.31206	0.443898
102	64.76	64.92	50.46	36.5	33.51	sp|O75533|SF3B1_HUMAN	Splicing factor 3B subunit 1 OS=Homo sapiens GN=SF3B1 PE=1 SV=3	HUMAN	40	3.80189	4.92039	3.46737	1.45881	1.90546	1.2942	1.67494	2.18776	1.49969	0.489809
103	64.45	124.1	60.53	45.14	39.63	sp|P35580|MYH10_HUMAN	Myosin-10 OS=Homo sapiens GN=MYH10 PE=1 SV=3	HUMAN	97	0.293765	1.03753	0.831764	0.30479	1.04713	0.870964	0.380189	1.35519	1.08643	0.454338
106	63.81	82.46	85.93	80.81	80.81	sp|P08729|K2C7_HUMAN	Keratin, type II cytoskeletal 7 OS=Homo sapiens GN=KRT7 PE=1 SV=5	HUMAN	68	0.787046	0.586138	0.554626	0.758578	0.564937	0.529663	1.33045	0.990832	0.928966	0.3214
108	63.32	63.81	54.54	43.44	38.21	sp|P63010|AP2B1_HUMAN	AP-2 complex subunit beta OS=Homo sapiens GN=AP2B1 PE=1 SV=1	HUMAN	36	0.847227	0.642688	0.787046	0.613762	0.474242	0.570164	0.809096	0.613762	0.744732	0.173672
128	58.51	59.11	51.76	40.22	36.21	sp|P16615-5|AT2A2_HUMAN	Isoform 5 of Sarcoplasmic/endoplasmic reticulum calcium ATPase 2 OS=Homo sapiens GN=ATP2A2	HUMAN	38	0.816582	0.717794	1.61436	0.505825	0.440555	0.972747	1.00925	0.862979	1.94089	0.471858
134	56.77	56.97	43.63	30.45	26.97	sp|P11047|LAMC1_HUMAN	Laminin subunit gamma-1 OS=Homo sapiens GN=LAMC1 PE=1 SV=3	HUMAN	43	0.255859	0.666807	0.630957	0.380189	1.03753	0.981748	0.299226	0.77983	0.731139	0.414692
140	54.74	54.99	33.81	22.94	20.58	tr|F8VPD4|F8VPD4_HUMAN	CAD protein OS=Homo sapiens GN=CAD PE=2 SV=1	HUMAN	34	1.04713	2.42103	2.99226	1.21339	2.75423	3.37287	1.04713	2.35505	2.96483	0.381712
141	54.67	54.68	75.16	63.58	61.89	sp|Q01518|CAP1_HUMAN	Adenylyl cyclase-associated protein 1 OS=Homo sapiens GN=CAP1 PE=1 SV=5	HUMAN	40	0.679204	0.630957	0.199526	0.580764	0.544503	0.170608	0.831764	0.77983	0.244343	0.458421
144	54.01	56.72	53.19	37.7	35.39	sp|O95782-2|AP2A1_HUMAN	Isoform B of AP-2 complex subunit alpha-1 OS=Homo sapiens GN=AP2A1	HUMAN	33	0.60256	0.580764	1.15878	0.654636	0.619441	1.27057	1.11686	1.08643	2.208	0.474937
153	52.74	53.25	49.94	41.96	39.11	tr|B4DZI8|B4DZI8_HUMAN	Coatomer protein complex, subunit beta 2 (Beta prime), isoform CRA_b OS=Homo sapiens GN=COPB2 PE=2 SV=1	HUMAN	32	1.30617	1.11686	1.28233	1.19124	1.00925	1.1695	1.64437	1.40605	1.61436	0.156641
156	52.6	53.38	83.41	71.77	62.93	sp|P61978-2|HNRPK_HUMAN	Isoform 2 of Heterogeneous nuclear ribonucleoprotein K OS=Homo sapiens GN=HNRNPK	HUMAN	56	3.31131	1.36773	2.12814	1.77011	0.724436	1.19124	2.35505	0.981748	1.5417	0.439666
159	52.02	52.34	38.45	21.6	16.57	sp|Q14789|GOGB1_HUMAN	Golgin subfamily B member 1 OS=Homo sapiens GN=GOLGB1 PE=1 SV=2	HUMAN	47	1.40605	1.40605	1.85353	2.1677	2.18776	2.80543	1.70608	1.65959	2.14783	0.219855
162	51.5	53.23	69.84	64.13	59.78	sp|P21810|PGS1_HUMAN	Biglycan OS=Homo sapiens GN=BGN PE=1 SV=2	HUMAN	65	0.630957	0.660694	0.666807	0.679204	0.704693	0.717794	0.564937	0.591562	0.60256	0.0764586
164	50.98	53.12	42.62	26.82	23.14	sp|Q7L576|CYFP1_HUMAN	Cytoplasmic FMR1-interacting protein 1 OS=Homo sapiens GN=CYFIP1 PE=1 SV=1	HUMAN	29	0.559758	0.887156	0.428549	1.11686	1.70608	0.824138	0.801678	1.24738	0.608135	0.410962
166	50.67	51.97	66.17	53.6	52.68	sp|P48643|TCPE_HUMAN	T-complex protein 1 subunit epsilon OS=Homo sapiens GN=CCT5 PE=1 SV=1	HUMAN	35	1.7378	0.809096	2.51189	1.70608	0.787046	2.48886	1.75388	0.809096	2.53513	0.415736
167	50.6	50.79	48.73	32.91	28.24	sp|P26640|SYVC_HUMAN	Valine--tRNA ligase OS=Homo sapiens GN=VARS PE=1 SV=4	HUMAN	33	0.83946	0.855067	0.751623	2.96483	2.88403	2.60615	2.88403	2.96483	2.65461	0.443191
172	50.03	50.12	58.44	54.43	52.11	sp|P55084|ECHB_HUMAN	Trifunctional enzyme subunit beta, mitochondrial OS=Homo sapiens GN=HADHB PE=1 SV=3	HUMAN	36	0.60256	0.49204	0.887156	0.801678	0.654636	1.18032	1.5417	1.24738	2.26987	0.493679
173	50.02	51.64	66.37	57.01	52.34	sp|P17987|TCPA_HUMAN	T-complex protein 1 subunit alpha OS=Homo sapiens GN=TCP1 PE=1 SV=1	HUMAN	38	1.02802	0.457088	1.31826	1.23595	0.549541	1.58489	1.07647	0.47863	1.38038	0.392249
175	49.87	50.25	50.8	44.97	32.84	sp|Q9Y678|COPG1_HUMAN	Coatomer subunit gamma-1 OS=Homo sapiens GN=COPG1 PE=1 SV=1	HUMAN	28	1.75388	0.691831	1.24738	1.04713	0.398107	0.77983	1.64437	0.625173	1.18032	0.418845
176	49.82	50.39	57	46.44	44.84	sp|P55884|EIF3B_HUMAN	Eukaryotic translation initiation factor 3 subunit B OS=Homo sapiens GN=EIF3B PE=1 SV=3	HUMAN	33	2.208	2.29087	1.38038	3.94457	4.05509	2.44343	3.16228	3.37287	2.01372	0.312292
179	49.47	49.56	92.65	83.27	81.22	sp|P63104|1433Z_HUMAN	14-3-3 protein zeta/delta OS=Homo sapiens GN=YWHAZ PE=1 SV=1	HUMAN	50	1.08643	0.465586	1.10662	1.7378	0.737904	1.77011	2.22844	0.946237	2.26987	0.447215
180	49.22	49.22	79.72	76.22	76.22	sp|P60174|TPIS_HUMAN	Triosephosphate isomerase OS=Homo sapiens GN=TPI1 PE=1 SV=3	HUMAN	50	0.903649	1.03753	1.1272	0.809096	0.928966	1.00925	0.903649	1.03753	1.1272	0.103435
188	48.31	50.61	61.39	31.14	22.79	sp|Q14683|SMC1A_HUMAN	Structural maintenance of chromosomes protein 1A OS=Homo sapiens GN=SMC1A PE=1 SV=2	HUMAN	26	2.12814	1.35519	1.97697	1.65959	1.08643	1.55597	1.10662	0.724436	1.03753	0.312298
189	48.2	52.1	51.98	39.29	35.03	sp|O60763|USO1_HUMAN	General vesicular transport factor p115 OS=Homo sapiens GN=USO1 PE=1 SV=2	HUMAN	32	1.43219	1.61436	0.448745	0.912011	1.03753	0.285759	1.51356	1.67494	0.457088	0.494202
191	48.14	49.04	44.07	30.16	26.14	sp|O14980|XPO1_HUMAN	Exportin-1 OS=Homo sapiens GN=XPO1 PE=1 SV=1	HUMAN	34	1.8197	1.40605	3.56451	1.87068	1.43219	3.63078	1.58489	1.21339	3.13329	0.420838
193	47.89	48.95	77.88	61.95	61.95	sp|P49411|EFTU_HUMAN	Elongation factor Tu, mitochondrial OS=Homo sapiens GN=TUFM PE=1 SV=2	HUMAN	31	1.01859	1.41906	2.51189	1.1272	1.57036	2.80543	0.963829	1.33045	2.37684	0.391863
199	47.18	47.59	48.35	37.89	35.9	sp|Q13200|PSMD2_HUMAN	26S proteasome non-ATPase regulatory subunit 2 OS=Homo sapiens GN=PSMD2 PE=1 SV=3	HUMAN	37	2.31206	2.80543	1.69044	0.691831	0.847227	0.529663	1.80302	2.1677	1.38038	0.467404
204	46.7	48.27	46.55	28.57	23.83	sp|Q04637-5|IF4G1_HUMAN	Isoform D of Eukaryotic translation initiation factor 4 gamma 1 OS=Homo sapiens GN=EIF4G1	HUMAN	29	1.08643	0.591562	0.613762	2.53513	1.36773	1.41906	2.29087	1.21339	1.27057	0.453056
205	46.48	46.84	55.14	41.49	40	sp|Q92499|DDX1_HUMAN	ATP-dependent RNA helicase DDX1 OS=Homo sapiens GN=DDX1 PE=1 SV=2	HUMAN	30	2.31206	1.97697	1.99526	2.42103	2.07014	2.0893	2.22844	1.92309	1.95885	0.0778132
209	46.24	47.42	39.06	20.57	16.76	sp|P12270|TPR_HUMAN	Nucleoprotein TPR OS=Homo sapiens GN=TPR PE=1 SV=3	HUMAN	35	1.77011	2.93765	3.94457	1.13763	1.83654	2.46604	0.972747	1.51356	2.07014	0.424121
210	46.16	46.45	65.55	58.61	57.42	sp|P61158|ARP3_HUMAN	Actin-related protein 3 OS=Homo sapiens GN=ACTR3 PE=1 SV=3	HUMAN	35	0.928966	0.862979	0.444631	1.49969	1.41906	0.711214	1.23595	1.13763	0.580764	0.354711
213	45.89	46.79	87.88	83.03	76.36	sp|P62937|PPIA_HUMAN	Peptidyl-prolyl cis-trans isomerase A OS=Homo sapiens GN=PPIA PE=1 SV=2	HUMAN	70	1.04713	1.11686	1.52757	2.55859	2.55859	3.69828	1.23595	1.25892	1.8197	0.452247
216	45.73	51.2	50.61	43.64	39.09	sp|P54136|SYRC_HUMAN	Arginine--tRNA ligase, cytoplasmic OS=Homo sapiens GN=RARS PE=1 SV=2	HUMAN	29	1.58489	1.04713	2.10863	1.49969	0.990832	1.99526	1.8197	1.21339	2.42103	0.286462
217	45.68	46.42	53.64	35.76	31.7	sp|Q9BXP5-5|SRRT_HUMAN	Isoform 5 of Serrate RNA effector molecule homolog OS=Homo sapiens GN=SRRT	HUMAN	27	3.98107	3.40408	2.93765	1.94089	1.72187	1.45881	1.2942	1.14815	0.963829	0.487053
219	45.44	46.46	65.67	52.69	49.9	sp|P14868|SYDC_HUMAN	Aspartate--tRNA ligase, cytoplasmic OS=Homo sapiens GN=DARS PE=1 SV=2	HUMAN	28	1.11686	1.14815	1.85353	1.48594	1.52757	2.44343	1.87068	1.92309	3.10456	0.325509
222	45.11	45.95	53.02	29.28	24.88	sp|P55265|DSRAD_HUMAN	Double-stranded RNA-specific adenosine deaminase OS=Homo sapiens GN=ADAR PE=1 SV=4	HUMAN	29	2.93765	1.47231	1.67494	2.83139	1.41906	1.59956	1.44544	0.711214	0.809096	0.439802
229	44.41	44.83	69.12	63.2	54.22	sp|P26599-3|PTBP1_HUMAN	Isoform 3 of Polypyrimidine tract-binding protein 1 OS=Homo sapiens GN=PTBP1	HUMAN	40	0.642688	1.20226	1.28233	0.685488	1.30617	1.39316	0.809096	1.55597	1.64437	0.298918
234	43.81	44.49	61.24	45.69	43.07	sp|O43242|PSMD3_HUMAN	26S proteasome non-ATPase regulatory subunit 3 OS=Homo sapiens GN=PSMD3 PE=1 SV=2	HUMAN	27	1.69044	1.92309	1.36773	0.465586	0.524808	0.380189	1.92309	2.1677	1.57036	0.492661
235	43.75	46.44	38.55	27.65	25.36	tr|B4E1Z4|B4E1Z4_HUMAN	Complement factor B OS=Homo sapiens GN=CFB PE=2 SV=1	HUMAN	29	0.145881	0.151356	0.235505	0.185353	0.194089	0.293765	0.138038	0.147231	0.212814	0.257313
236	43.63	105.14	84.08	81.43	80.11	sp|P62736|ACTA_HUMAN	Actin, aortic smooth muscle OS=Homo sapiens GN=ACTA2 PE=1 SV=1	HUMAN	169	0.625173	0.809096	0.787046	1.43219	1.85353	1.77011	1.28233	1.65959	1.59956	0.333113
241	43.09	43.35	54.44	45.86	43.2	sp|P51884|LUM_HUMAN	Lumican OS=Homo sapiens GN=LUM PE=1 SV=2	HUMAN	57	0.47863	0.501187	0.501187	0.49204	0.515229	0.515229	0.353183	0.369828	0.369828	0.143376
242	43.03	43.3	45.44	25.47	22.68	sp|Q9UQE7|SMC3_HUMAN	Structural maintenance of chromosomes protein 3 OS=Homo sapiens GN=SMC3 PE=1 SV=2	HUMAN	25	1.95885	1.64437	2.0893	1.75388	1.47231	1.87068	0.946237	0.787046	1	0.301436
244	42.7	45.41	50.59	36.94	32.03	tr|H0Y8C6|H0Y8C6_HUMAN	Importin-5 (Fragment) OS=Homo sapiens GN=IPO5 PE=4 SV=1	HUMAN	27	1.11686	0.879022	2.24905	1.64437	1.27057	3.22107	1.20226	0.937562	2.37684	0.454136
246	42.64	44.06	65.19	49.91	44.94	sp|Q99832|TCPH_HUMAN	T-complex protein 1 subunit eta OS=Homo sapiens GN=CCT7 PE=1 SV=2	HUMAN	29	1.35519	0.515229	1.64437	1.59956	0.60256	1.94089	1.75388	0.660694	2.12814	0.42569
247	42.63	42.68	60.09	46.2	42.25	sp|Q14195-2|DPYL3_HUMAN	Isoform LCRMP-4 of Dihydropyrimidinase-related protein 3 OS=Homo sapiens GN=DPYSL3	HUMAN	28	0.293765	0.233346	0.0879023	0.30761	0.246604	0.092045	0.363078	0.288403	0.105682	0.435564
248	42.42	43.28	41.33	26.73	23.19	tr|F5H698|F5H698_HUMAN	Leucine--tRNA ligase, cytoplasmic OS=Homo sapiens GN=LARS PE=2 SV=1	HUMAN	24	1.02802	1.40605	1.36773	0.879022	1.20226	1.19124	2.12814	2.80543	2.63027	0.412491
252	42.07	45.68	71.13	59.66	53.29	sp|Q15233|NONO_HUMAN	Non-POU domain-containing octamer-binding protein OS=Homo sapiens GN=NONO PE=1 SV=4	HUMAN	32	2.75423	3.49945	1.57036	1.35519	1.72187	0.77983	2.83139	3.63078	1.64437	0.431649
253	42.02	44.04	64.13	52.33	45.65	sp|Q96AE4|FUBP1_HUMAN	Far upstream element-binding protein 1 OS=Homo sapiens GN=FUBP1 PE=1 SV=3	HUMAN	28	1.10662	1.45881	1.44544	1.51356	1.99526	1.95885	0.737904	0.946237	0.946237	0.312845
260	41.32	41.81	40.3	27.19	21.29	sp|O60264|SMCA5_HUMAN	SWI/SNF-related matrix-associated actin-dependent regulator of chromatin subfamily A member 5 OS=Homo sapiens GN=SMARCA5 PE=1 SV=1	HUMAN	24	2.35505	1.6293	1.6293	1.04713	0.698232	0.704693	1.33045	0.879022	0.903649	0.417145
269	40.7	41.09	50.84	34.08	32.29	sp|Q13435|SF3B2_HUMAN	Splicing factor 3B subunit 2 OS=Homo sapiens GN=SF3B2 PE=1 SV=2	HUMAN	27	2.12814	2.33346	2.14783	1.13763	1.24738	1.14815	1.1695	1.28233	1.19124	0.313149
270	40.54	40.78	70.95	58.51	53.53	sp|P19971|TYPH_HUMAN	Thymidine phosphorylase OS=Homo sapiens GN=TYMP PE=1 SV=2	HUMAN	29	1.85353	1.07647	1.48594	2.51189	1.49969	2.01372	0.794328	0.465586	0.636796	0.471205
271	40.38	42.45	79.59	72.79	68.03	sp|P06748|NPM_HUMAN	Nucleophosmin OS=Homo sapiens GN=NPM1 PE=1 SV=2	HUMAN	49	9.28966	5.15229	7.37904	8.31764	4.69894	6.48634	3.22107	1.7378	2.51189	0.459219
272	40.37	40.72	65.21	56.69	51.82	sp|P38919|IF4A3_HUMAN	Eukaryotic initiation factor 4A-III OS=Homo sapiens GN=EIF4A3 PE=1 SV=4	HUMAN	22	2.91072	2.83139	3.87258	1.59956	1.52757	2.12814	1.75388	1.69044	2.33346	0.32214
277	40.1	40.39	64.44	53.56	45.56	sp|Q9Y6N5|SQRD_HUMAN	Sulfide:quinone oxidoreductase, mitochondrial OS=Homo sapiens GN=SQRDL PE=1 SV=1	HUMAN	25	0.642688	0.744732	1.10662	1.02802	1.20226	1.78649	1.61436	1.87068	2.77971	0.444523
279	40.04	40.55	41.29	22.7	20.49	sp|Q13045|FLII_HUMAN	Protein flightless-1 homolog OS=Homo sapiens GN=FLII PE=1 SV=2	HUMAN	29	0.751623	0.731139	0.704693	1.30617	1.27057	1.22462	1.21339	1.1695	1.13763	0.223739
282	39.9	40.11	39.38	25.22	23.75	sp|Q8IUX7|AEBP1_HUMAN	Adipocyte enhancer-binding protein 1 OS=Homo sapiens GN=AEBP1 PE=1 SV=1	HUMAN	29	0.340408	0.190546	0.334195	0.255859	0.144544	0.251189	0.57544	0.322107	0.564937	0.428602
285	39.87	40.62	56.12	42.04	34.78	sp|Q8N163|CCAR2_HUMAN	Cell cycle and apoptosis regulator protein 2 OS=Homo sapiens GN=CCAR2 PE=1 SV=2	HUMAN	21	1.48594	0.534564	0.92045	1.45881	0.534564	0.903649	0.92045	0.337287	0.57544	0.450175
291	39.39	43.02	51.15	38.02	32.21	tr|I3L0N3|I3L0N3_HUMAN	Vesicle-fusing ATPase OS=Homo sapiens GN=NSF PE=2 SV=1	HUMAN	24	1.01859	0.737904	1.41906	0.744732	0.549541	1.04713	1.40605	1.02802	1.94089	0.36864
292	39.23	41.81	74.6	60.28	54.97	sp|P35998|PRS7_HUMAN	26S protease regulatory subunit 7 OS=Homo sapiens GN=PSMC2 PE=1 SV=3	HUMAN	24	1.49969	1.64437	1.67494	0.654636	0.724436	0.737904	1.24738	1.38038	1.40605	0.314678
293	39.22	39.92	54.3	45.9	42.42	tr|B5MCQ5|B5MCQ5_HUMAN	Protein disulfide-isomerase A6 OS=Homo sapiens GN=PDIA6 PE=2 SV=1	HUMAN	26	1.38038	1.00925	2.63027	1.24738	0.92045	2.35505	1.90546	1.41906	3.66438	0.462577
298	38.92	39.52	77.95	72.24	71.1	tr|C9J9K3|C9J9K3_HUMAN	40S ribosomal protein SA (Fragment) OS=Homo sapiens GN=RPSA PE=3 SV=2	HUMAN	33	2.208	1.05682	2.48886	1.87068	0.870964	2.07014	3.04789	1.44544	3.43558	0.394263
299	38.79	39.09	49.94	28.57	25.64	sp|Q8N1F7|NUP93_HUMAN	Nuclear pore complex protein Nup93 OS=Homo sapiens GN=NUP93 PE=1 SV=2	HUMAN	24	0.751623	1.33045	1.11686	0.524808	0.887156	0.765597	0.751623	1.33045	1.10662	0.280048
301	38.68	39.36	49.53	35.59	30.72	sp|P41250|SYG_HUMAN	Glycine--tRNA ligase OS=Homo sapiens GN=GARS PE=1 SV=3	HUMAN	22	1.49969	1.18032	1.13763	1.10662	0.862979	0.83946	3.04789	2.53513	2.33346	0.473622
303	38.64	41.29	38.3	23.29	17.53	sp|P07942|LAMB1_HUMAN	Laminin subunit beta-1 OS=Homo sapiens GN=LAMB1 PE=1 SV=2	HUMAN	26	0.349945	0.597035	0.794328	0.293765	0.496592	0.648634	0.285759	0.483059	0.636796	0.325302
304	38.51	38.68	54.64	35.25	32.51	sp|P00488|F13A_HUMAN	Coagulation factor XIII A chain OS=Homo sapiens GN=F13A1 PE=1 SV=4	HUMAN	24	0.0981748	0.291072	0.337287	0.0903649	0.260615	0.30479	0.0717794	0.205116	0.239883	0.450014
305	38.5	40.3	58	42.18	31.45	sp|P40227|TCPZ_HUMAN	T-complex protein 1 subunit zeta OS=Homo sapiens GN=CCT6A PE=1 SV=3	HUMAN	26	0.972747	0.559758	1.27057	1.08643	0.625173	1.41906	1.30617	0.751623	1.72187	0.339922
309	38.27	39.24	56.88	46.95	43.79	tr|F8VQ10|F8VQ10_HUMAN	Spliceosome RNA helicase DDX39B OS=Homo sapiens GN=DDX39B PE=2 SV=1	HUMAN	30	1.51356	1.58489	1.02802	0.855067	0.895365	0.580764	1.13763	1.19124	0.765597	0.296444
311	38.24	40.53	69.96	58.11	54.61	sp|Q9Y265|RUVB1_HUMAN	RuvB-like 1 OS=Homo sapiens GN=RUVBL1 PE=1 SV=1	HUMAN	30	1.20226	0.879022	2.55859	1.28233	0.937562	2.72898	1.33045	0.963829	2.80543	0.471636
313	38.2	40.52	46.62	31.43	26.33	tr|J3QRN6|J3QRN6_HUMAN	Unconventional myosin-Id OS=Homo sapiens GN=MYO1D PE=2 SV=1	HUMAN	25	0.515229	0.390841	0.222843	0.501187	0.390841	0.210863	0.679204	0.534564	0.277971	0.360402
314	38.17	38.6	60.3	45.41	42.93	sp|P39023|RL3_HUMAN	60S ribosomal protein L3 OS=Homo sapiens GN=RPL3 PE=1 SV=2	HUMAN	29	1.78649	1.23595	1.52757	1.39316	0.954993	1.19124	1.70608	1.18032	1.45881	0.183198
315	38.09	38.62	74.72	67.43	62.19	sp|P17980|PRS6A_HUMAN	26S protease regulatory subunit 6A OS=Homo sapiens GN=PSMC3 PE=1 SV=3	HUMAN	25	2.58226	2.18776	2.03236	0.816582	0.685488	0.619441	2.88403	2.35505	2.18776	0.451307
319	37.63	37.82	44.97	20.97	19.56	tr|S4R3H4|S4R3H4_HUMAN	Apoptotic chromatin condensation inducer in the nucleus OS=Homo sapiens GN=ACIN1 PE=4 SV=1	HUMAN	24	2.03236	1.70608	2.0893	0.972747	0.855067	1.01859	0.937562	0.824138	0.981748	0.386051
321	37.53	48	83.47	66.94	66.94	sp|P67936|TPM4_HUMAN	Tropomyosin alpha-4 chain OS=Homo sapiens GN=TPM4 PE=1 SV=3	HUMAN	41	0.461318	0.220801	0.30479	0.283139	0.135519	0.187068	0.613762	0.293765	0.409261	0.434988
324	37.42	43.17	69.77	63.35	59.21	tr|B7Z9L0|B7Z9L0_HUMAN	T-complex protein 1 subunit delta OS=Homo sapiens GN=CCT4 PE=2 SV=1	HUMAN	25	1.24738	0.554626	1.69044	1.38038	0.608135	1.87068	1.80302	0.801678	2.44343	0.437904
325	37.29	38.2	72.19	69.38	67.7	sp|Q15365|PCBP1_HUMAN	Poly(rC)-binding protein 1 OS=Homo sapiens GN=PCBP1 PE=1 SV=2	HUMAN	34	2.33346	1.80302	2.24905	1.87068	1.44544	1.8197	1.69044	1.30617	1.64437	0.175824
326	37.25	37.57	72.62	65.4	62.74	sp|P62701|RS4X_HUMAN	40S ribosomal protein S4, X isoform OS=Homo sapiens GN=RPS4X PE=1 SV=2	HUMAN	28	1.6293	0.816582	1.30617	1.8197	0.912011	1.47231	3.04789	1.55597	2.46604	0.401482
327	37.17	37.6	40.37	28.15	26.49	sp|Q02218|ODO1_HUMAN	2-oxoglutarate dehydrogenase, mitochondrial OS=Homo sapiens GN=OGDH PE=1 SV=3	HUMAN	24	0.685488	2.208	2.63027	0.448745	1.49969	1.78649	0.642688	2.05116	2.44343	0.487345
334	36.56	36.95	77.99	68.34	66.02	sp|P23396-2|RS3_HUMAN	Isoform 2 of 40S ribosomal protein S3 OS=Homo sapiens GN=RPS3	HUMAN	24	1.34276	0.559758	1.10662	1.48594	0.619441	1.22462	2.01372	0.83946	1.67494	0.378072
338	36.32	37.4	39.4	25.72	22.46	sp|Q9BSJ8|ESYT1_HUMAN	Extended synaptotagmin-1 OS=Homo sapiens GN=ESYT1 PE=1 SV=1	HUMAN	21	0.946237	0.559758	0.293765	1.44544	0.816582	0.444631	1.21339	0.704693	0.37325	0.487984
350	35.71	39.18	42.66	24.66	17.29	sp|Q15075|EEA1_HUMAN	Early endosome antigen 1 OS=Homo sapiens GN=EEA1 PE=1 SV=2	HUMAN	23	0.469894	0.855067	1.34276	0.580764	1.07647	1.65959	0.529663	0.972747	1.49969	0.409916
351	35.65	36.85	49.61	28.79	24.36	tr|H3BRV0|H3BRV0_HUMAN	Eukaryotic translation initiation factor 3 subunit C OS=Homo sapiens GN=EIF3C PE=2 SV=1	HUMAN	25	1.14815	0.691831	1.02802	1.94089	1.1695	1.72187	1.52757	0.895365	1.36773	0.296282
354	35.55	37.85	80.92	67.69	61.54	sp|P14550|AK1A1_HUMAN	Alcohol dehydrogenase [NADP(+)] OS=Homo sapiens GN=AKR1A1 PE=1 SV=3	HUMAN	33	0.544503	0.751623	0.648634	0.903649	1.27057	1.10662	0.879022	1.23595	1.0666	0.257859
356	35.24	35.9	61.56	44.16	41.65	sp|Q16181|SEPT7_HUMAN	Septin-7 OS=Homo sapiens GN=SEPT7 PE=1 SV=2	HUMAN	35	1.11686	0.92045	0.349945	1.15878	0.928966	0.366438	0.847227	0.691831	0.265461	0.432109
359	35.15	36.27	56.63	38.6	30.85	sp|O76094|SRP72_HUMAN	Signal recognition particle subunit SRP72 OS=Homo sapiens GN=SRP72 PE=1 SV=3	HUMAN	20	1.83654	1.47231	2.05116	0.895365	0.698232	1.00925	2.31206	1.78649	2.60615	0.381589
360	35.12	35.15	50.08	39.73	38.88	sp|P14866|HNRPL_HUMAN	Heterogeneous nuclear ribonucleoprotein L OS=Homo sapiens GN=HNRNPL PE=1 SV=2	HUMAN	34	2.46604	2.12814	2.01372	1.33045	1.15878	1.07647	2.29087	1.97697	1.87068	0.261904
366	35.02	35.56	60.13	46.41	41.14	sp|P48637|GSHB_HUMAN	Glutathione synthetase OS=Homo sapiens GN=GSS PE=1 SV=1	HUMAN	22	0.981748	0.981748	1.01859	1.08643	1.08643	1.1272	1.48594	1.49969	1.5417	0.185678
368	34.88	35.5	48.3	27.51	24.43	sp|Q14203-3|DCTN1_HUMAN	Isoform 3 of Dynactin subunit 1 OS=Homo sapiens GN=DCTN1	HUMAN	24	0.698232	0.474242	0.654636	1.07647	0.717794	0.981748	1.01859	0.679204	0.928966	0.239354
371	34.75	37.22	42.9	32.76	27.64	sp|Q15029-2|U5S1_HUMAN	Isoform 2 of 116 kDa U5 small nuclear ribonucleoprotein component OS=Homo sapiens GN=EFTUD2	HUMAN	20	1.83654	2.12814	1.28233	1.27057	1.47231	0.862979	1.31826	1.51356	0.92045	0.270786
376	34.58	35.2	56.44	45.74	38.81	sp|Q9Y3I0|RTCB_HUMAN	tRNA-splicing ligase RtcB homolog OS=Homo sapiens GN=RTCB PE=1 SV=1	HUMAN	21	2.12814	3.10456	1.78649	1.97697	2.85759	1.65959	2.14783	3.0761	1.8197	0.23621
377	34.54	34.7	67.05	62.88	58.33	sp|P61247|RS3A_HUMAN	40S ribosomal protein S3a OS=Homo sapiens GN=RPS3A PE=1 SV=2	HUMAN	30	1.35519	0.487529	0.912011	1.35519	0.49204	0.92045	1.97697	0.717794	1.34276	0.432989
383	34.34	36.96	49.37	34.26	27.83	sp|O94874|UFL1_HUMAN	E3 UFM1-protein ligase 1 OS=Homo sapiens GN=UFL1 PE=1 SV=2	HUMAN	21	1.6293	1.24738	0.751623	1.6293	1.23595	0.737904	2.07014	1.57036	0.92045	0.326758
384	34.31	39.5	74.61	67.4	66.46	sp|P09525|ANXA4_HUMAN	Annexin A4 OS=Homo sapiens GN=ANXA4 PE=1 SV=4	HUMAN	27	0.448745	0.452898	0.625173	0.895365	0.903649	1.24738	0.937562	0.946237	1.30617	0.335933
385	34.15	40.17	73.15	51.97	46.55	sp|P60842|IF4A1_HUMAN	Eukaryotic initiation factor 4A-I OS=Homo sapiens GN=EIF4A1 PE=1 SV=1	HUMAN	31	1.87068	0.751623	1.75388	1.51356	0.613762	1.41906	1.69044	0.685488	1.59956	0.354666
386	34.15	34.19	51.03	35.96	33.22	tr|B7Z1R5|B7Z1R5_HUMAN	V-type proton ATPase catalytic subunit A OS=Homo sapiens GN=ATP6V1A PE=2 SV=1	HUMAN	21	0.717794	0.322107	1.13763	0.954993	0.428549	1.51356	0.765597	0.343558	1.21339	0.479247
388	34.09	34.23	40.73	30.14	25.22	sp|Q15459|SF3A1_HUMAN	Splicing factor 3A subunit 1 OS=Homo sapiens GN=SF3A1 PE=1 SV=1	HUMAN	21	2.07014	2.58226	1.21339	1.28233	1.58489	0.772681	1.49969	1.87068	0.903649	0.354169
390	33.96	38.06	59	49.46	42.73	sp|Q02818|NUCB1_HUMAN	Nucleobindin-1 OS=Homo sapiens GN=NUCB1 PE=1 SV=4	HUMAN	20	0.787046	0.380189	1.23595	0.698232	0.337287	1.10662	0.954993	0.452898	1.48594	0.458666
391	33.94	34.03	31.89	21.2	19.86	sp|P08572|CO4A2_HUMAN	Collagen alpha-2(IV) chain OS=Homo sapiens GN=COL4A2 PE=1 SV=4	HUMAN	23	0.751623	0.887156	0.591562	1.41906	1.64437	1.13763	0.92045	1.08643	0.711214	0.318865
393	33.76	34	76.79	52.22	45.73	sp|P07910-2|HNRPC_HUMAN	Isoform C1 of Heterogeneous nuclear ribonucleoproteins C1/C2 OS=Homo sapiens GN=HNRNPC	HUMAN	32	3.0761	1.51356	2.05116	1.72187	0.862979	1.15878	1.99526	0.963829	1.34276	0.396131
395	33.72	35.9	34.34	14.73	10.79	sp|P49792|RBP2_HUMAN	E3 SUMO-protein ligase RanBP2 OS=Homo sapiens GN=RANBP2 PE=1 SV=2	HUMAN	26	1.28233	1.70608	1.38038	2.44343	3.19154	2.60615	1.13763	1.5417	1.20226	0.377503
397	33.61	33.63	76.59	68.78	63.9	sp|P62820|RAB1A_HUMAN	Ras-related protein Rab-1A OS=Homo sapiens GN=RAB1A PE=1 SV=3	HUMAN	24	1.2942	0.77983	1.48594	1.14815	0.698232	1.31826	1.35519	0.809096	1.55597	0.260916
398	33.56	33.58	29.34	11.07	9.001	sp|Q07954|LRP1_HUMAN	Prolow-density lipoprotein receptor-related protein 1 OS=Homo sapiens GN=LRP1 PE=1 SV=2	HUMAN	31	0.291072	0.405508	0.161436	0.248886	0.340408	0.140605	0.265461	0.366438	0.148594	0.350065
404	33.29	33.65	51.63	39.95	33.42	sp|P51659|DHB4_HUMAN	Peroxisomal multifunctional enzyme type 2 OS=Homo sapiens GN=HSD17B4 PE=1 SV=3	HUMAN	22	1.94089	1.39316	0.92045	1.52757	1.10662	0.724436	2.77971	2.01372	1.36773	0.390179
412	32.96	34.43	46.65	30.95	27.33	sp|P19827|ITIH1_HUMAN	Inter-alpha-trypsin inhibitor heavy chain H1 OS=Homo sapiens GN=ITIH1 PE=1 SV=3	HUMAN	30	0.293765	0.135519	0.251189	0.353183	0.135519	0.288403	0.12942	0.0586138	0.104713	0.499071
413	32.87	32.97	61.44	43.48	34.22	sp|Q9Y2X3|NOP58_HUMAN	Nucleolar protein 58 OS=Homo sapiens GN=NOP58 PE=1 SV=1	HUMAN	19	0.862979	1.19124	2.0893	1.94089	2.58226	4.57088	1.33045	1.78649	3.16228	0.497995
414	32.79	36.82	58.33	49.77	43.29	sp|Q8NBS9|TXND5_HUMAN	Thioredoxin domain-containing protein 5 OS=Homo sapiens GN=TXNDC5 PE=1 SV=2	HUMAN	26	0.654636	0.787046	0.751623	1.07647	1.31826	1.24738	1.69044	1.92309	1.87068	0.363743
417	32.73	32.88	72.01	62.58	57.86	sp|P27695|APEX1_HUMAN	DNA-(apurinic or apyrimidinic site) lyase OS=Homo sapiens GN=APEX1 PE=1 SV=2	HUMAN	24	2.91072	4.05509	2.58226	2.33346	3.43558	2.10863	1.47231	2.1677	1.36773	0.330233
422	32.55	34.92	59.64	51.02	49.49	sp|Q9UQ80|PA2G4_HUMAN	Proliferation-associated protein 2G4 OS=Homo sapiens GN=PA2G4 PE=1 SV=3	HUMAN	21	1.57036	0.801678	2.35505	1.48594	0.751623	2.24905	1.45881	0.731139	2.18776	0.407599
423	32.49	32.74	71.74	55.63	55.63	sp|P22695|QCR2_HUMAN	Cytochrome b-c1 complex subunit 2, mitochondrial OS=Homo sapiens GN=UQCRC2 PE=1 SV=3	HUMAN	29	0.758578	0.794328	1.19124	1.24738	1.30617	1.94089	1.52757	1.59956	2.37684	0.345576
428	32.06	32.8	54.9	35.86	26.9	sp|O00429-2|DNM1L_HUMAN	Isoform 4 of Dynamin-1-like protein OS=Homo sapiens GN=DNM1L	HUMAN	18	0.731139	0.954993	1.20226	0.946237	1.21339	1.52757	1.38038	1.75388	2.22844	0.328105
435	31.69	31.79	80.21	67.49	64.31	sp|P21796|VDAC1_HUMAN	Voltage-dependent anion-selective channel protein 1 OS=Homo sapiens GN=VDAC1 PE=1 SV=2	HUMAN	32	1.34276	1.20226	1.80302	1.44544	1.28233	1.94089	2.42103	2.1677	3.22107	0.332434
436	31.62	33.06	39.88	24.51	23.36	sp|Q15020|SART3_HUMAN	Squamous cell carcinoma antigen recognized by T-cells 3 OS=Homo sapiens GN=SART3 PE=1 SV=1	HUMAN	19	1.7378	1.77011	3.56451	1.05682	1.05682	2.14783	1.10662	1.08643	2.208	0.446169
438	31.6	32.43	33.9	24.42	20.75	sp|Q9NZB2|F120A_HUMAN	Constitutive coactivator of PPAR-gamma-like protein 1 OS=Homo sapiens GN=FAM120A PE=1 SV=2	HUMAN	18	1.03753	0.654636	0.731139	1.01859	0.636796	0.711214	1.09648	0.685488	0.765597	0.21035
439	31.59	32.14	49.61	36.58	29.83	sp|P15170-3|ERF3A_HUMAN	Isoform 3 of Eukaryotic peptide chain release factor GTP-binding subunit ERF3A OS=Homo sapiens GN=GSPT1	HUMAN	20	1.59956	1.7378	2.88403	0.679204	0.787046	1.31826	1.00925	1.15878	1.88799	0.440805
441	31.53	32.06	37.92	32.04	27.63	sp|P10253|LYAG_HUMAN	Lysosomal alpha-glucosidase OS=Homo sapiens GN=GAA PE=1 SV=4	HUMAN	23	1.69044	1.7378	2.44343	1.69044	1.7378	2.44343	1.65959	1.69044	2.39883	0.176953
442	31.51	32.88	57.63	50	41.1	sp|P41091|IF2G_HUMAN	Eukaryotic translation initiation factor 2 subunit 3 OS=Homo sapiens GN=EIF2S3 PE=1 SV=3	HUMAN	20	1.35519	0.554626	1.23595	1.36773	0.559758	1.24738	1.45881	0.60256	1.33045	0.33719
443	31.49	31.85	49.74	33.96	29.33	sp|Q8N1G4|LRC47_HUMAN	Leucine-rich repeat-containing protein 47 OS=Homo sapiens GN=LRRC47 PE=1 SV=1	HUMAN	19	0.524808	0.954993	0.731139	0.510505	0.928966	0.711214	0.972747	1.7378	1.35519	0.400063
446	31.34	32.01	48.76	27	21.48	sp|A0AVT1|UBA6_HUMAN	Ubiquitin-like modifier-activating enzyme 6 OS=Homo sapiens GN=UBA6 PE=1 SV=1	HUMAN	18	0.879022	0.954993	0.630957	1.02802	1.11686	0.724436	1.77011	1.94089	1.21339	0.368871
452	31.08	31.82	53.54	40.16	35.83	sp|Q16851|UGPA_HUMAN	UTP--glucose-1-phosphate uridylyltransferase OS=Homo sapiens GN=UGP2 PE=1 SV=5	HUMAN	21	0.77983	0.432514	0.972747	0.831764	0.461318	1.04713	0.794328	0.436516	0.990832	0.310566
453	31.02	31.15	62.63	52.53	48.48	sp|P46777|RL5_HUMAN	60S ribosomal protein L5 OS=Homo sapiens GN=RPL5 PE=1 SV=3	HUMAN	28	1.8197	0.452898	1.21339	1.69044	0.409261	1.11686	1.45881	0.356451	0.981748	0.494652
455	31	31.35	51.8	35.95	31.21	sp|Q96G03|PGM2_HUMAN	Phosphoglucomutase-2 OS=Homo sapiens GN=PGM2 PE=1 SV=4	HUMAN	20	0.534564	0.496592	0.325087	1.35519	1.25892	0.801678	0.711214	0.660694	0.432514	0.462074
460	30.75	33.09	39.42	23.24	20.71	sp|O94979-3|SC31A_HUMAN	Isoform 3 of Protein transport protein Sec31A OS=Homo sapiens GN=SEC31A	HUMAN	24	0.990832	1.2942	1.09648	0.648634	0.83946	0.731139	1.45881	1.87068	1.64437	0.338754
463	30.65	31.21	45.21	31.91	27.79	sp|Q32MZ4-3|LRRF1_HUMAN	Isoform 3 of Leucine-rich repeat flightless-interacting protein 1 OS=Homo sapiens GN=LRRFIP1	HUMAN	20	1.20226	1.83654	1.21339	2.10863	3.04789	2.0893	2.24905	3.25087	2.22844	0.3086
464	30.65	30.87	30.15	21.79	18.83	sp|P98095|FBLN2_HUMAN	Fibulin-2 OS=Homo sapiens GN=FBLN2 PE=1 SV=2	HUMAN	20	0.145881	0.346737	0.420727	0.255859	0.625173	0.744732	0.151356	0.363078	0.444631	0.486783
467	30.49	50.62	38.16	20.61	15.89	sp|Q9Y4G6|TLN2_HUMAN	Talin-2 OS=Homo sapiens GN=TLN2 PE=1 SV=4	HUMAN	40	0.165959	0.334195	0.130617	0.197697	0.409261	0.157036	0.20893	0.420727	0.159956	0.442073
468	30.42	32.99	45.79	25.03	22.4	sp|Q15424|SAFB1_HUMAN	Scaffold attachment factor B1 OS=Homo sapiens GN=SAFB PE=1 SV=4	HUMAN	18	2.44343	1.92309	1.69044	1.45881	1.1272	0.990832	1.05682	0.801678	0.717794	0.397417
469	30.41	30.89	60.47	50.47	45.58	sp|Q9UJU6|DBNL_HUMAN	Drebrin-like protein OS=Homo sapiens GN=DBNL PE=1 SV=1	HUMAN	21	1.13763	0.990832	1.05682	2.26987	1.99526	2.0893	1.19124	1.03753	1.09648	0.345836
470	30.39	30.74	42.68	31.13	26.06	sp|P48147|PPCE_HUMAN	Prolyl endopeptidase OS=Homo sapiens GN=PREP PE=1 SV=2	HUMAN	18	0.937562	0.436516	0.794328	1.5417	0.711214	1.30617	2.05116	0.928966	1.7378	0.431432
473	30.29	30.54	54.77	31.49	28.31	sp|Q15046|SYK_HUMAN	Lysine--tRNA ligase OS=Homo sapiens GN=KARS PE=1 SV=3	HUMAN	17	0.954993	1.36773	0.847227	0.758578	1.09648	0.691831	1.21339	1.72187	1.07647	0.282062
474	30.26	32.21	81.77	52.46	47.78	sp|P62195|PRS8_HUMAN	26S protease regulatory subunit 8 OS=Homo sapiens GN=PSMC5 PE=1 SV=1	HUMAN	21	2.1677	2.91072	2.44343	0.946237	1.28233	1.07647	1.51356	2.01372	1.70608	0.346339
476	30.18	30.5	77.85	69.55	67.47	sp|Q15181|IPYR_HUMAN	Inorganic pyrophosphatase OS=Homo sapiens GN=PPA1 PE=1 SV=2	HUMAN	24	0.801678	0.679204	1.52757	1.64437	1.39316	3.01995	1.28233	1.07647	2.35505	0.459457
478	30.15	30.17	68.03	47.21	41.2	sp|Q13283|G3BP1_HUMAN	Ras GTPase-activating protein-binding protein 1 OS=Homo sapiens GN=G3BP1 PE=1 SV=1	HUMAN	21	3.31131	2.12814	3.19154	3.25087	2.0893	3.16228	1.85353	1.20226	1.80302	0.305179
482	30.03	30.44	39.23	20.92	20.4	tr|E5KLK1|E5KLK1_HUMAN	Dynamin-like 120 kDa protein, mitochondrial OS=Homo sapiens GN=OPA1 PE=3 SV=1	HUMAN	16	0.564937	0.855067	1.19124	1.19124	1.77011	2.44343	0.809096	1.19124	1.65959	0.420032
484	30.02	30.48	45.02	32.9	28.72	sp|P49915|GUAA_HUMAN	GMP synthase [glutamine-hydrolyzing] OS=Homo sapiens GN=GMPS PE=1 SV=1	HUMAN	16	2.70396	2.03236	1.94089	3.90841	2.93765	2.80543	1.24738	0.928966	0.895365	0.447801
488	29.91	32.56	55.62	35.29	32.97	sp|P46063|RECQ1_HUMAN	ATP-dependent DNA helicase Q1 OS=Homo sapiens GN=RECQL PE=1 SV=3	HUMAN	19	1.04713	0.895365	1.09648	0.787046	0.685488	0.816582	0.831764	0.724436	0.870964	0.149381
489	29.89	30.27	39.04	24.11	19.62	sp|O00203-3|AP3B1_HUMAN	Isoform 2 of AP-3 complex subunit beta-1 OS=Homo sapiens GN=AP3B1	HUMAN	16	1.11686	0.731139	0.648634	0.92045	0.60256	0.534564	0.816582	0.544503	0.483059	0.276039
490	29.85	29.91	26.35	16.17	13.43	sp|P51610-2|HCFC1_HUMAN	Isoform 2 of Host cell factor 1 OS=Homo sapiens GN=HCFC1	HUMAN	18	1.55597	1.83654	1.72187	1.10662	1.2942	1.21339	0.772681	0.912011	0.847227	0.290437
498	29.36	30.33	58.96	44.22	40.75	sp|Q9UBE0|SAE1_HUMAN	SUMO-activating enzyme subunit 1 OS=Homo sapiens GN=SAE1 PE=1 SV=1	HUMAN	15	0.963829	1.88799	1.25892	0.474242	0.92045	0.613762	0.981748	1.85353	1.24738	0.407293
500	29.27	29.48	46.49	34.35	33.02	sp|P04040|CATA_HUMAN	Catalase OS=Homo sapiens GN=CAT PE=1 SV=3	HUMAN	20	0.619441	1.21339	1	0.847227	1.65959	1.35519	1.2942	2.46604	2.03236	0.396591
503	29.1	30.57	51.67	38.7	31.43	sp|P12081|SYHC_HUMAN	Histidine--tRNA ligase, cytoplasmic OS=Homo sapiens GN=HARS PE=1 SV=2	HUMAN	15	2.93765	2.31206	4.32514	2.24905	1.72187	3.63078	1.25892	0.963829	1.83654	0.439254
504	29.08	51.04	53.22	38.82	36.35	sp|Q92841|DDX17_HUMAN	Probable ATP-dependent RNA helicase DDX17 OS=Homo sapiens GN=DDX17 PE=1 SV=2	HUMAN	31	0.972747	0.630957	0.642688	2.51189	1.61436	1.64437	1.34276	0.903649	0.887156	0.463559
505	29.02	29.14	39.95	29.21	26.09	tr|F5H365|F5H365_HUMAN	Protein transport protein Sec23A OS=Homo sapiens GN=SEC23A PE=2 SV=1	HUMAN	18	0.717794	0.679204	0.510505	0.625173	0.591562	0.440555	0.937562	0.903649	0.654636	0.229482
510	28.78	47.5	66.55	45.38	40.34	sp|O43390-3|HNRPR_HUMAN	Isoform 3 of Heterogeneous nuclear ribonucleoprotein R OS=Homo sapiens GN=HNRNPR	HUMAN	27	1.35519	1.83654	1.1272	0.937562	1.2942	0.772681	1.1272	1.5417	0.928966	0.258971
511	28.78	29.54	61.88	52.23	48.51	sp|P13861|KAP2_HUMAN	cAMP-dependent protein kinase type II-alpha regulatory subunit OS=Homo sapiens GN=PRKAR2A PE=1 SV=2	HUMAN	17	0.744732	0.524808	0.895365	0.619441	0.440555	0.744732	0.737904	0.529663	0.887156	0.223788
514	28.57	28.6	74.13	61.54	60.14	sp|P16104|H2AX_HUMAN	Histone H2AX OS=Homo sapiens GN=H2AFX PE=1 SV=2	HUMAN	42	1.87068	2.12814	0.954993	1.77011	1.99526	0.895365	1.95885	2.208	1	0.307278
517	28.46	35.29	61.19	46.08	42.54	sp|Q16555-2|DPYL2_HUMAN	Isoform 2 of Dihydropyrimidinase-related protein 2 OS=Homo sapiens GN=DPYSL2	HUMAN	25	0.654636	1.10662	0.496592	0.679204	1.14815	0.510505	0.444631	0.744732	0.334195	0.393231
520	28.28	31.09	61.93	51.02	47.21	sp|P61160|ARP2_HUMAN	Actin-related protein 2 OS=Homo sapiens GN=ACTR2 PE=1 SV=1	HUMAN	30	0.990832	0.895365	0.597035	1.34276	1.20226	0.801678	0.912011	0.809096	0.544503	0.270269
522	28.24	30.34	35.27	18.25	18.25	sp|Q9HC35|EMAL4_HUMAN	Echinoderm microtubule-associated protein-like 4 OS=Homo sapiens GN=EML4 PE=1 SV=3	HUMAN	16	1.04713	1.03753	0.990832	1.03753	1.02802	0.981748	1.02802	1.01859	0.972747	0.0251383
523	28.23	29.02	62.32	41.23	37.44	sp|O00231|PSD11_HUMAN	26S proteasome non-ATPase regulatory subunit 11 OS=Homo sapiens GN=PSMD11 PE=1 SV=3	HUMAN	18	1.65959	1.78649	1.51356	0.946237	1.01859	0.862979	1.48594	1.59956	1.35519	0.233169
524	28.21	29.74	74.37	55.21	50.42	sp|P04899|GNAI2_HUMAN	Guanine nucleotide-binding protein G(i) subunit alpha-2 OS=Homo sapiens GN=GNAI2 PE=1 SV=3	HUMAN	28	1.57036	2.208	0.895365	2.14783	2.99226	1.2942	0.870964	1.22462	0.505825	0.490082
525	28.15	28.37	70.28	52.78	51.11	sp|Q15435|PP1R7_HUMAN	Protein phosphatase 1 regulatory subunit 7 OS=Homo sapiens GN=PPP1R7 PE=1 SV=1	HUMAN	15	0.544503	1.40605	1.07647	0.903649	2.37684	1.8197	1.13763	2.99226	2.26987	0.469177
526	28.13	30.89	49.7	38.02	32.87	sp|P50995|ANX11_HUMAN	Annexin A11 OS=Homo sapiens GN=ANXA11 PE=1 SV=1	HUMAN	17	0.92045	0.660694	0.679204	1.57036	1.14815	1.18032	0.937562	0.672977	0.691831	0.312672
527	28.06	28.33	37.98	33.59	29.96	sp|P07602|SAP_HUMAN	Prosaposin OS=Homo sapiens GN=PSAP PE=1 SV=2	HUMAN	18	0.510505	0.529663	0.233346	0.903649	0.92045	0.401791	0.816582	0.83946	0.369828	0.397902
531	27.95	28.46	38.87	19.96	15.36	sp|P78347-2|GTF2I_HUMAN	Isoform 2 of General transcription factor II-I OS=Homo sapiens GN=GTF2I	HUMAN	16	0.83946	0.737904	0.855067	0.57544	0.524808	0.608135	0.816582	0.698232	0.816582	0.162873
532	27.93	29.6	39.43	32.62	27.24	sp|P52306-2|GDS1_HUMAN	Isoform 2 of Rap1 GTPase-GDP dissociation stimulator 1 OS=Homo sapiens GN=RAP1GDS1	HUMAN	15	1.85353	3.53183	5.80764	1.38038	2.70396	4.40555	1.38038	2.67917	4.36516	0.46056
537	27.68	27.75	32.47	12.52	10.46	sp|O00468-6|AGRIN_HUMAN	Isoform 6 of Agrin OS=Homo sapiens GN=AGRN	HUMAN	18	0.416869	0.251189	0.660694	0.539511	0.316228	0.816582	0.413047	0.255859	0.648634	0.390376
540	27.61	28.16	59.17	50.28	47.78	sp|P28482|MK01_HUMAN	Mitogen-activated protein kinase 1 OS=Homo sapiens GN=MAPK1 PE=1 SV=3	HUMAN	17	0.630957	1.1272	1.05682	0.731139	1.34276	1.25892	0.83946	1.57036	1.47231	0.278781
542	27.56	27.92	38.41	27.74	26.03	sp|P23142|FBLN1_HUMAN	Fibulin-1 OS=Homo sapiens GN=FBLN1 PE=1 SV=4	HUMAN	17	0.18197	0.169044	0.214783	0.242103	0.224906	0.285759	0.293765	0.270396	0.334195	0.20829
545	27.35	39.91	52.86	45.4	38.41	sp|P13797|PLST_HUMAN	Plastin-3 OS=Homo sapiens GN=PLS3 PE=1 SV=4	HUMAN	30	0.275423	0.123595	0.131826	0.195884	0.0887156	0.0946237	0.390841	0.164437	0.185353	0.498058
546	27.3	27.98	44.06	33.13	30.16	sp|Q9UBT2|SAE2_HUMAN	SUMO-activating enzyme subunit 2 OS=Homo sapiens GN=UBA2 PE=1 SV=2	HUMAN	14	0.724436	1.58489	0.937562	0.529663	1.14815	0.666807	1.1695	2.44343	1.47231	0.470095
550	27.22	28.89	43.67	28.88	24.97	sp|Q8NE71|ABCF1_HUMAN	ATP-binding cassette sub-family F member 1 OS=Homo sapiens GN=ABCF1 PE=1 SV=2	HUMAN	15	1.34276	0.77983	1.10662	1.83654	1.05682	1.48594	2.58226	1.55597	2.0893	0.344003
554	27.07	27.19	79.27	58.03	54.92	sp|P21291|CSRP1_HUMAN	Cysteine and glycine-rich protein 1 OS=Homo sapiens GN=CSRP1 PE=1 SV=3	HUMAN	18	0.255859	0.242103	0.301995	0.353183	0.346737	0.428549	0.648634	0.636796	0.801678	0.42342
555	27.06	36.8	63.23	46.83	40.48	sp|P51991|ROA3_HUMAN	Heterogeneous nuclear ribonucleoprotein A3 OS=Homo sapiens GN=HNRNPA3 PE=1 SV=2	HUMAN	30	1.90546	1.78649	1.51356	1.2942	1.21339	1.03753	1.11686	1.04713	0.903649	0.251076
556	26.99	27.33	33.49	18.32	14.99	sp|Q8TEX9|IPO4_HUMAN	Importin-4 OS=Homo sapiens GN=IPO4 PE=1 SV=2	HUMAN	15	1.18032	0.903649	1.64437	2.48886	1.95885	3.49945	1.38038	1.0666	1.94089	0.431222
557	26.96	26.97	83.82	76.35	76.35	sp|O00299|CLIC1_HUMAN	Chloride intracellular channel protein 1 OS=Homo sapiens GN=CLIC1 PE=1 SV=4	HUMAN	32	3.59749	1.97697	2.1677	3.69828	2.01372	2.18776	1.75388	0.946237	1.04713	0.419896
558	26.9	27.69	59.11	48.03	39.41	tr|F5H2S7|F5H2S7_HUMAN	Dynactin subunit 2 OS=Homo sapiens GN=DCTN2 PE=2 SV=1	HUMAN	16	1.35519	0.77983	1.95885	1.08643	0.57544	1.55597	1.11686	0.580764	1.59956	0.384844
560	26.86	27.72	54.63	40.98	39.27	sp|P43034|LIS1_HUMAN	Platelet-activating factor acetylhydrolase IB subunit alpha OS=Homo sapiens GN=PAFAH1B1 PE=1 SV=2	HUMAN	14	1.11686	1.27057	1.14815	0.619441	0.698232	0.636796	0.648634	0.731139	0.660694	0.294791
561	26.83	27.09	41.18	30.59	29.41	sp|P49257|LMAN1_HUMAN	Protein ERGIC-53 OS=Homo sapiens GN=LMAN1 PE=1 SV=2	HUMAN	21	0.394457	0.586138	0.691831	0.483059	0.704693	0.809096	0.744732	1.05682	1.21339	0.330381
563	26.79	27	78.85	53.78	49.55	sp|Q9Y266|NUDC_HUMAN	Nuclear migration protein nudC OS=Homo sapiens GN=NUDC PE=1 SV=1	HUMAN	15	1.55597	2.0893	0.549541	1.04713	1.39316	0.37325	1.65959	2.22844	0.597035	0.499625
564	26.78	27.11	56.46	49.85	48.05	sp|P20042|IF2B_HUMAN	Eukaryotic translation initiation factor 2 subunit 2 OS=Homo sapiens GN=EIF2S2 PE=1 SV=2	HUMAN	18	1.6293	0.539511	1.30617	1.45881	0.487529	1.1695	2.05116	0.679204	1.64437	0.423611
565	26.74	27.79	45.25	30.33	27	sp|O60716-24|CTND1_HUMAN	Isoform 3 of Catenin delta-1 OS=Homo sapiens GN=CTNND1	HUMAN	17	1.08643	0.346737	0.597035	1.69044	0.510505	0.954993	1.55597	0.505825	0.887156	0.494467
566	26.73	27.09	47.29	39.7	37.09	sp|P13489|RINI_HUMAN	Ribonuclease inhibitor OS=Homo sapiens GN=RNH1 PE=1 SV=2	HUMAN	26	0.92045	1.47231	0.672977	1.5417	2.44343	1.13763	0.666807	1.0666	0.487529	0.489905
568	26.67	27.29	52.71	26.64	23.93	sp|Q13618-3|CUL3_HUMAN	Isoform 3 of Cullin-3 OS=Homo sapiens GN=CUL3	HUMAN	13	1.19124	0.824138	1.40605	1.14815	0.809096	1.36773	1.08643	0.758578	1.28233	0.211954
571	26.65	26.79	30.1	16.28	15.83	sp|P39060-2|COIA1_HUMAN	Isoform 3 of Collagen alpha-1(XVIII) chain OS=Homo sapiens GN=COL18A1	HUMAN	17	0.698232	1.11686	0.436516	0.787046	1.28233	0.510505	0.444631	0.704693	0.277971	0.446816
572	26.63	26.92	48.34	36.79	36.01	sp|P21281|VATB2_HUMAN	V-type proton ATPase subunit B, brain isoform OS=Homo sapiens GN=ATP6V1B2 PE=1 SV=3	HUMAN	17	0.608135	0.205116	0.654636	0.981748	0.331131	1.05682	0.895365	0.299226	0.972747	0.463752
574	26.6	31.3	33.93	17.09	12.92	sp|Q13085|ACACA_HUMAN	Acetyl-CoA carboxylase 1 OS=Homo sapiens GN=ACACA PE=1 SV=2	HUMAN	26	1.6293	1.64437	1.97697	0.912011	0.912011	1.14815	2.99226	3.04789	3.69828	0.481898
575	26.59	28.84	41.19	28.55	24.8	tr|M0R3F1|M0R3F1_HUMAN	Heterogeneous nuclear ribonucleoprotein U-like protein 1 (Fragment) OS=Homo sapiens GN=HNRNPUL1 PE=4 SV=1	HUMAN	14	0.724436	1.19124	0.903649	0.444631	0.717794	0.554626	0.862979	1.41906	1.08643	0.334493
579	26.53	27.01	35.78	24	22.33	sp|P56192|SYMC_HUMAN	Methionine--tRNA ligase, cytoplasmic OS=Homo sapiens GN=MARS PE=1 SV=2	HUMAN	17	1.07647	1.24738	1.55597	1.44544	1.69044	2.0893	1.92309	2.22844	2.80543	0.284327
581	26.47	26.9	50.11	34.57	33.48	sp|Q13596-2|SNX1_HUMAN	Isoform 1A of Sorting nexin-1 OS=Homo sapiens GN=SNX1	HUMAN	15	1.6293	1.11686	2.24905	1.20226	0.83946	1.65959	1.95885	1.34276	2.75423	0.346848
582	26.46	29.39	68.43	49.49	45.45	sp|Q15019-2|SEPT2_HUMAN	Isoform 2 of Septin-2 OS=Homo sapiens GN=SEPT2	HUMAN	20	0.855067	0.591562	0.625173	0.787046	0.549541	0.586138	0.831764	0.570164	0.608135	0.171293
586	26.33	26.88	41.84	26.43	22.38	sp|P21399|ACOC_HUMAN	Cytoplasmic aconitate hydratase OS=Homo sapiens GN=ACO1 PE=1 SV=3	HUMAN	18	0.666807	1.07647	1.99526	0.963829	1.5417	2.83139	0.648634	1.02802	1.92309	0.486883
588	26.24	28.58	30.18	19.71	19.05	sp|Q14112|NID2_HUMAN	Nidogen-2 OS=Homo sapiens GN=NID2 PE=1 SV=3	HUMAN	19	0.293765	0.529663	0.648634	0.420727	0.737904	0.903649	0.469894	0.831764	1.03753	0.354462
590	26.22	26.34	53.9	38.54	36.78	sp|P08559-2|ODPA_HUMAN	Isoform 2 of Pyruvate dehydrogenase E1 component subunit alpha, somatic form, mitochondrial OS=Homo sapiens GN=PDHA1	HUMAN	19	1.20226	0.794328	1.95885	1.40605	0.92045	2.29087	1.30617	0.847227	2.10863	0.373418
592	26.16	28.25	74.09	68.91	62.69	sp|P61586|RHOA_HUMAN	Transforming protein RhoA OS=Homo sapiens GN=RHOA PE=1 SV=1	HUMAN	23	1.44544	0.685488	0.954993	1.25892	0.608135	0.824138	1.09648	0.544503	0.724436	0.321599
593	26.16	26.32	29.76	11.43	9.593	sp|Q93008-1|USP9X_HUMAN	Isoform 2 of Probable ubiquitin carboxyl-terminal hydrolase FAF-X OS=Homo sapiens GN=USP9X	HUMAN	20	1.13763	1.30617	1.03753	1.61436	1.88799	1.38038	1.22462	1.41906	1.08643	0.191262
596	26.11	26.79	41.02	30.06	23.82	sp|P06865|HEXA_HUMAN	Beta-hexosaminidase subunit alpha OS=Homo sapiens GN=HEXA PE=1 SV=2	HUMAN	15	0.870964	0.37325	0.946237	0.630957	0.280543	0.691831	0.963829	0.413047	1.05682	0.390202
604	26.01	27.16	32.92	21.91	20.22	sp|Q92973-2|TNPO1_HUMAN	Isoform 2 of Transportin-1 OS=Homo sapiens GN=TNPO1	HUMAN	22	2.63027	2.18776	2.93765	0.77983	0.654636	0.870964	1.83654	1.5417	2.05116	0.451077
608	25.98	29.56	47.2	28.81	22.03	sp|O75534-2|CSDE1_HUMAN	Isoform 2 of Cold shock domain-containing protein E1 OS=Homo sapiens GN=CSDE1	HUMAN	15	1.36773	0.862979	1.33045	1.65959	1.03753	1.61436	1.80302	1.1272	1.75388	0.226763
610	25.93	26.4	34.77	21.16	17.04	sp|O14617-4|AP3D1_HUMAN	Isoform 4 of AP-3 complex subunit delta-1 OS=Homo sapiens GN=AP3D1	HUMAN	17	1.39316	0.855067	0.711214	0.92045	0.564937	0.474242	0.887156	0.549541	0.461318	0.370123
614	25.83	25.97	55.9	42.76	36.97	sp|Q15113|PCOC1_HUMAN	Procollagen C-endopeptidase enhancer 1 OS=Homo sapiens GN=PCOLCE PE=1 SV=2	HUMAN	15	0.18197	0.155597	0.21677	0.178649	0.152757	0.207014	0.239883	0.207014	0.296483	0.207435
615	25.83	25.91	32.86	12.09	10.29	sp|P51532-5|SMCA4_HUMAN	Isoform 5 of Transcription activator BRG1 OS=Homo sapiens GN=SMARCA4	HUMAN	14	1.69044	0.903649	0.613762	2.208	1.18032	0.824138	1.7378	0.903649	0.630957	0.446208
617	25.81	26.23	35.02	22.16	16.49	sp|Q9Y2A7|NCKP1_HUMAN	Nck-associated protein 1 OS=Homo sapiens GN=NCKAP1 PE=1 SV=1	HUMAN	17	0.366438	0.83946	0.855067	0.831764	1.75388	1.77011	0.83946	1.87068	1.90546	0.453614
618	25.78	26.33	44.21	18.37	13.26	sp|Q92878|RAD50_HUMAN	DNA repair protein RAD50 OS=Homo sapiens GN=RAD50 PE=1 SV=1	HUMAN	14	0.679204	1.28233	1.28233	0.809096	1.55597	1.55597	1.45881	2.67917	2.70396	0.431839
621	25.68	26.3	50.97	32.31	27.6	sp|P27694|RFA1_HUMAN	Replication protein A 70 kDa DNA-binding subunit OS=Homo sapiens GN=RPA1 PE=1 SV=2	HUMAN	14	1.18032	2.77971	1.24738	1.0666	2.48886	1.11686	0.831764	1.99526	0.879022	0.452155
622	25.65	25.86	43.77	34.43	34.43	sp|O15355|PPM1G_HUMAN	Protein phosphatase 1G OS=Homo sapiens GN=PPM1G PE=1 SV=1	HUMAN	14	2.46604	2.44343	2.03236	0.92045	0.912011	0.751623	1.30617	1.2942	1.07647	0.431002
624	25.57	25.79	60.04	38.6	33.33	sp|Q9UHX1-6|PUF60_HUMAN	Isoform 6 of Poly(U)-binding-splicing factor PUF60 OS=Homo sapiens GN=PUF60	HUMAN	13	0.937562	0.824138	0.630957	1.45881	1.28233	1	1.10662	0.972747	0.744732	0.245716
626	25.49	25.58	68.51	53.9	51.62	sp|O95861|BPNT1_HUMAN	3'(2'),5'-bisphosphate nucleotidase 1 OS=Homo sapiens GN=BPNT1 PE=1 SV=1	HUMAN	17	0.744732	0.711214	1.47231	0.824138	0.787046	1.6293	0.963829	0.92045	1.90546	0.377388
628	25.43	25.49	48.89	31.11	27.78	sp|O95573|ACSL3_HUMAN	Long-chain-fatty-acid--CoA ligase 3 OS=Homo sapiens GN=ACSL3 PE=1 SV=3	HUMAN	16	0.349945	0.275423	0.185353	1	0.787046	0.534564	0.704693	0.554626	0.369828	0.471396
633	25.17	25.2	57.85	45.43	36.3	sp|O75955|FLOT1_HUMAN	Flotillin-1 OS=Homo sapiens GN=FLOT1 PE=1 SV=3	HUMAN	12	0.816582	1.22462	0.524808	1.6293	2.42103	1.03753	0.92045	1.38038	0.586138	0.474975
637	25.08	25.15	78.12	59.03	43.26	sp|Q8NC51-3|PAIRB_HUMAN	Isoform 3 of Plasminogen activator inhibitor 1 RNA-binding protein OS=Homo sapiens GN=SERBP1	HUMAN	16	1.00925	0.654636	0.801678	1.0666	0.691831	0.855067	2.33346	1.52757	1.87068	0.458449
645	24.94	27.45	43.38	31.42	29.51	sp|O60826|CCD22_HUMAN	Coiled-coil domain-containing protein 22 OS=Homo sapiens GN=CCDC22 PE=1 SV=1	HUMAN	14	0.928966	0.981748	0.92045	0.912011	0.963829	0.903649	0.954993	1.01859	0.954993	0.0365914
648	24.85	25.28	35.98	18.36	15.41	sp|O60841|IF2P_HUMAN	Eukaryotic translation initiation factor 5B OS=Homo sapiens GN=EIF5B PE=1 SV=4	HUMAN	14	2.12814	1.45881	2.70396	1.61436	1.15878	2.07014	1.97697	1.35519	2.55859	0.26659
649	24.83	25.12	57.43	38.48	32.16	sp|P10155|RO60_HUMAN	60 kDa SS-A/Ro ribonucleoprotein OS=Homo sapiens GN=TROVE2 PE=1 SV=2	HUMAN	13	0.744732	1.0666	2.12814	0.564937	0.816582	1.61436	0.666807	0.972747	1.90546	0.464288
650	24.8	25.94	48.05	29.26	24.65	sp|Q9Y262|EIF3L_HUMAN	Eukaryotic translation initiation factor 3 subunit L OS=Homo sapiens GN=EIF3L PE=1 SV=1	HUMAN	13	1.6293	0.83946	1.22462	1.58489	0.824138	1.20226	1.87068	1.00925	1.44544	0.267351
651	24.8	25.15	40.24	19.29	16.96	sp|Q7Z2W4|ZCCHV_HUMAN	Zinc finger CCCH-type antiviral protein 1 OS=Homo sapiens GN=ZC3HAV1 PE=1 SV=3	HUMAN	13	2.12814	1.57036	2.58226	1.33045	1.0666	1.80302	1.00925	0.809096	1.34276	0.355946
653	24.76	24.83	25.25	11.6	8.593	sp|Q9NR99|MXRA5_HUMAN	Matrix-remodeling-associated protein 5 OS=Homo sapiens GN=MXRA5 PE=2 SV=3	HUMAN	19	0.187068	0.135519	0.201372	0.170608	0.130617	0.188799	0.313329	0.205116	0.340408	0.328769
654	24.73	24.86	60.8	41.86	38.87	tr|B1AK88|B1AK88_HUMAN	Capping protein (Actin filament) muscle Z-line, beta, isoform CRA_d OS=Homo sapiens GN=CAPZB PE=4 SV=1	HUMAN	20	0.847227	0.912011	0.698232	1.05682	1.1272	0.862979	1.02802	1.10662	0.83946	0.145048
660	24.37	24.65	75.24	72.82	72.82	sp|O43399|TPD54_HUMAN	Tumor protein D54 OS=Homo sapiens GN=TPD52L2 PE=1 SV=2	HUMAN	14	0.648634	0.809096	0.895365	1.85353	2.29087	2.44343	1.01859	1.27057	1.41906	0.438526
662	24.34	25.63	55.49	35.29	23.33	tr|G3V1C3|G3V1C3_HUMAN	Apoptosis inhibitor 5 OS=Homo sapiens GN=API5 PE=2 SV=1	HUMAN	12	1.94089	1.8197	1.35519	1.70608	1.59956	1.1695	1.09648	1.00925	0.744732	0.277954
663	24.3	26.33	56.94	47.22	47.22	sp|Q02878|RL6_HUMAN	60S ribosomal protein L6 OS=Homo sapiens GN=RPL6 PE=1 SV=3	HUMAN	16	3.56451	2.29087	2.77971	1.40605	0.895365	1.08643	1.70608	1.10662	1.33045	0.473376
664	24.3	24.71	71.43	44.44	42.22	sp|P05198|IF2A_HUMAN	Eukaryotic translation initiation factor 2 subunit 1 OS=Homo sapiens GN=EIF2S1 PE=1 SV=3	HUMAN	13	1.69044	0.496592	1.34276	1.61436	0.474242	1.27057	1.99526	0.580764	1.58489	0.439135
666	24.2	24.6	31.88	20.05	16.58	tr|E9PF10|E9PF10_HUMAN	Nuclear pore complex protein Nup155 OS=Homo sapiens GN=NUP155 PE=2 SV=1	HUMAN	15	0.847227	1.19124	0.794328	0.895365	1.24738	0.855067	0.870964	1.19124	0.816582	0.179926
669	24.11	24.76	61.31	42.66	41.67	sp|Q9UMS4|PRP19_HUMAN	Pre-mRNA-processing factor 19 OS=Homo sapiens GN=PRPF19 PE=1 SV=1	HUMAN	19	2.60615	1.02802	2.37684	1.72187	0.679204	1.57036	1.24738	0.49204	1.13763	0.472873
672	24.06	24.07	67.96	60.19	52.43	sp|P62805|H4_HUMAN	Histone H4 OS=Homo sapiens GN=HIST1H4A PE=1 SV=2	HUMAN	57	5.54626	4.28548	3.53183	3.0761	2.51189	1.85353	1.87068	1.7378	1.21339	0.465736
674	23.99	24.31	33.66	16.29	14.23	sp|P14735|IDE_HUMAN	Insulin-degrading enzyme OS=Homo sapiens GN=IDE PE=1 SV=4	HUMAN	13	1.00925	0.539511	0.322107	1.49969	0.77983	0.483059	1.44544	0.765597	0.461318	0.496455
676	23.91	24.32	59	46.9	37.17	sp|O94905|ERLN2_HUMAN	Erlin-2 OS=Homo sapiens GN=ERLIN2 PE=1 SV=1	HUMAN	11	0.630957	0.751623	0.765597	0.187068	0.224906	0.226986	0.758578	0.963829	1	0.492444
677	23.9	25.87	45.29	31.56	29.1	sp|P20073|ANXA7_HUMAN	Annexin A7 OS=Homo sapiens GN=ANXA7 PE=1 SV=3	HUMAN	20	0.660694	0.244343	0.559758	1.27057	0.474242	1.08643	0.972747	0.359749	0.824138	0.454976
678	23.9	24.34	57.69	41.03	35.64	sp|Q9UJ70-2|NAGK_HUMAN	Isoform 2 of N-acetyl-D-glucosamine kinase OS=Homo sapiens GN=NAGK	HUMAN	13	0.990832	1.36773	0.42462	1.13763	1.57036	0.483059	0.717794	1	0.316228	0.461209
679	23.89	24.05	49.69	41.61	41.61	sp|Q9H9B4|SFXN1_HUMAN	Sideroflexin-1 OS=Homo sapiens GN=SFXN1 PE=1 SV=4	HUMAN	16	2.14783	1.14815	2.83139	0.946237	0.47863	1.27057	1.80302	0.903649	2.35505	0.477344
681	23.85	24.59	47.63	32.11	29.09	sp|P01008|ANT3_HUMAN	Antithrombin-III OS=Homo sapiens GN=SERPINC1 PE=1 SV=1	HUMAN	17	0.130617	0.376704	0.205116	0.147231	0.428549	0.224906	0.0990832	0.299226	0.159956	0.469648
682	23.83	40.24	81.85	62.5	62.5	sp|P06753-2|TPM3_HUMAN	Isoform 2 of Tropomyosin alpha-3 chain OS=Homo sapiens GN=TPM3	HUMAN	39	1.40605	0.416869	1.0666	1.8197	0.539511	1.38038	1.1695	0.346737	0.887156	0.470424
685	23.8	26.56	64.64	53.3	44.33	sp|P30740|ILEU_HUMAN	Leukocyte elastase inhibitor OS=Homo sapiens GN=SERPINB1 PE=1 SV=1	HUMAN	19	0.801678	1.23595	0.77983	0.963829	1.48594	0.937562	1.92309	2.88403	1.87068	0.458093
687	23.71	25.46	47.09	23.49	16.61	sp|P49756|RBM25_HUMAN	RNA-binding protein 25 OS=Homo sapiens GN=RBM25 PE=1 SV=3	HUMAN	15	1.35519	2.48886	0.887156	1.15878	2.10863	0.772681	1.69044	3.10456	1.07647	0.459744
694	23.58	23.92	44.85	37.88	35.65	sp|P11177|ODPB_HUMAN	Pyruvate dehydrogenase E1 component subunit beta, mitochondrial OS=Homo sapiens GN=PDHB PE=1 SV=3	HUMAN	15	0.928966	0.469894	0.83946	1.64437	0.809096	1.51356	1.51356	0.751623	1.40605	0.363506
696	23.51	23.92	49.51	39.71	36.44	sp|Q13409-3|DC1I2_HUMAN	Isoform 2C of Cytoplasmic dynein 1 intermediate chain 2 OS=Homo sapiens GN=DYNC1I2	HUMAN	15	1.18032	2.44343	1.41906	0.685488	1.43219	0.831764	1.31826	2.77971	1.61436	0.426303
698	23.48	23.55	20.55	8.868	8.868	sp|P02462|CO4A1_HUMAN	Collagen alpha-1(IV) chain OS=Homo sapiens GN=COL4A1 PE=1 SV=3	HUMAN	17	1.8197	1.94089	2.0893	1.31826	1.44544	1.5417	0.847227	0.937562	1	0.296827
701	23.41	23.69	52.42	45.76	41.52	sp|P62136|PP1A_HUMAN	Serine/threonine-protein phosphatase PP1-alpha catalytic subunit OS=Homo sapiens GN=PPP1CA PE=1 SV=1	HUMAN	17	1.6293	1.6293	1	1.59956	1.6293	0.981748	1.31826	1.33045	0.801678	0.232119
702	23.39	23.59	33.64	15.38	12.15	sp|Q9NTI5-2|PDS5B_HUMAN	Isoform 2 of Sister chromatid cohesion protein PDS5 homolog B OS=Homo sapiens GN=PDS5B	HUMAN	14	1.1272	1.09648	1.38038	1.34276	1.2942	1.64437	0.870964	0.83946	1.09648	0.202901
703	23.35	23.43	83.96	74.87	68.98	tr|H0Y7A7|H0Y7A7_HUMAN	Calmodulin (Fragment) OS=Homo sapiens GN=CALM2 PE=2 SV=1	HUMAN	29	0.855067	0.359749	0.765597	1.10662	0.465586	0.990832	1.22462	0.515229	1.10662	0.361213
704	23.29	24.37	68.08	61.5	58.69	sp|P48047|ATPO_HUMAN	ATP synthase subunit O, mitochondrial OS=Homo sapiens GN=ATP5O PE=1 SV=1	HUMAN	22	0.809096	0.501187	1.31826	1.20226	0.731139	1.94089	1.48594	0.903649	2.42103	0.463487
705	23.25	25.34	38.1	27.11	22.89	tr|E7EPM6|E7EPM6_HUMAN	Long-chain-fatty-acid--CoA ligase 1 OS=Homo sapiens GN=ACSL1 PE=2 SV=1	HUMAN	13	0.369828	0.293765	0.265461	0.363078	0.285759	0.255859	0.383707	0.30479	0.275423	0.147076
706	23.18	23.28	45.11	29.22	24.82	sp|P00736|C1R_HUMAN	Complement C1r subcomponent OS=Homo sapiens GN=C1R PE=1 SV=2	HUMAN	15	0.0717794	0.140605	0.107647	0.0887156	0.169044	0.130617	0.0711213	0.131826	0.104713	0.275518
707	23.09	23.47	43.32	24.31	20.94	sp|P49589-3|SYCC_HUMAN	Isoform 3 of Cysteine--tRNA ligase, cytoplasmic OS=Homo sapiens GN=CARS	HUMAN	13	1.03753	2.03236	0.724436	0.963829	1.92309	0.691831	0.990832	1.95885	0.691831	0.443795
708	23.06	25.89	78.42	59.34	57.26	sp|P28066|PSA5_HUMAN	Proteasome subunit alpha type-5 OS=Homo sapiens GN=PSMA5 PE=1 SV=3	HUMAN	16	1.75388	1.24738	1.69044	2.07014	1.48594	1.97697	1.23595	0.855067	1.23595	0.24971
713	22.9	23.33	62.75	45.85	42.41	sp|Q6IBS0|TWF2_HUMAN	Twinfilin-2 OS=Homo sapiens GN=TWF2 PE=1 SV=2	HUMAN	14	0.660694	0.60256	0.285759	1.07647	0.972747	0.452898	0.751623	0.679204	0.319154	0.393945
714	22.87	25.29	61.65	47.44	38.35	sp|P40925-3|MDHC_HUMAN	Isoform 3 of Malate dehydrogenase, cytoplasmic OS=Homo sapiens GN=MDH1	HUMAN	18	2.48886	1.58489	1.20226	2.63027	1.65959	1.24738	2.14783	1.36773	1.05682	0.319148
715	22.83	25.33	54.68	44.09	36.95	sp|Q9BS26|ERP44_HUMAN	Endoplasmic reticulum resident protein 44 OS=Homo sapiens GN=ERP44 PE=1 SV=1	HUMAN	16	0.972747	0.366438	1.0666	0.717794	0.270396	0.787046	0.751623	0.283139	0.824138	0.414624
727	22.6	23.1	48.94	36.17	34.31	sp|Q9UNM6|PSD13_HUMAN	26S proteasome non-ATPase regulatory subunit 13 OS=Homo sapiens GN=PSMD13 PE=1 SV=2	HUMAN	15	1.51356	1.85353	1.33045	0.772681	0.946237	0.672977	1.30617	1.58489	1.13763	0.297945
732	22.5	23.45	44.94	30.36	28.64	sp|Q5JTV8|TOIP1_HUMAN	Torsin-1A-interacting protein 1 OS=Homo sapiens GN=TOR1AIP1 PE=1 SV=2	HUMAN	14	3.25087	2.60615	2.85759	2.24905	1.65959	1.7378	1.77011	1.36773	1.40605	0.302285
742	22.32	26.31	40.45	24.41	19.25	sp|Q9H307|PININ_HUMAN	Pinin OS=Homo sapiens GN=PNN PE=1 SV=4	HUMAN	15	2.42103	2.1677	1.24738	1.87068	1.64437	0.928966	1.58489	1.40605	0.801678	0.323968
745	22.24	22.75	53.04	35.65	32.39	sp|P10909-5|CLUS_HUMAN	Isoform 5 of Clusterin OS=Homo sapiens GN=CLU	HUMAN	15	0.255859	0.524808	0.405508	0.331131	0.679204	0.519996	0.192309	0.390841	0.299226	0.360335
748	22.15	22.78	53.7	28.4	25.1	sp|P49591|SYSC_HUMAN	Serine--tRNA ligase, cytoplasmic OS=Homo sapiens GN=SARS PE=1 SV=3	HUMAN	14	0.972747	2.10863	2.10863	1.67494	3.56451	3.56451	1.20226	2.55859	2.58226	0.383549
749	22.14	22.66	49.12	29.17	26.75	sp|P39656|OST48_HUMAN	Dolichyl-diphosphooligosaccharide--protein glycosyltransferase 48 kDa subunit OS=Homo sapiens GN=DDOST PE=1 SV=4	HUMAN	16	1.21339	0.608135	0.862979	0.816582	0.401791	0.57544	2.03236	1.00925	1.44544	0.479542
750	22.12	23.06	49.78	23.25	22.15	sp|O00232|PSD12_HUMAN	26S proteasome non-ATPase regulatory subunit 12 OS=Homo sapiens GN=PSMD12 PE=1 SV=3	HUMAN	12	2.0893	1.97697	1.27057	0.963829	0.887156	0.559758	1.70608	1.59956	1.02802	0.370488
752	22.09	22.45	55.47	47.47	44.8	sp|Q99733|NP1L4_HUMAN	Nucleosome assembly protein 1-like 4 OS=Homo sapiens GN=NAP1L4 PE=1 SV=1	HUMAN	17	1.33045	1.19124	0.597035	1.77011	1.58489	0.794328	1.05682	0.937562	0.487529	0.37595
758	22.03	22.47	51.96	27.2	22.46	sp|O95202|LETM1_HUMAN	LETM1 and EF-hand domain-containing protein 1, mitochondrial OS=Homo sapiens GN=LETM1 PE=1 SV=1	HUMAN	13	1.34276	0.390841	1.51356	1.10662	0.322107	1.23595	1.20226	0.349945	1.35519	0.464534
761	21.92	22.29	58	47.2	45.2	sp|Q9Y3A5|SBDS_HUMAN	Ribosome maturation protein SBDS OS=Homo sapiens GN=SBDS PE=1 SV=4	HUMAN	12	0.60256	0.816582	1.55597	0.539511	0.731139	1.39316	0.744732	0.990832	1.90546	0.435647
763	21.86	22.03	24.06	11.13	9.168	sp|Q8TEM1|PO210_HUMAN	Nuclear pore membrane glycoprotein 210 OS=Homo sapiens GN=NUP210 PE=1 SV=3	HUMAN	16	1.31826	3.28095	3.01995	1.02802	2.53513	2.33346	0.744732	1.90546	1.77011	0.413958
764	21.86	21.86	57.81	48.05	48.05	sp|P30048|PRDX3_HUMAN	Thioredoxin-dependent peroxide reductase, mitochondrial OS=Homo sapiens GN=PRDX3 PE=1 SV=3	HUMAN	13	0.57544	0.383707	0.855067	0.895365	0.597035	1.33045	0.981748	0.654636	1.45881	0.390913
766	21.81	21.93	44.75	32.08	28.32	sp|Q9UHG3|PCYOX_HUMAN	Prenylcysteine oxidase 1 OS=Homo sapiens GN=PCYOX1 PE=1 SV=3	HUMAN	17	0.912011	1.21339	1.8197	0.331131	0.440555	0.648634	0.711214	0.928966	1.41906	0.482546
767	21.8	22.29	37.46	26.19	24.13	sp|Q14258|TRI25_HUMAN	E3 ubiquitin/ISG15 ligase TRIM25 OS=Homo sapiens GN=TRIM25 PE=1 SV=2	HUMAN	12	1.10662	0.751623	0.946237	1.43219	1.00925	1.30617	1.30617	0.903649	1.14815	0.188932
771	21.73	22.99	38.83	30.3	25.57	sp|Q9H3P7|GCP60_HUMAN	Golgi resident protein GCP60 OS=Homo sapiens GN=ACBD3 PE=1 SV=4	HUMAN	14	1.02802	1.08643	1.40605	0.847227	0.879022	1.13763	1.11686	1.18032	1.52757	0.184007
772	21.73	21.74	67.44	55.81	55.81	sp|O95336|6PGL_HUMAN	6-phosphogluconolactonase OS=Homo sapiens GN=PGLS PE=1 SV=2	HUMAN	17	1.22462	0.751623	1.07647	1.04713	0.648634	0.912011	1.34276	0.831764	1.18032	0.218132
774	21.7	22.93	54.58	38.81	31.13	sp|Q9Y512|SAM50_HUMAN	Sorting and assembly machinery component 50 homolog OS=Homo sapiens GN=SAMM50 PE=1 SV=3	HUMAN	12	0.432514	0.672977	1.04713	0.465586	0.724436	1.1272	0.608135	0.954993	1.51356	0.396243
775	21.68	21.69	61.76	48.32	48.32	tr|B7Z6Z4|B7Z6Z4_HUMAN	Myosin light polypeptide 6 OS=Homo sapiens GN=MYL6 PE=2 SV=1	HUMAN	26	0.469894	0.619441	0.376704	0.452898	0.597035	0.359749	1.08643	1.44544	0.847227	0.497949
776	21.65	22.14	32.58	17.46	13.45	sp|Q5JTH9-2|RRP12_HUMAN	Isoform 2 of RRP12-like protein OS=Homo sapiens GN=RRP12	HUMAN	13	1.92309	0.809096	1.40605	1.61436	0.685488	1.18032	1.6293	0.691831	1.19124	0.339361
781	21.58	21.77	41.38	36.6	34.75	sp|P55036|PSMD4_HUMAN	26S proteasome non-ATPase regulatory subunit 4 OS=Homo sapiens GN=PSMD4 PE=1 SV=1	HUMAN	11	2.77971	3.53183	2.53513	0.787046	1	0.711214	2.42103	3.04789	2.12814	0.463543
782	21.57	21.8	51.07	40.62	29.22	sp|Q9UGI8|TES_HUMAN	Testin OS=Homo sapiens GN=TES PE=1 SV=1	HUMAN	10	1.33045	0.847227	1.19124	1.01859	0.642688	0.92045	0.862979	0.564937	0.787046	0.254408
783	21.57	21.57	91.63	77.09	73.13	sp|P80723|BASP1_HUMAN	Brain acid soluble protein 1 OS=Homo sapiens GN=BASP1 PE=1 SV=2	HUMAN	11	0.405508	0.416869	0.30761	0.49204	0.510505	0.376704	0.366438	0.376704	0.277971	0.182449
788	21.53	22.47	44.33	24	18.17	tr|E9PCB6|E9PCB6_HUMAN	Neurolysin, mitochondrial OS=Homo sapiens GN=NLN PE=2 SV=1	HUMAN	11	1.47231	1.70608	3.49945	0.787046	0.912011	1.88799	1.04713	1.21339	2.48886	0.491708
792	21.43	22.53	50	30.13	28.66	sp|Q9NUU7|DD19A_HUMAN	ATP-dependent RNA helicase DDX19A OS=Homo sapiens GN=DDX19A PE=1 SV=1	HUMAN	12	0.954993	1.5417	0.816582	0.666807	1.0666	0.570164	1.18032	1.87068	1.00925	0.362734
794	21.43	21.71	70.25	59.49	51.27	sp|P62280|RS11_HUMAN	40S ribosomal protein S11 OS=Homo sapiens GN=RPS11 PE=1 SV=3	HUMAN	14	1.27057	0.685488	1.33045	1.20226	0.648634	1.25892	2.24905	1.23595	2.35505	0.410315
796	21.39	21.84	74.36	60.9	53.21	sp|P62979|RS27A_HUMAN	Ubiquitin-40S ribosomal protein S27a OS=Homo sapiens GN=RPS27A PE=1 SV=2	HUMAN	24	0.937562	1.04713	1.18032	1.2942	1.44544	1.6293	1.58489	1.77011	2.01372	0.231357
799	21.32	21.73	81.51	76.71	63.7	sp|P62249|RS16_HUMAN	40S ribosomal protein S16 OS=Homo sapiens GN=RPS16 PE=1 SV=2	HUMAN	13	1.08643	0.465586	1.1272	1.31826	0.559758	1.36773	1.80302	0.765597	1.87068	0.408395
802	21.28	21.36	86.21	83.25	72.91	sp|P07203|GPX1_HUMAN	Glutathione peroxidase 1 OS=Homo sapiens GN=GPX1 PE=1 SV=4	HUMAN	15	0.457088	0.539511	0.465586	0.744732	0.855067	0.758578	0.359749	0.420727	0.366438	0.317811
804	21.27	21.52	37.47	20.79	15.23	sp|Q9P2R3|ANFY1_HUMAN	Ankyrin repeat and FYVE domain-containing protein 1 OS=Homo sapiens GN=ANKFY1 PE=1 SV=2	HUMAN	15	0.92045	0.946237	0.591562	0.765597	0.772681	0.501187	0.787046	0.794328	0.510505	0.210195
806	21.18	21.29	43.91	39.38	39.38	sp|Q99873-4|ANM1_HUMAN	Isoform 4 of Protein arginine N-methyltransferase 1 OS=Homo sapiens GN=PRMT1	HUMAN	13	0.92045	1.23595	2.37684	0.570164	0.772681	1.49969	0.972747	1.2942	2.48886	0.472972
814	20.98	21.78	65.69	54.38	44.16	sp|P47985|UCRI_HUMAN	Cytochrome b-c1 complex subunit Rieske, mitochondrial OS=Homo sapiens GN=UQCRFS1 PE=1 SV=2	HUMAN	13	0.758578	0.903649	1.49969	1.00925	1.21339	1.97697	1.23595	1.44544	2.35505	0.352711
815	20.97	21.12	31.13	18.75	18.28	tr|F8W7U3|F8W7U3_HUMAN	WASH complex subunit FAM21A OS=Homo sapiens GN=FAM21A PE=4 SV=1	HUMAN	12	1.0666	1.19124	1	0.954993	1.0666	0.895365	0.855067	0.954993	0.801678	0.116146
818	20.92	20.99	66.79	54.85	54.85	sp|P04632|CPNS1_HUMAN	Calpain small subunit 1 OS=Homo sapiens GN=CAPNS1 PE=1 SV=1	HUMAN	16	0.469894	0.534564	0.809096	0.409261	0.469894	0.711214	0.698232	0.801678	1.19124	0.339874
821	20.86	21.01	54.67	45.33	42.52	sp|P27635|RL10_HUMAN	60S ribosomal protein L10 OS=Homo sapiens GN=RPL10 PE=1 SV=4	HUMAN	15	5.01187	4.2462	4.40555	1.43219	1.15878	1.24738	4.83059	4.05509	4.32514	0.449586
823	20.83	25.91	52.94	39.29	33.41	tr|D6RGI3|D6RGI3_HUMAN	Septin 11, isoform CRA_b OS=Homo sapiens GN=SEPT11 PE=3 SV=1	HUMAN	15	0.496592	0.310456	0.501187	0.613762	0.383707	0.619441	0.648634	0.409261	0.654636	0.232159
825	20.79	23.38	40.87	30.91	26.35	sp|Q13547|HDAC1_HUMAN	Histone deacetylase 1 OS=Homo sapiens GN=HDAC1 PE=1 SV=1	HUMAN	14	1.64437	2.46604	1.33045	1.33045	1.99526	1.07647	1.18032	1.78649	0.937562	0.303168
826	20.79	21.9	50.13	32.23	25.33	sp|Q9UBC2-3|EP15R_HUMAN	Isoform 3 of Epidermal growth factor receptor substrate 15-like 1 OS=Homo sapiens GN=EPS15L1	HUMAN	14	1.28233	0.539511	0.954993	1.55597	0.636796	1.10662	2.10863	0.879022	1.5417	0.399726
827	20.75	21.82	42.04	18.4	12.79	sp|Q9UIA9|XPO7_HUMAN	Exportin-7 OS=Homo sapiens GN=XPO7 PE=1 SV=3	HUMAN	12	1.10662	0.685488	1.14815	1.8197	1.1695	1.87068	0.981748	0.613762	1.00925	0.355618
829	20.69	21.18	25.47	9.279	7.296	sp|A5YKK6-2|CNOT1_HUMAN	Isoform 2 of CCR4-NOT transcription complex subunit 1 OS=Homo sapiens GN=CNOT1	HUMAN	16	0.879022	0.903649	1.99526	0.83946	0.887156	1.80302	0.981748	0.981748	2.18776	0.408746
830	20.66	24.95	24.21	8.301	5.457	sp|Q5T4S7-2|UBR4_HUMAN	Isoform 2 of E3 ubiquitin-protein ligase UBR4 OS=Homo sapiens GN=UBR4	HUMAN	24	0.711214	0.954993	0.444631	0.937562	1.40605	0.608135	0.903649	1.30617	0.554626	0.356416
831	20.66	20.73	64.68	54.59	51.83	sp|Q15907|RB11B_HUMAN	Ras-related protein Rab-11B OS=Homo sapiens GN=RAB11B PE=1 SV=4	HUMAN	15	1.04713	0.855067	1.0666	0.591562	0.47863	0.60256	1.30617	1.07647	1.33045	0.318508
832	20.64	20.85	56.18	49.71	48.24	sp|P62873|GBB1_HUMAN	Guanine nucleotide-binding protein G(I)/G(S)/G(T) subunit beta-1 OS=Homo sapiens GN=GNB1 PE=1 SV=3	HUMAN	21	0.539511	1.40605	0.608135	0.787046	2.07014	0.887156	0.672977	1.77011	0.758578	0.495747
834	20.63	21.05	45.86	17.04	12.61	sp|Q9P2M7|CING_HUMAN	Cingulin OS=Homo sapiens GN=CGN PE=1 SV=2	HUMAN	12	0.394457	1.78649	1.51356	0.398107	1.78649	1.49969	0.387258	1.78649	1.49969	0.489739
837	20.57	23.33	45.36	27.84	26.29	sp|Q86UE4|LYRIC_HUMAN	Protein LYRIC OS=Homo sapiens GN=MTDH PE=1 SV=2	HUMAN	12	0.816582	0.405508	0.505825	2.10863	1.10662	1.33045	1.64437	0.855067	1.04713	0.467773
840	20.47	20.69	47.86	28.02	24.71	sp|P12268|IMDH2_HUMAN	Inosine-5'-monophosphate dehydrogenase 2 OS=Homo sapiens GN=IMPDH2 PE=1 SV=2	HUMAN	12	0.937562	0.870964	1.05682	1.35519	1.27057	1.55597	1.57036	1.47231	1.80302	0.225014
845	20.4	24.71	39.21	28.6	20.68	sp|P07686|HEXB_HUMAN	Beta-hexosaminidase subunit beta OS=Homo sapiens GN=HEXB PE=1 SV=3	HUMAN	13	1.59956	1.21339	1.5417	0.83946	0.625173	0.801678	0.83946	0.630957	0.809096	0.35373
847	20.38	20.57	54.81	40.94	36.91	sp|P63151|2ABA_HUMAN	Serine/threonine-protein phosphatase 2A 55 kDa regulatory subunit B alpha isoform OS=Homo sapiens GN=PPP2R2A PE=1 SV=1	HUMAN	12	0.895365	0.510505	1.14815	0.981748	0.559758	1.24738	0.801678	0.461318	1.01859	0.316609
848	20.38	20.41	35.07	9.484	7.74	sp|Q9UQ35|SRRM2_HUMAN	Serine/arginine repetitive matrix protein 2 OS=Homo sapiens GN=SRRM2 PE=1 SV=2	HUMAN	13	1.09648	1.77011	0.49204	1.07647	1.8197	0.505825	1.39316	2.208	0.619441	0.481387
849	20.37	21.28	41.72	24.38	18.13	tr|H0YJ34|H0YJ34_HUMAN	Fermitin family homolog 2 (Fragment) OS=Homo sapiens GN=FERMT2 PE=2 SV=1	HUMAN	12	0.369828	0.515229	0.251189	0.409261	0.564937	0.283139	0.413047	0.57544	0.280543	0.286169
850	20.37	20.6	36.75	27.71	24.5	sp|P51608-2|MECP2_HUMAN	Isoform B of Methyl-CpG-binding protein 2 OS=Homo sapiens GN=MECP2	HUMAN	11	1.30617	1.6293	1.51356	1.97697	2.44343	2.29087	0.619441	0.772681	0.737904	0.432892
851	20.36	20.97	50.82	37.7	33.72	sp|P29622|KAIN_HUMAN	Kallistatin OS=Homo sapiens GN=SERPINA4 PE=1 SV=3	HUMAN	11	0.253513	0.47863	0.148594	0.239883	0.469894	0.141906	0.212814	0.409261	0.125893	0.48222
853	20.34	22.71	44.11	21.93	17.79	sp|P05556|ITB1_HUMAN	Integrin beta-1 OS=Homo sapiens GN=ITGB1 PE=1 SV=2	HUMAN	14	0.597035	0.47863	0.648634	0.549541	0.436516	0.597035	0.636796	0.510505	0.698232	0.140954
855	20.31	24.55	79.07	64.19	64.19	sp|P61106|RAB14_HUMAN	Ras-related protein Rab-14 OS=Homo sapiens GN=RAB14 PE=1 SV=4	HUMAN	16	0.717794	0.724436	1.1695	0.698232	0.704693	1.1272	0.92045	0.928966	1.48594	0.273183
857	20.31	20.83	69	54.67	47	tr|B4DUC8|B4DUC8_HUMAN	S-methyl-5'-thioadenosine phosphorylase OS=Homo sapiens GN=MTAP PE=2 SV=1	HUMAN	11	0.570164	1.08643	1.30617	0.981748	2.05116	2.46604	0.816582	1.59956	1.97697	0.419883
858	20.3	22.62	38.65	14.57	13.11	tr|C9J2Y9|C9J2Y9_HUMAN	DNA-directed RNA polymerase OS=Homo sapiens GN=POLR2B PE=2 SV=2	HUMAN	12	1.30617	1.70608	1.31826	1.09648	1.45881	1.10662	1.14815	1.49969	1.14815	0.151507
860	20.3	20.35	85.87	84.24	51.09	sp|Q04760|LGUL_HUMAN	Lactoylglutathione lyase OS=Homo sapiens GN=GLO1 PE=1 SV=4	HUMAN	11	0.685488	1.05682	2.12814	0.724436	1.1272	2.24905	0.758578	1.18032	2.35505	0.474891
863	20.28	20.48	54.76	35.45	28.04	sp|Q16543|CDC37_HUMAN	Hsp90 co-chaperone Cdc37 OS=Homo sapiens GN=CDC37 PE=1 SV=1	HUMAN	12	1.21339	1.10662	0.510505	1.51356	1.39316	0.636796	1.47231	1.36773	0.625173	0.343239
869	20.23	20.7	36.34	17.76	14.68	sp|Q96A65|EXOC4_HUMAN	Exocyst complex component 4 OS=Homo sapiens GN=EXOC4 PE=1 SV=1	HUMAN	10	0.636796	0.60256	0.619441	0.642688	0.608135	0.625173	1.25892	1.15878	1.21339	0.340151
872	20.17	20.8	42.33	22.26	21.42	sp|Q06124-2|PTN11_HUMAN	Isoform 2 of Tyrosine-protein phosphatase non-receptor type 11 OS=Homo sapiens GN=PTPN11	HUMAN	12	0.887156	1.57036	2.33346	0.519996	0.928966	1.39316	1.0666	1.88799	2.77971	0.467927
874	20.14	21.32	30.18	14.56	11.79	sp|Q9BQG0-2|MBB1A_HUMAN	Isoform 2 of Myb-binding protein 1A OS=Homo sapiens GN=MYBBP1A	HUMAN	14	1.70608	1.31826	1.34276	1.58489	1.22462	1.25892	1.92309	1.47231	1.52757	0.145489
876	20.13	20.65	31.83	12.72	10.52	sp|Q14160-2|SCRIB_HUMAN	Isoform 2 of Protein scribble homolog OS=Homo sapiens GN=SCRIB	HUMAN	11	0.636796	0.698232	0.549541	1.28233	1.41906	1.08643	1.21339	1.33045	1.00925	0.297657
881	20.09	20.1	70.7	54.88	54.88	sp|O75396|SC22B_HUMAN	Vesicle-trafficking protein SEC22b OS=Homo sapiens GN=SEC22B PE=1 SV=4	HUMAN	14	1.07647	2.37684	1.08643	1.24738	2.77971	1.27057	0.972747	2.14783	0.981748	0.420528
882	20.08	20.26	29.9	16.59	15.84	sp|Q96PK6|RBM14_HUMAN	RNA-binding protein 14 OS=Homo sapiens GN=RBM14 PE=1 SV=2	HUMAN	13	1.36773	1.35519	0.83946	1.19124	1.15878	0.724436	1.34276	1.31826	0.862979	0.211409
883	20.07	21.32	54.5	36.03	28.64	sp|Q96CW1-2|AP2M1_HUMAN	Isoform 2 of AP-2 complex subunit mu OS=Homo sapiens GN=AP2M1	HUMAN	12	0.744732	0.990832	0.448745	0.711214	0.946237	0.42462	0.787046	1.0666	0.469894	0.312723
889	20	21.06	29.37	27.27	27.27	sp|O96019|ACL6A_HUMAN	Actin-like protein 6A OS=Homo sapiens GN=ACTL6A PE=1 SV=1	HUMAN	13	0.831764	1.40605	0.809096	1.67494	2.67917	1.64437	1.09648	1.80302	1.01859	0.38924
890	20	20.04	65.87	50	50	sp|P62241|RS8_HUMAN	40S ribosomal protein S8 OS=Homo sapiens GN=RPS8 PE=1 SV=2	HUMAN	22	2.33346	1.1695	2.03236	1.47231	0.737904	1.28233	1.69044	0.83946	1.47231	0.338771
891	19.98	20.31	54.79	31.71	23.86	sp|O14744|ANM5_HUMAN	Protein arginine N-methyltransferase 5 OS=Homo sapiens GN=PRMT5 PE=1 SV=4	HUMAN	11	1.39316	1.55597	2.05116	1.5417	1.7378	2.29087	1.18032	1.33045	1.75388	0.202156
892	19.97	20.07	25.44	11.32	9.218	sp|P52948-6|NUP98_HUMAN	Isoform 6 of Nuclear pore complex protein Nup98-Nup96 OS=Homo sapiens GN=NUP98	HUMAN	12	1.10662	1.36773	1.2942	1.03753	1.28233	1.21339	0.831764	1.03753	0.981748	0.145411
895	19.93	20.28	63.96	44.16	38.64	tr|J3KR44|J3KR44_HUMAN	Ubiquitin thioesterase OTUB1 OS=Homo sapiens GN=OTUB1 PE=2 SV=1	HUMAN	13	0.972747	0.544503	1.33045	0.49204	0.270396	0.666807	1.21339	0.660694	1.65959	0.494469
896	19.92	20.09	26.93	16.31	14.59	sp|Q9NTZ6|RBM12_HUMAN	RNA-binding protein 12 OS=Homo sapiens GN=RBM12 PE=1 SV=1	HUMAN	14	1.35519	1.21339	0.698232	2.29087	1.88799	1.13763	2.93765	2.37684	1.51356	0.393353
897	19.91	20.06	56.86	43.46	41.18	sp|P50897|PPT1_HUMAN	Palmitoyl-protein thioesterase 1 OS=Homo sapiens GN=PPT1 PE=1 SV=1	HUMAN	14	1.39316	0.42462	0.912011	0.870964	0.265461	0.57544	1.43219	0.428549	0.946237	0.490616
898	19.91	19.91	50.14	37.81	28.77	sp|Q9NZU5|LMCD1_HUMAN	LIM and cysteine-rich domains protein 1 OS=Homo sapiens GN=LMCD1 PE=1 SV=1	HUMAN	10	0.413047	0.231207	0.413047	0.505825	0.288403	0.510505	1.00925	0.544503	0.981748	0.477685
899	19.9	21.24	63.92	49.48	43.3	sp|P46781|RS9_HUMAN	40S ribosomal protein S9 OS=Homo sapiens GN=RPS9 PE=1 SV=3	HUMAN	15	2.24905	1.0666	1.6293	1.31826	0.630957	0.946237	1.94089	0.912011	1.38038	0.367619
900	19.88	20.01	89.4	75.5	66.23	sp|O15511|ARPC5_HUMAN	Actin-related protein 2/3 complex subunit 5 OS=Homo sapiens GN=ARPC5 PE=1 SV=3	HUMAN	14	1.14815	0.660694	0.570164	1.52757	0.879022	0.794328	0.765597	0.452898	0.390841	0.421055
902	19.86	20.32	56.85	39.73	35.96	sp|Q07955-2|SRSF1_HUMAN	Isoform ASF-2 of Serine/arginine-rich splicing factor 1 OS=Homo sapiens GN=SRSF1	HUMAN	13	2.42103	2.37684	1.47231	1.30617	1.2942	0.794328	2.46604	2.44343	1.52757	0.336792
905	19.8	20.01	31.58	16.32	14.32	sp|Q9H0D6|XRN2_HUMAN	5'-3' exoribonuclease 2 OS=Homo sapiens GN=XRN2 PE=1 SV=1	HUMAN	12	1.65959	1.51356	1.64437	0.801678	0.731139	0.787046	1.07647	0.990832	1.05682	0.307087
911	19.73	19.88	42.75	25	25	tr|B4DF96|B4DF96_HUMAN	Eukaryotic translation initiation factor 2A OS=Homo sapiens GN=EIF2A PE=2 SV=1	HUMAN	11	1.44544	0.642688	1.05682	2.75423	1.25892	2.05116	1.88799	0.831764	1.41906	0.418691
912	19.73	19.81	66.81	52.65	47.79	sp|P36543|VATE1_HUMAN	V-type proton ATPase subunit E 1 OS=Homo sapiens GN=ATP6V1E1 PE=1 SV=1	HUMAN	13	0.731139	0.288403	0.954993	1.00925	0.390841	1.30617	0.895365	0.346737	1.1695	0.445181
913	19.72	19.95	39.48	30.86	28.86	tr|B4DVY1|B4DVY1_HUMAN	Eukaryotic translation initiation factor 3 subunit D OS=Homo sapiens GN=EIF3D PE=2 SV=1	HUMAN	11	1.6293	1.43219	1.44544	1.7378	1.5417	1.5417	2.31206	2.03236	2.05116	0.16867
916	19.7	19.82	64.24	58.28	53.64	sp|P62277|RS13_HUMAN	40S ribosomal protein S13 OS=Homo sapiens GN=RPS13 PE=1 SV=2	HUMAN	15	1.15878	0.440555	1.07647	1.31826	0.501187	1.22462	1.94089	0.724436	1.80302	0.436133
919	19.68	19.68	64.36	55.36	55.36	sp|P46926|GNPI1_HUMAN	Glucosamine-6-phosphate isomerase 1 OS=Homo sapiens GN=GNPDA1 PE=1 SV=1	HUMAN	14	0.794328	1.13763	1.23595	1.64437	2.29087	2.48886	0.613762	0.870964	0.937562	0.472152
920	19.67	20.38	41.6	19.7	15.18	sp|P33991|MCM4_HUMAN	DNA replication licensing factor MCM4 OS=Homo sapiens GN=MCM4 PE=1 SV=5	HUMAN	10	2.55859	3.59749	1.45881	1.25892	1.80302	0.691831	2.1677	3.10456	1.18032	0.457084
921	19.64	19.64	62.3	57.07	57.07	sp|P60953|CDC42_HUMAN	Cell division control protein 42 homolog OS=Homo sapiens GN=CDC42 PE=1 SV=2	HUMAN	11	0.787046	0.366438	1.02802	1.05682	0.465586	1.40605	1.55597	0.831764	2.05116	0.477515
924	19.59	19.59	63.89	51.19	48.41	tr|G3V5Z7|G3V5Z7_HUMAN	Proteasome subunit alpha type OS=Homo sapiens GN=PSMA6 PE=3 SV=1	HUMAN	15	1.48594	0.824138	1.58489	1.61436	0.895365	1.72187	1.04713	0.586138	1.11686	0.316228
927	19.51	19.64	49.33	39.93	33.56	sp|Q9HC38-2|GLOD4_HUMAN	Isoform 2 of Glyoxalase domain-containing protein 4 OS=Homo sapiens GN=GLOD4	HUMAN	13	1.38038	2.1677	0.972747	0.879022	1.43219	0.636796	0.963829	1.55597	0.691831	0.390615
930	19.45	19.51	50.3	31.07	31.07	sp|O95433|AHSA1_HUMAN	Activator of 90 kDa heat shock protein ATPase homolog 1 OS=Homo sapiens GN=AHSA1 PE=1 SV=1	HUMAN	11	1.00925	1.28233	0.534564	0.870964	1.10662	0.461318	1.03753	1.31826	0.554626	0.336345
932	19.39	21.83	35.41	14.78	14.78	sp|O75843|AP1G2_HUMAN	AP-1 complex subunit gamma-like 2 OS=Homo sapiens GN=AP1G2 PE=1 SV=1	HUMAN	11	1.95885	0.60256	2.24905	1.35519	0.432514	1.57036	1.58489	0.496592	1.83654	0.47406
936	19.31	19.64	60.65	36.77	34.52	sp|O00487|PSDE_HUMAN	26S proteasome non-ATPase regulatory subunit 14 OS=Homo sapiens GN=PSMD14 PE=1 SV=1	HUMAN	10	1.69044	2.03236	1.23595	0.666807	0.794328	0.487529	1.58489	1.88799	1.15878	0.407242
938	19.25	19.29	33.71	25.33	23.62	sp|Q10713|MPPA_HUMAN	Mitochondrial-processing peptidase subunit alpha OS=Homo sapiens GN=PMPCA PE=1 SV=2	HUMAN	11	0.636796	0.636796	0.394457	1.03753	1.04713	0.613762	1.88799	1.85353	1.10662	0.494461
940	19.23	19.32	47.44	42.95	39.42	sp|Q53GQ0|DHB12_HUMAN	Estradiol 17-beta-dehydrogenase 12 OS=Homo sapiens GN=HSD17B12 PE=1 SV=2	HUMAN	14	1.0666	1.92309	1.19124	1.14815	2.10863	1.30617	1.22462	2.22844	1.40605	0.279666
943	19.17	19.62	41.38	29.31	23.4	sp|Q9UNH7|SNX6_HUMAN	Sorting nexin-6 OS=Homo sapiens GN=SNX6 PE=1 SV=1	HUMAN	11	1.35519	1.24738	0.928966	0.903649	0.824138	0.654636	1.00925	0.928966	0.698232	0.228901
944	19.13	19.36	39.37	23.05	19.61	sp|O94776|MTA2_HUMAN	Metastasis-associated protein MTA2 OS=Homo sapiens GN=MTA2 PE=1 SV=1	HUMAN	12	1.23595	1.35519	0.903649	1.2942	1.43219	0.946237	0.963829	1.05682	0.698232	0.209285
946	19.05	19.61	47.69	22.66	19.58	sp|Q9NR30-2|DDX21_HUMAN	Isoform 2 of Nucleolar RNA helicase 2 OS=Homo sapiens GN=DDX21	HUMAN	11	1.61436	0.824138	0.824138	1.69044	0.847227	0.855067	1.90546	0.981748	0.972747	0.352449
950	19.01	19.21	53.7	39.87	34.73	sp|Q9HAB8|PPCS_HUMAN	Phosphopantothenate--cysteine ligase OS=Homo sapiens GN=PPCS PE=1 SV=2	HUMAN	10	1.34276	1.22462	0.990832	0.452898	0.413047	0.337287	1.47231	1.34276	1.08643	0.436184
952	18.97	19.33	36.74	15.85	10.23	sp|O75116|ROCK2_HUMAN	Rho-associated protein kinase 2 OS=Homo sapiens GN=ROCK2 PE=1 SV=4	HUMAN	12	0.49204	0.816582	0.895365	0.519996	0.928966	0.990832	0.608135	1.05682	1.13763	0.26896
953	18.96	19.11	50	43.23	39.85	sp|P62424|RL7A_HUMAN	60S ribosomal protein L7a OS=Homo sapiens GN=RPL7A PE=1 SV=2	HUMAN	16	1.36773	0.591562	1.14815	1.47231	0.636796	1.23595	1.83654	0.787046	1.5417	0.344014
954	18.93	21.01	47.99	25.13	20.98	tr|B1B0M1|B1B0M1_HUMAN	GRIP1-associated protein 1 OS=Homo sapiens GN=GRIPAP1 PE=2 SV=1	HUMAN	12	1.11686	1.57036	2.05116	1.05682	1.47231	1.87068	0.717794	1.00925	1.33045	0.299511
956	18.9	18.99	42.72	20.74	17.96	sp|Q14155-1|ARHG7_HUMAN	Isoform 1 of Rho guanine nucleotide exchange factor 7 OS=Homo sapiens GN=ARHGEF7	HUMAN	10	0.801678	0.731139	1.10662	0.855067	0.765597	1.18032	1.07647	0.972747	1.48594	0.230143
958	18.88	19.13	45.02	26.95	20.4	tr|G8JLB2|G8JLB2_HUMAN	Xaa-Pro aminopeptidase 1 OS=Homo sapiens GN=XPNPEP1 PE=2 SV=1	HUMAN	10	0.981748	0.60256	0.428549	1.35519	0.847227	0.597035	1.02802	0.648634	0.457088	0.373282
963	18.75	19.09	54.32	45.99	38.58	sp|P51665|PSMD7_HUMAN	26S proteasome non-ATPase regulatory subunit 7 OS=Homo sapiens GN=PSMD7 PE=1 SV=2	HUMAN	12	2.26987	3.01995	2.46604	0.608135	0.816582	0.660694	1.41906	1.90546	1.5417	0.491827
964	18.74	18.87	70.39	63.82	50.66	sp|P61088|UBE2N_HUMAN	Ubiquitin-conjugating enzyme E2 N OS=Homo sapiens GN=UBE2N PE=1 SV=1	HUMAN	10	1.19124	1.11686	2.208	1.33045	1.24738	2.48886	1.1695	1.08643	2.1677	0.339431
965	18.73	19.58	41.84	17.71	14.37	sp|Q13620-3|CUL4B_HUMAN	Isoform 3 of Cullin-4B OS=Homo sapiens GN=CUL4B	HUMAN	12	1.02802	1.33045	1.44544	1.70608	2.22844	2.37684	1.83654	2.33346	2.55859	0.269087
971	18.63	18.89	41.37	37.05	37.05	sp|Q01105-2|SET_HUMAN	Isoform 2 of Protein SET OS=Homo sapiens GN=SET	HUMAN	26	2.88403	1.90546	2.22844	1.75388	1.13763	1.35519	2.05116	1.31826	1.57036	0.284193
973	18.6	20.06	41.71	14.84	13.09	sp|Q7L014|DDX46_HUMAN	Probable ATP-dependent RNA helicase DDX46 OS=Homo sapiens GN=DDX46 PE=1 SV=2	HUMAN	13	1.90546	2.26987	0.847227	1.2942	1.52757	0.586138	0.990832	1.18032	0.452898	0.458535
976	18.55	19.79	40	27.91	17.67	sp|Q6PI48|SYDM_HUMAN	Aspartate--tRNA ligase, mitochondrial OS=Homo sapiens GN=DARS2 PE=1 SV=1	HUMAN	11	2.85759	2.44343	4.2462	4.09261	3.25087	5.80764	2.33346	2.03236	3.59749	0.328471
982	18.49	18.81	54.24	42.07	38.75	sp|Q9Y5Y2|NUBP2_HUMAN	Cytosolic Fe-S cluster assembly factor NUBP2 OS=Homo sapiens GN=NUBP2 PE=1 SV=1	HUMAN	10	0.972747	1.47231	1.08643	0.937562	1.43219	1.04713	1.14815	1.70608	1.25892	0.199211
985	18.44	20.02	47.22	23.61	19	sp|Q8N6H7|ARFG2_HUMAN	ADP-ribosylation factor GTPase-activating protein 2 OS=Homo sapiens GN=ARFGAP2 PE=1 SV=1	HUMAN	12	1.64437	1.52757	0.862979	1.92309	1.77011	1.02802	1.80302	1.64437	0.963829	0.25877
986	18.44	18.67	42.34	19.86	19.86	sp|Q8IYI6|EXOC8_HUMAN	Exocyst complex component 8 OS=Homo sapiens GN=EXOC8 PE=1 SV=2	HUMAN	10	1.1695	1.15878	0.887156	1.07647	1.0666	0.816582	1.04713	1.03753	0.794328	0.130955
988	18.39	20.6	57.26	36.41	36.41	tr|F8W0J6|F8W0J6_HUMAN	Nucleosome assembly protein 1-like 1 OS=Homo sapiens GN=NAP1L1 PE=2 SV=1	HUMAN	16	0.855067	0.824138	1.09648	1.92309	1.87068	2.53513	1.2942	1.24738	1.67494	0.360097
989	18.38	18.5	55.56	41.76	41.76	tr|S4R3N1|S4R3N1_HUMAN	Protein HSPE1-MOB4 OS=Homo sapiens GN=HSPE1-MOB4 PE=3 SV=1	HUMAN	15	1.5417	0.954993	1.31826	0.879022	0.529663	0.724436	0.990832	0.580764	0.801678	0.33676
990	18.36	26.71	43.55	32.07	27.9	sp|Q15437|SC23B_HUMAN	Protein transport protein Sec23B OS=Homo sapiens GN=SEC23B PE=1 SV=2	HUMAN	25	1.45881	1.00925	0.77983	1.78649	1.27057	0.972747	2.22844	1.57036	1.22462	0.310943
991	18.36	18.63	65.15	56.82	53.03	sp|P28070|PSB4_HUMAN	Proteasome subunit beta type-4 OS=Homo sapiens GN=PSMB4 PE=1 SV=4	HUMAN	14	1.30617	1.18032	1.58489	1.09648	0.963829	1.34276	0.831764	0.737904	1.01859	0.224751
992	18.35	18.64	46.17	29.51	22.95	tr|B3KS98|B3KS98_HUMAN	Eukaryotic translation initiation factor 3 subunit H OS=Homo sapiens GN=EIF3S3 PE=2 SV=1	HUMAN	10	1.80302	0.809096	1.02802	1.83654	0.809096	1.08643	2.14783	0.963829	1.25892	0.359103
993	18.34	18.6	81.06	71.21	71.21	sp|P25398|RS12_HUMAN	40S ribosomal protein S12 OS=Homo sapiens GN=RPS12 PE=1 SV=3	HUMAN	11	1.04713	0.487529	1.01859	1.28233	0.597035	1.24738	1.39316	0.648634	1.35519	0.325849
995	18.33	18.56	50	37.45	34.73	sp|P50579|MAP2_HUMAN	Methionine aminopeptidase 2 OS=Homo sapiens GN=METAP2 PE=1 SV=1	HUMAN	13	1.31826	0.794328	2.18776	1.41906	0.855067	2.37684	1.23595	0.744732	2.0893	0.40938
996	18.28	19.5	73.03	60.53	52.63	sp|P62269|RS18_HUMAN	40S ribosomal protein S18 OS=Homo sapiens GN=RPS18 PE=1 SV=3	HUMAN	16	2.10863	0.855067	1.41906	1.61436	0.642688	1.07647	2.77971	1.11686	1.77011	0.42392
997	18.28	18.62	31.33	20.52	18.88	sp|Q13724-2|MOGS_HUMAN	Isoform 2 of Mannosyl-oligosaccharide glucosidase OS=Homo sapiens GN=MOGS	HUMAN	11	0.981748	1.20226	0.801678	0.847227	1.02802	0.666807	0.831764	1.02802	0.660694	0.189804
998	18.26	21.84	75.21	57.69	53.42	sp|P25787|PSA2_HUMAN	Proteasome subunit alpha type-2 OS=Homo sapiens GN=PSMA2 PE=1 SV=2	HUMAN	13	1.38038	0.787046	1	1.43219	0.816582	1.03753	1.38038	0.787046	1	0.233141
1000	18.23	20.83	56.96	39.56	37.34	sp|P15121|ALDR_HUMAN	Aldose reductase OS=Homo sapiens GN=AKR1B1 PE=1 SV=3	HUMAN	13	0.679204	0.539511	0.340408	1.01859	0.772681	0.487529	0.383707	0.30761	0.192309	0.467925
1001	18.22	18.81	32.56	19.48	16.67	sp|O94855|SC24D_HUMAN	Protein transport protein Sec24D OS=Homo sapiens GN=SEC24D PE=1 SV=2	HUMAN	11	1.41906	0.879022	0.625173	0.758578	0.469894	0.343558	1.24738	0.765597	0.559758	0.423636
1005	18.2	20.55	35.99	16.42	12.43	sp|O43795-2|MYO1B_HUMAN	Isoform 2 of Unconventional myosin-Ib OS=Homo sapiens GN=MYO1B	HUMAN	14	1.10662	0.366438	0.816582	0.731139	0.251189	0.539511	1.10662	0.380189	0.824138	0.437691
1006	18.16	23.19	86.01	70.98	62.59	sp|P47755|CAZA2_HUMAN	F-actin-capping protein subunit alpha-2 OS=Homo sapiens GN=CAPZA2 PE=1 SV=3	HUMAN	18	0.47863	0.383707	0.457088	0.483059	0.387258	0.461318	0.515229	0.409261	0.49204	0.0991423
1008	18.15	19.89	44.12	23.5	20.37	sp|O43290|SNUT1_HUMAN	U4/U6.U5 tri-snRNP-associated protein 1 OS=Homo sapiens GN=SART1 PE=1 SV=1	HUMAN	10	2.83139	2.99226	1.99526	1.25892	1.31826	0.83946	1.15878	1.22462	0.787046	0.483095
1009	18.14	18.43	34.78	12.68	8.611	sp|Q08378|GOGA3_HUMAN	Golgin subfamily A member 3 OS=Homo sapiens GN=GOLGA3 PE=1 SV=2	HUMAN	10	1.67494	1.23595	2.24905	0.870964	0.60256	1.1695	1.03753	0.711214	1.39316	0.396623
1010	18.13	18.31	43.25	34.99	29.48	sp|Q9NX46|ARHL2_HUMAN	Poly(ADP-ribose) glycohydrolase ARH3 OS=Homo sapiens GN=ADPRHL2 PE=1 SV=1	HUMAN	11	0.685488	1.11686	0.366438	0.928966	1.51356	0.487529	0.831764	1.35519	0.432514	0.449831
1011	18.13	18.24	45.44	19.88	19.88	sp|P16070-10|CD44_HUMAN	Isoform 10 of CD44 antigen OS=Homo sapiens GN=CD44	HUMAN	11	1.23595	0.954993	0.554626	1.57036	1.24738	0.691831	1.52757	1.21339	0.679204	0.327211
1014	18.07	63.59	68.83	60.99	56.95	sp|Q9BUF5|TBB6_HUMAN	Tubulin beta-6 chain OS=Homo sapiens GN=TUBB6 PE=1 SV=1	HUMAN	65	0.648634	0.619441	0.275423	0.570164	0.539511	0.239883	0.758578	0.711214	0.313329	0.353615
1015	18.07	18.32	62.99	38.51	35.22	sp|O76003|GLRX3_HUMAN	Glutaredoxin-3 OS=Homo sapiens GN=GLRX3 PE=1 SV=2	HUMAN	9	1.13763	0.636796	1.47231	1.28233	0.711214	1.67494	2.05116	1.1695	2.65461	0.423981
1019	18.03	18.22	78.52	66.67	62.96	sp|P0CW22|RS17L_HUMAN	40S ribosomal protein S17-like OS=Homo sapiens GN=RPS17L PE=1 SV=1	HUMAN	14	1.55597	0.625173	1.61436	1.34276	0.539511	1.39316	2.22844	0.92045	2.31206	0.425684
1021	18.01	20.44	58.94	46.39	43.35	sp|P25786|PSA1_HUMAN	Proteasome subunit alpha type-1 OS=Homo sapiens GN=PSMA1 PE=1 SV=1	HUMAN	16	2.63027	1.07647	1.52757	2.01372	0.824138	1.24738	1.38038	0.57544	0.855067	0.450543
1022	18.01	18.15	41.68	23.33	21.19	sp|O95352|ATG7_HUMAN	Ubiquitin-like modifier-activating enzyme ATG7 OS=Homo sapiens GN=ATG7 PE=1 SV=1	HUMAN	10	0.855067	0.870964	1.31826	1.55597	1.61436	2.42103	0.887156	0.928966	1.40605	0.368371
1025	17.98	18.31	65.73	48.31	39.89	sp|P62913|RL11_HUMAN	60S ribosomal protein L11 OS=Homo sapiens GN=RPL11 PE=1 SV=2	HUMAN	10	1.33045	0.380189	0.972747	1.39316	0.394457	1	1.36773	0.387258	0.990832	0.440851
1027	17.98	18.11	66.39	49.38	49.38	sp|P20618|PSB1_HUMAN	Proteasome subunit beta type-1 OS=Homo sapiens GN=PSMB1 PE=1 SV=2	HUMAN	13	1.38038	0.801678	1.30617	1.38038	0.794328	1.2942	1.09648	0.630957	1.02802	0.247328
1028	17.97	18.01	42.18	28.44	22.14	sp|Q14498-2|RBM39_HUMAN	Isoform 2 of RNA-binding protein 39 OS=Homo sapiens GN=RBM39	HUMAN	11	1.38038	1.14815	1.23595	0.879022	0.731139	0.787046	0.794328	0.660694	0.711214	0.265994
1031	17.91	17.95	27.12	11.13	11.13	sp|P46379|BAG6_HUMAN	Large proline-rich protein BAG6 OS=Homo sapiens GN=BAG6 PE=1 SV=2	HUMAN	11	3.04789	3.22107	4.61318	2.44343	2.55859	3.66438	2.75423	3.01995	4.09261	0.209159
1032	17.89	17.92	56.73	40.71	36.22	sp|O00764|PDXK_HUMAN	Pyridoxal kinase OS=Homo sapiens GN=PDXK PE=1 SV=1	HUMAN	13	0.285759	0.275423	0.149969	0.724436	0.642688	0.325087	0.544503	0.529663	0.275423	0.446123
1033	17.86	20.35	73.48	66.67	62.12	tr|K7EK07|K7EK07_HUMAN	Histone H3 (Fragment) OS=Homo sapiens GN=H3F3B PE=2 SV=1	HUMAN	20	2.51189	3.04789	1.55597	2.22844	2.72898	1.38038	0.831764	1.00925	0.510505	0.485951
1035	17.82	18.87	44.54	19.82	16.19	sp|Q9Y4W6|AFG32_HUMAN	AFG3-like protein 2 OS=Homo sapiens GN=AFG3L2 PE=1 SV=2	HUMAN	13	1.24738	1.55597	1.80302	0.887156	1.08643	1.27057	1.1272	1.40605	1.6293	0.205459
1036	17.82	17.93	54.21	44.21	33.68	sp|P50552|VASP_HUMAN	Vasodilator-stimulated phosphoprotein OS=Homo sapiens GN=VASP PE=1 SV=3	HUMAN	14	1.30617	1.31826	1.18032	2.48886	2.46604	2.24905	2.93765	2.99226	2.63027	0.311317
1037	17.75	18.08	32	11	6.947	sp|Q14008-2|CKAP5_HUMAN	Isoform 2 of Cytoskeleton-associated protein 5 OS=Homo sapiens GN=CKAP5	HUMAN	12	1.51356	1.15878	1.47231	1.2942	0.937562	1.24738	1.04713	0.758578	1.01859	0.201309
1040	17.72	17.79	82.61	72.05	67.7	sp|O75947|ATP5H_HUMAN	ATP synthase subunit d, mitochondrial OS=Homo sapiens GN=ATP5H PE=1 SV=3	HUMAN	10	1.22462	0.666807	1.65959	1.57036	0.855067	2.14783	1.67494	0.912011	2.29087	0.372784
1041	17.68	18.31	72.05	42.13	42.13	sp|P61289|PSME3_HUMAN	Proteasome activator complex subunit 3 OS=Homo sapiens GN=PSME3 PE=1 SV=1	HUMAN	13	2.46604	0.912011	2.53513	1.47231	0.524808	1.48594	1.34276	0.47863	1.35519	0.49455
1043	17.67	17.7	51.88	39.38	32.81	sp|Q96C36|P5CR2_HUMAN	Pyrroline-5-carboxylate reductase 2 OS=Homo sapiens GN=PYCR2 PE=1 SV=1	HUMAN	12	1.41906	2.96483	2.31206	0.625173	1.34276	1.02802	1.27057	2.63027	2.03236	0.426579
1046	17.61	18.15	48.51	20.08	16.12	tr|F8W7U8|F8W7U8_HUMAN	Double-strand break repair protein MRE11A OS=Homo sapiens GN=MRE11A PE=2 SV=1	HUMAN	9	1.36773	1.94089	1.25892	0.83946	1.13763	0.77983	1.21339	1.57036	1.1272	0.26868
1048	17.59	17.98	36.27	17.73	15.73	sp|P22033|MUTA_HUMAN	Methylmalonyl-CoA mutase, mitochondrial OS=Homo sapiens GN=MUT PE=1 SV=4	HUMAN	10	1.24738	0.570164	1.67494	0.751623	0.356451	1.01859	1.28233	0.586138	1.70608	0.45251
1049	17.58	18.04	66.37	49.33	47.09	tr|E9PGT1|E9PGT1_HUMAN	Translin OS=Homo sapiens GN=TSN PE=2 SV=1	HUMAN	11	1.30617	1.45881	2.42103	1.7378	1.94089	3.25087	1.75388	1.92309	3.22107	0.316816
1050	17.58	17.73	24.67	11.7	9.976	sp|Q96ST3|SIN3A_HUMAN	Paired amphipathic helix protein Sin3a OS=Homo sapiens GN=SIN3A PE=1 SV=2	HUMAN	9	0.928966	1.65959	0.496592	0.954993	1.72187	0.519996	0.887156	1.52757	0.452898	0.467728
1051	17.57	18.68	35.45	17.21	13.16	sp|Q9BXJ9|NAA15_HUMAN	N-alpha-acetyltransferase 15, NatA auxiliary subunit OS=Homo sapiens GN=NAA15 PE=1 SV=1	HUMAN	10	1.25892	0.787046	1.43219	0.990832	0.630957	1.13763	1.30617	0.809096	1.48594	0.262749
1056	17.5	17.74	45.07	36.8	36.8	sp|P08571|CD14_HUMAN	Monocyte differentiation antigen CD14 OS=Homo sapiens GN=CD14 PE=1 SV=2	HUMAN	12	0.672977	0.912011	1.43219	0.698232	0.937562	1.41906	0.270396	0.380189	0.554626	0.480246
1057	17.49	17.73	30.88	14.65	12.37	tr|F5H5C2|F5H5C2_HUMAN	Nuclear pore complex protein Nup133 OS=Homo sapiens GN=NUP133 PE=2 SV=1	HUMAN	10	1.88799	1.90546	1.80302	1.38038	1.40605	1.31826	1.08643	1.10662	1.04713	0.227028
1058	17.47	18.24	47.23	25.24	25.24	sp|Q9UI10|EI2BD_HUMAN	Translation initiation factor eIF-2B subunit delta OS=Homo sapiens GN=EIF2B4 PE=1 SV=2	HUMAN	11	1.30617	1.10662	1.22462	1.07647	0.903649	1	1.09648	0.92045	1.01859	0.115989
1060	17.45	17.5	46.7	39.65	37	sp|O43809|CPSF5_HUMAN	Cleavage and polyadenylation specificity factor subunit 5 OS=Homo sapiens GN=NUDT21 PE=1 SV=1	HUMAN	11	2.44343	1.83654	2.46604	0.990832	0.731139	1	1.28233	0.946237	1.30617	0.425496
1066	17.4	17.63	51.63	42.39	32.61	sp|P55735-3|SEC13_HUMAN	Isoform 3 of Protein SEC13 homolog OS=Homo sapiens GN=SEC13	HUMAN	15	1.69044	2.53513	2.26987	0.824138	1.23595	1.10662	1.83654	2.75423	2.46604	0.352081
1070	17.37	19.68	36.66	20.66	18.33	sp|Q8TBA6|GOGA5_HUMAN	Golgin subfamily A member 5 OS=Homo sapiens GN=GOLGA5 PE=1 SV=3	HUMAN	12	2.1677	1.97697	1.92309	1.55597	1.38038	1.35519	1.15878	1.02802	1	0.269399
1072	17.37	17.38	54.51	44.64	38.63	tr|B5MDF5|B5MDF5_HUMAN	GTP-binding nuclear protein Ran OS=Homo sapiens GN=RAN PE=4 SV=1	HUMAN	18	2.65461	2.83139	3.59749	1.36773	1.44544	1.83654	1.2942	1.38038	1.75388	0.381908
1073	17.33	17.62	50.65	24.3	21.71	sp|P51114-2|FXR1_HUMAN	Isoform 2 of Fragile X mental retardation syndrome-related protein 1 OS=Homo sapiens GN=FXR1	HUMAN	9	0.954993	0.758578	0.765597	2.60615	2.1677	2.22844	1.51356	1.20226	1.23595	0.432134
1074	17.29	17.59	30.43	23.43	22.22	sp|Q13148|TADBP_HUMAN	TAR DNA-binding protein 43 OS=Homo sapiens GN=TARDBP PE=1 SV=1	HUMAN	10	2.93765	2.37684	2.22844	1.20226	0.954993	0.92045	1.41906	1.13763	1.09648	0.436944
1075	17.28	17.49	48.91	32.88	32.88	sp|Q99961|SH3G1_HUMAN	Endophilin-A2 OS=Homo sapiens GN=SH3GL1 PE=1 SV=1	HUMAN	14	0.711214	0.613762	0.275423	0.544503	0.469894	0.20893	0.946237	0.824138	0.363078	0.425919
1076	17.22	17.47	68.24	55.69	44.31	sp|P09661|RU2A_HUMAN	U2 small nuclear ribonucleoprotein A' OS=Homo sapiens GN=SNRPA1 PE=1 SV=2	HUMAN	12	1.43219	1.85353	1.38038	1.00925	1.33045	0.963829	1.1272	1.45881	1.07647	0.20525
1080	17.16	18.55	49.45	24.05	13.43	tr|F5H355|F5H355_HUMAN	Rab GTPase-binding effector protein 1 OS=Homo sapiens GN=RABEP1 PE=2 SV=1	HUMAN	9	2.93765	1.99526	3.94457	2.14783	1.40605	2.85759	1.40605	0.946237	1.90546	0.405398
1083	17.14	17.52	48.68	27.27	23.75	sp|Q9Y376|CAB39_HUMAN	Calcium-binding protein 39 OS=Homo sapiens GN=CAB39 PE=1 SV=1	HUMAN	10	0.990832	1.48594	0.895365	2.14783	3.13329	1.90546	1.18032	1.80302	1.0666	0.416933
1087	17.05	17.13	55.1	29.87	26.48	sp|P02748|CO9_HUMAN	Complement component C9 OS=Homo sapiens GN=C9 PE=1 SV=2	HUMAN	11	0.265461	0.17378	0.151356	0.328095	0.207014	0.178649	0.152757	0.100925	0.092045	0.387629
1090	17.01	18.66	51.25	25.21	17.86	sp|P43652|AFAM_HUMAN	Afamin OS=Homo sapiens GN=AFM PE=1 SV=1	HUMAN	9	0.436516	0.642688	0.383707	0.398107	0.613762	0.37325	0.167494	0.248886	0.152757	0.431182
1091	17.01	18.35	44.85	27.1	18.7	sp|P35611-2|ADDA_HUMAN	Isoform 2 of Alpha-adducin OS=Homo sapiens GN=ADD1	HUMAN	11	1.7378	1.78649	1.10662	2.01372	1.99526	1.51356	0.765597	0.895365	0.564937	0.378738
1093	16.99	17.2	27.2	11.43	7.917	sp|Q460N5-4|PAR14_HUMAN	Isoform 4 of Poly [ADP-ribose] polymerase 14 OS=Homo sapiens GN=PARP14	HUMAN	10	1.2942	1.20226	0.990832	2.1677	2.01372	1.72187	0.954993	0.887156	0.731139	0.367747
1094	16.98	17.32	32.78	17.16	16.52	sp|Q9BX66-9|SRBS1_HUMAN	Isoform 9 of Sorbin and SH3 domain-containing protein 1 OS=Homo sapiens GN=SORBS1	HUMAN	9	0.30479	0.349945	0.405508	0.496592	0.559758	0.648634	0.57544	0.648634	0.765597	0.272348
1099	16.92	16.94	32.85	21.66	18.46	sp|P09871|C1S_HUMAN	Complement C1s subcomponent OS=Homo sapiens GN=C1S PE=1 SV=1	HUMAN	11	0.272898	0.107647	0.20893	0.359749	0.130617	0.267917	0.224906	0.0903649	0.172187	0.407511
1101	16.86	16.9	34.13	24.34	22.49	sp|Q96EP5-2|DAZP1_HUMAN	Isoform 2 of DAZ-associated protein 1 OS=Homo sapiens GN=DAZAP1	HUMAN	12	1.18032	1.21339	0.794328	1.30617	1.34276	0.870964	1.2942	1.33045	0.870964	0.185878
1102	16.82	17.12	78.18	74.55	67.27	sp|P30050|RL12_HUMAN	60S ribosomal protein L12 OS=Homo sapiens GN=RPL12 PE=1 SV=1	HUMAN	16	1.88799	0.758578	1.67494	1.64437	0.666807	1.45881	1.7378	0.704693	1.5417	0.34361
1105	16.78	17.14	50.1	31.34	26.6	tr|H0YDU8|H0YDU8_HUMAN	Serine/threonine-protein phosphatase (Fragment) OS=Homo sapiens GN=PPP5C PE=3 SV=1	HUMAN	9	0.937562	1.07647	1.44544	0.928966	1.07647	1.43219	1.58489	1.80302	2.39883	0.320979
1109	16.75	17.35	64.22	34.56	31.5	sp|O75436|VP26A_HUMAN	Vacuolar protein sorting-associated protein 26A OS=Homo sapiens GN=VPS26A PE=1 SV=2	HUMAN	8	0.666807	0.366438	0.711214	0.787046	0.436516	0.847227	0.83946	0.465586	0.903649	0.28109
1110	16.74	17.05	46.32	34.32	31.37	sp|P26368|U2AF2_HUMAN	Splicing factor U2AF 65 kDa subunit OS=Homo sapiens GN=U2AF2 PE=1 SV=4	HUMAN	12	2.208	1.67494	1.67494	0.990832	0.737904	0.751623	3.28095	2.48886	2.58226	0.461426
1111	16.72	17.75	47.51	32.28	26.77	sp|P10644|KAP0_HUMAN	cAMP-dependent protein kinase type I-alpha regulatory subunit OS=Homo sapiens GN=PRKAR1A PE=1 SV=1	HUMAN	12	0.903649	1.14815	0.444631	1.61436	2.05116	0.765597	1.19124	1.51356	0.57544	0.435465
1112	16.71	16.81	59.95	31.68	24.35	sp|P21283|VATC1_HUMAN	V-type proton ATPase subunit C 1 OS=Homo sapiens GN=ATP6V1C1 PE=1 SV=4	HUMAN	9	0.717794	0.591562	0.816582	0.613762	0.524808	0.691831	0.758578	0.666807	0.862979	0.147774
1118	16.62	16.87	25.86	11.66	9.043	sp|O15067|PUR4_HUMAN	Phosphoribosylformylglycinamidine synthase OS=Homo sapiens GN=PFAS PE=1 SV=4	HUMAN	11	0.704693	0.981748	1.14815	0.539511	0.711214	0.83946	0.544503	0.731139	0.870964	0.237668
1120	16.6	17.25	60.2	42.29	37.31	sp|P02763|A1AG1_HUMAN	Alpha-1-acid glycoprotein 1 OS=Homo sapiens GN=ORM1 PE=1 SV=1	HUMAN	14	0.185353	0.229087	0.331131	0.220801	0.255859	0.401791	0.0737904	0.0879023	0.120226	0.488049
1122	16.6	16.74	43.92	26.13	19.59	sp|O75351|VPS4B_HUMAN	Vacuolar protein sorting-associated protein 4B OS=Homo sapiens GN=VPS4B PE=1 SV=2	HUMAN	10	0.420727	0.534564	0.613762	0.501187	0.636796	0.724436	0.928966	1.21339	1.44544	0.421176
1125	16.56	17.91	46.1	25.59	21.53	sp|Q15833-2|STXB2_HUMAN	Isoform 2 of Syntaxin-binding protein 2 OS=Homo sapiens GN=STXBP2	HUMAN	10	1.64437	1.09648	0.990832	2.75423	1.90546	1.72187	0.895365	0.608135	0.549541	0.499072
1127	16.53	18.4	45.15	25.11	23.13	sp|Q96JJ7|TMX3_HUMAN	Protein disulfide-isomerase TMX3 OS=Homo sapiens GN=TMX3 PE=1 SV=2	HUMAN	9	2.63027	2.24905	2.22844	0.787046	0.625173	0.591562	1.8197	1.40605	1.40605	0.467226
1130	16.51	16.82	37.14	17.61	15.68	sp|P17480-2|UBF1_HUMAN	Isoform UBF2 of Nucleolar transcription factor 1 OS=Homo sapiens GN=UBTF	HUMAN	11	1.97697	2.0893	2.1677	1.31826	1.39316	1.44544	0.758578	0.801678	0.824138	0.371581
1134	16.41	16.64	30.24	20.64	17.44	sp|Q14677|EPN4_HUMAN	Clathrin interactor 1 OS=Homo sapiens GN=CLINT1 PE=1 SV=1	HUMAN	10	2.03236	1.27057	2.37684	1.0666	0.648634	1.24738	1.38038	0.824138	1.6293	0.376585
1136	16.4	18.16	22.77	14.12	12.68	sp|Q14444-2|CAPR1_HUMAN	Isoform 2 of Caprin-1 OS=Homo sapiens GN=CAPRIN1	HUMAN	12	1.90546	0.895365	2.0893	2.31206	1.0666	2.48886	1.22462	0.586138	1.34276	0.41027
1140	16.35	16.52	27.85	14.74	10.49	sp|Q13428-2|TCOF_HUMAN	Isoform 2 of Treacle protein OS=Homo sapiens GN=TCOF1	HUMAN	9	2.14783	3.01995	3.31131	1.52757	2.1677	2.39883	0.630957	0.928966	1.01859	0.465952
1142	16.34	18.87	33.75	20.37	18.51	sp|Q6P1M0|S27A4_HUMAN	Long-chain fatty acid transport protein 4 OS=Homo sapiens GN=SLC27A4 PE=1 SV=1	HUMAN	10	0.809096	0.772681	0.534564	0.672977	0.636796	0.440555	1.23595	1.1695	0.809096	0.319391
1147	16.32	16.78	36.97	24.3	21.83	sp|O95470|SGPL1_HUMAN	Sphingosine-1-phosphate lyase 1 OS=Homo sapiens GN=SGPL1 PE=1 SV=3	HUMAN	10	0.660694	0.496592	0.376704	1.48594	1.11686	0.855067	1.18032	0.870964	0.666807	0.389713
1148	16.32	16.34	25.3	13.92	10.53	sp|Q8TCJ2|STT3B_HUMAN	Dolichyl-diphosphooligosaccharide--protein glycosyltransferase subunit STT3B OS=Homo sapiens GN=STT3B PE=1 SV=1	HUMAN	10	3.34195	1.95885	2.67917	1.11686	0.704693	0.963829	3.90841	2.35505	3.28095	0.481173
1149	16.3	16.36	58.3	40.89	40.89	sp|O15173-2|PGRC2_HUMAN	Isoform 2 of Membrane-associated progesterone receptor component 2 OS=Homo sapiens GN=PGRMC2	HUMAN	12	0.685488	0.591562	1.02802	0.946237	0.816582	1.41906	1.8197	1.61436	2.72898	0.497811
1151	16.28	16.32	36.06	16.23	14.13	sp|P22059|OSBP1_HUMAN	Oxysterol-binding protein 1 OS=Homo sapiens GN=OSBP PE=1 SV=1	HUMAN	9	0.83946	0.544503	1.2942	1.15878	0.744732	1.78649	1.19124	0.765597	1.8197	0.379466
1152	16.26	17.98	35.28	18.16	14.51	sp|Q92974-3|ARHG2_HUMAN	Isoform 3 of Rho guanine nucleotide exchange factor 2 OS=Homo sapiens GN=ARHGEF2	HUMAN	10	0.903649	0.981748	0.92045	0.963829	1.03753	0.981748	0.92045	1	0.937562	0.0430169
1154	16.24	17.01	56.5	34.5	30	sp|Q9BTV4|TMM43_HUMAN	Transmembrane protein 43 OS=Homo sapiens GN=TMEM43 PE=1 SV=1	HUMAN	12	0.331131	1.25892	0.92045	0.363078	1.33045	0.972747	0.420727	1.6293	1.18032	0.47359
1155	16.23	18.74	25.33	19.88	13.9	sp|Q8N766-4|EMC1_HUMAN	Isoform 4 of ER membrane protein complex subunit 1 OS=Homo sapiens GN=EMC1	HUMAN	10	1.19124	1.43219	1.03753	0.49204	0.613762	0.436516	1.40605	1.77011	1.20226	0.409516
1157	16.2	29.91	53.98	35.61	29.43	tr|B1ANR0|B1ANR0_HUMAN	Poly(A) binding protein, cytoplasmic 4 (Inducible form), isoform CRA_e OS=Homo sapiens GN=PABPC4 PE=4 SV=1	HUMAN	17	0.704693	1	0.544503	0.299226	0.420727	0.233346	0.972747	1.33045	0.724436	0.491656
1161	16.17	16.83	80.73	71.35	68.75	sp|P32969|RL9_HUMAN	60S ribosomal protein L9 OS=Homo sapiens GN=RPL9 PE=1 SV=1	HUMAN	10	1.92309	0.903649	1.75388	1.75388	0.831764	1.61436	2.07014	1	1.90546	0.297052
1163	16.13	16.48	34.13	13.54	10.4	sp|Q3SY69|AL1L2_HUMAN	Mitochondrial 10-formyltetrahydrofolate dehydrogenase OS=Homo sapiens GN=ALDH1L2 PE=1 SV=2	HUMAN	8	0.203236	0.229087	0.239883	0.145881	0.170608	0.180302	0.235505	0.258226	0.270396	0.185354
1166	16.11	18.27	42.19	26.34	25.41	sp|Q13363-2|CTBP1_HUMAN	Isoform 2 of C-terminal-binding protein 1 OS=Homo sapiens GN=CTBP1	HUMAN	10	1.1272	0.862979	0.666807	1.25892	0.981748	0.744732	1.10662	0.862979	0.648634	0.221315
1168	16.1	16.12	65.69	51.82	51.82	sp|P46779|RL28_HUMAN	60S ribosomal protein L28 OS=Homo sapiens GN=RPL28 PE=1 SV=3	HUMAN	11	3.22107	1.97697	1.40605	1.45881	0.887156	0.625173	2.70396	1.61436	1.1272	0.476232
1169	16.08	17.2	39.67	24.94	18.76	sp|P09543|CN37_HUMAN	2',3'-cyclic-nucleotide 3'-phosphodiesterase OS=Homo sapiens GN=CNP PE=1 SV=2	HUMAN	9	0.794328	0.469894	1.10662	0.613762	0.366438	0.847227	0.912011	0.544503	1.27057	0.367267
1171	16.08	16.38	33.11	15.27	12.93	sp|O14936-3|CSKP_HUMAN	Isoform 3 of Peripheral plasma membrane protein CASK OS=Homo sapiens GN=CASK	HUMAN	10	0.937562	1.08643	0.862979	0.57544	0.630957	0.515229	1.14815	1.28233	1.02802	0.285001
1173	16.07	16.97	41.33	25.6	16.53	sp|Q14738-3|2A5D_HUMAN	Isoform Delta-3 of Serine/threonine-protein phosphatase 2A 56 kDa regulatory subunit delta isoform OS=Homo sapiens GN=PPP2R5D	HUMAN	9	0.794328	0.704693	0.679204	1.1695	1.01859	0.981748	1.25892	1.10662	1.09648	0.200165
1174	16.07	16.62	45.71	22.24	20.67	sp|Q15637-6|SF01_HUMAN	Isoform 6 of Splicing factor 1 OS=Homo sapiens GN=SF1	HUMAN	13	1.72187	1.57036	2.96483	1.07647	0.972747	1.88799	1.40605	1.28233	2.42103	0.358842
1175	16.07	16.23	77.9	61.88	61.88	sp|P40616|ARL1_HUMAN	ADP-ribosylation factor-like protein 1 OS=Homo sapiens GN=ARL1 PE=1 SV=1	HUMAN	11	1.23595	1.41906	1.64437	1.40605	1.61436	1.87068	1.59956	1.80302	2.10863	0.15381
1181	16.01	16.45	56.45	39.11	37.1	sp|O14818|PSA7_HUMAN	Proteasome subunit alpha type-7 OS=Homo sapiens GN=PSMA7 PE=1 SV=1	HUMAN	11	1.65959	0.990832	2.01372	1.70608	1.01859	2.05116	1.28233	0.772681	1.55597	0.298274
1182	16.01	16.18	28.75	14.59	11.48	sp|P23634-7|AT2B4_HUMAN	Isoform ZB of Plasma membrane calcium-transporting ATPase 4 OS=Homo sapiens GN=ATP2B4	HUMAN	11	0.758578	0.444631	0.879022	0.879022	0.515229	1.01859	0.831764	0.501187	0.963829	0.267951
1184	15.97	16.09	28.87	11.33	9.765	sp|Q8TCU6|PREX1_HUMAN	Phosphatidylinositol 3,4,5-trisphosphate-dependent Rac exchanger 1 protein OS=Homo sapiens GN=PREX1 PE=1 SV=3	HUMAN	10	1.80302	0.77983	1.30617	2.80543	1.21339	2.05116	1.40605	0.570164	0.990832	0.454456
1185	15.96	16.45	63.61	44.92	24.92	sp|Q9UHQ9|NB5R1_HUMAN	NADH-cytochrome b5 reductase 1 OS=Homo sapiens GN=CYB5R1 PE=1 SV=1	HUMAN	7	0.597035	0.946237	0.501187	0.685488	1.08643	0.580764	1.08643	1.69044	0.912011	0.388293
1186	15.96	16.03	49.86	35.69	33.71	tr|B4DVB8|B4DVB8_HUMAN	ELAV-like protein 1 OS=Homo sapiens GN=ELAVL1 PE=2 SV=1	HUMAN	12	1.25892	1.61436	0.855067	0.92045	1.19124	0.636796	0.972747	1.27057	0.666807	0.287391
1187	15.95	16.03	47.2	26.84	25.66	sp|P07858|CATB_HUMAN	Cathepsin B OS=Homo sapiens GN=CTSB PE=1 SV=3	HUMAN	13	0.765597	0.316228	0.394457	0.559758	0.233346	0.291072	1.03753	0.428549	0.534564	0.478207
1188	15.93	16.06	58.22	43.11	40.44	tr|M0R0R2|M0R0R2_HUMAN	40S ribosomal protein S5 OS=Homo sapiens GN=RPS5 PE=2 SV=1	HUMAN	14	1.39316	0.648634	1.5417	1.43219	0.654636	1.52757	1.75388	0.824138	1.99526	0.350598
1190	15.91	16.41	45.3	26.7	19.91	sp|O75306-2|NDUS2_HUMAN	Isoform 2 of NADH dehydrogenase [ubiquinone] iron-sulfur protein 2, mitochondrial OS=Homo sapiens GN=NDUFS2	HUMAN	8	1.04713	1.1272	1.67494	0.937562	1.02802	1.5417	1.77011	1.90546	2.80543	0.365642
1196	15.85	15.94	53.02	40.11	27.75	sp|Q9BWF3|RBM4_HUMAN	RNA-binding protein 4 OS=Homo sapiens GN=RBM4 PE=1 SV=1	HUMAN	8	2.46604	1.52757	0.903649	1.52757	0.946237	0.544503	1.92309	1.18032	0.679204	0.451832
1199	15.79	18.84	48.24	29.65	16.99	sp|O43252|PAPS1_HUMAN	Bifunctional 3'-phosphoadenosine 5'-phosphosulfate synthase 1 OS=Homo sapiens GN=PAPSS1 PE=1 SV=2	HUMAN	10	1.24738	0.554626	1.01859	0.990832	0.448745	0.809096	1.40605	0.625173	1.15878	0.338783
1200	15.78	17.74	50.25	43.35	36.95	sp|P40429|RL13A_HUMAN	60S ribosomal protein L13a OS=Homo sapiens GN=RPL13A PE=1 SV=2	HUMAN	10	3.10456	1.85353	2.35505	1.45881	0.887156	1.11686	1.85353	1.10662	1.40605	0.393445
1204	15.7	15.96	40.89	19.93	17.04	sp|Q9NTJ5|SAC1_HUMAN	Phosphatidylinositide phosphatase SAC1 OS=Homo sapiens GN=SACM1L PE=1 SV=2	HUMAN	9	2.39883	1.57036	1.57036	1.5417	1.05682	1.11686	1.01859	0.691831	0.758578	0.383562
1205	15.7	15.95	45.04	29.37	17.46	sp|P61011|SRP54_HUMAN	Signal recognition particle 54 kDa protein OS=Homo sapiens GN=SRP54 PE=1 SV=1	HUMAN	10	1.83654	0.77983	1.55597	1.15878	0.501187	1	1.35519	0.57544	1.15878	0.378699
1207	15.69	16.06	84.87	35.06	35.06	sp|Q9Y5M8|SRPRB_HUMAN	Signal recognition particle receptor subunit beta OS=Homo sapiens GN=SRPRB PE=1 SV=3	HUMAN	8	0.405508	0.440555	0.529663	0.816582	0.879022	1.07647	1.38038	1.48594	1.77011	0.472049
1208	15.68	17.84	44.97	28.49	24.58	sp|Q9UBS4|DJB11_HUMAN	DnaJ homolog subfamily B member 11 OS=Homo sapiens GN=DNAJB11 PE=1 SV=1	HUMAN	10	1.27057	0.963829	1.67494	1.49969	1.10662	1.94089	1.59956	1.18032	2.07014	0.242071
1209	15.67	16.15	43.79	19.53	14.05	sp|Q05655|KPCD_HUMAN	Protein kinase C delta type OS=Homo sapiens GN=PRKCD PE=1 SV=2	HUMAN	8	1.43219	1.15878	2.22844	0.83946	0.724436	1.33045	1.67494	1.43219	2.53513	0.377372
1210	15.64	15.94	50.49	37.86	34.63	sp|Q15785|TOM34_HUMAN	Mitochondrial import receptor subunit TOM34 OS=Homo sapiens GN=TOMM34 PE=1 SV=2	HUMAN	8	1.49969	1.45881	1.80302	3.13329	3.0761	3.83707	1.25892	1.21339	1.49969	0.444705
1213	15.6	17.04	22.27	13.51	11.72	sp|Q14126|DSG2_HUMAN	Desmoglein-2 OS=Homo sapiens GN=DSG2 PE=1 SV=2	HUMAN	10	1.58489	0.654636	0.765597	0.83946	0.356451	0.420727	1.28233	0.529663	0.613762	0.488763
1214	15.6	15.72	27.74	9.606	7.339	sp|P01031|CO5_HUMAN	Complement C5 OS=Homo sapiens GN=C5 PE=1 SV=4	HUMAN	11	0.301995	0.436516	0.180302	0.301995	0.42462	0.18197	0.207014	0.30479	0.124738	0.376515
1215	15.58	15.78	32.73	18.58	15.06	sp|Q5JPE7-2|NOMO2_HUMAN	Isoform 2 of Nodal modulator 2 OS=Homo sapiens GN=NOMO2	HUMAN	13	1.03753	0.660694	0.461318	1.02802	0.654636	0.457088	1.10662	0.704693	0.487529	0.334652
1216	15.54	15.79	27.18	8.68	5.738	sp|P46939|UTRO_HUMAN	Utrophin OS=Homo sapiens GN=UTRN PE=1 SV=2	HUMAN	15	0.337287	0.77983	0.717794	0.280543	0.648634	0.60256	0.255859	0.591562	0.544503	0.342723
1218	15.53	16.22	35.18	26.11	23.45	sp|Q9HB40|RISC_HUMAN	Retinoid-inducible serine carboxypeptidase OS=Homo sapiens GN=SCPEP1 PE=1 SV=1	HUMAN	8	0.912011	0.870964	0.376704	1	0.946237	0.405508	1.14815	1.09648	0.474242	0.354241
1219	15.53	15.89	62.88	37.12	34.85	tr|E9PB61|E9PB61_HUMAN	THO complex subunit 4 OS=Homo sapiens GN=ALYREF PE=2 SV=1	HUMAN	15	2.83139	2.31206	1.40605	1.34276	1.09648	0.654636	2.14783	1.75388	1.0666	0.404306
1220	15.51	15.75	40.34	23.21	20.09	sp|Q92544|TM9S4_HUMAN	Transmembrane 9 superfamily member 4 OS=Homo sapiens GN=TM9SF4 PE=1 SV=2	HUMAN	10	1.13763	0.862979	1.80302	1.00925	0.77983	1.61436	1.22462	0.946237	1.92309	0.31697
1221	15.48	17.67	35.27	22.7	20.83	tr|F2Z2V0|F2Z2V0_HUMAN	Copine-1 (Fragment) OS=Homo sapiens GN=CPNE1 PE=2 SV=1	HUMAN	13	0.870964	0.654636	1.08643	1.21339	0.895365	1.49969	0.990832	0.737904	1.22462	0.245903
1224	15.45	16.42	46.49	31.08	23.78	tr|G3V2F7|G3V2F7_HUMAN	HCG2044781 OS=Homo sapiens GN=TMEM189 PE=4 SV=1	HUMAN	11	1.77011	0.660694	1.58489	1.58489	0.597035	1.41906	1.36773	0.501187	1.14815	0.382666
1231	15.36	15.45	39.75	29.95	18.15	sp|Q13492-4|PICAL_HUMAN	Isoform 4 of Phosphatidylinositol-binding clathrin assembly protein OS=Homo sapiens GN=PICALM	HUMAN	11	0.772681	0.505825	0.401791	0.809096	0.529663	0.420727	0.772681	0.510505	0.405508	0.278242
1234	15.35	15.67	32.83	13.94	11.51	sp|Q9Y3P9|RBGP1_HUMAN	Rab GTPase-activating protein 1 OS=Homo sapiens GN=RABGAP1 PE=1 SV=3	HUMAN	9	0.879022	0.608135	1.05682	0.49204	0.343558	0.586138	0.954993	0.672977	1.13763	0.341656
1235	15.34	20.56	40.01	15.48	10.99	sp|Q29RF7|PDS5A_HUMAN	Sister chromatid cohesion protein PDS5 homolog A OS=Homo sapiens GN=PDS5A PE=1 SV=1	HUMAN	11	1.39316	0.765597	0.704693	1.77011	1.04713	0.937562	1.14815	0.642688	0.591562	0.366997
1242	15.25	15.51	77.9	48.07	45.3	tr|F8WCF6|F8WCF6_HUMAN	Protein ARPC4-TTLL3 OS=Homo sapiens GN=ARPC4-TTLL3 PE=2 SV=1	HUMAN	10	0.862979	0.928966	0.340408	1.51356	1.6293	0.597035	0.879022	0.954993	0.349945	0.474155
1243	15.23	27.68	62.09	42.39	42.09	sp|P27361-2|MK03_HUMAN	Isoform 2 of Mitogen-activated protein kinase 3 OS=Homo sapiens GN=MAPK3	HUMAN	18	1.34276	3.40408	2.26987	2.03236	4.96592	3.34195	0.816582	2.208	1.47231	0.497741
1245	15.2	22.67	52.1	28.85	26.75	sp|Q96I24|FUBP3_HUMAN	Far upstream element-binding protein 3 OS=Homo sapiens GN=FUBP3 PE=1 SV=2	HUMAN	13	0.963829	0.824138	0.772681	0.724436	0.619441	0.57544	1.78649	1.52757	1.38038	0.403563
1247	15.2	15.34	57.79	44.26	41.8	sp|Q9Y224|CN166_HUMAN	UPF0568 protein C14orf166 OS=Homo sapiens GN=C14orf166 PE=1 SV=1	HUMAN	11	1.45881	1.2942	1.34276	1.6293	1.44544	1.48594	1.6293	1.43219	1.48594	0.0720055
1249	15.19	16.47	39.43	18.4	13.04	sp|Q9P0K7-4|RAI14_HUMAN	Isoform 4 of Ankycorbin OS=Homo sapiens GN=RAI14	HUMAN	11	0.946237	1.40605	0.510505	0.711214	1.05682	0.387258	1.09648	1.61436	0.580764	0.423955
1250	15.19	15.4	53.89	36.46	24.93	sp|Q15738|NSDHL_HUMAN	Sterol-4-alpha-carboxylate 3-dehydrogenase, decarboxylating OS=Homo sapiens GN=NSDHL PE=1 SV=2	HUMAN	8	1.28233	1.1695	2.39883	0.625173	0.586138	1.20226	1.55597	1.47231	2.91072	0.489328
1252	15.17	15.9	32.3	24.02	21.74	sp|Q96A33|CCD47_HUMAN	Coiled-coil domain-containing protein 47 OS=Homo sapiens GN=CCDC47 PE=1 SV=1	HUMAN	10	0.990832	1.36773	0.461318	0.824138	1.13763	0.398107	1.44544	2.01372	0.679204	0.472663
1253	15.17	15.8	37.23	27.71	22.51	sp|Q96M27-3|PRRC1_HUMAN	Isoform 3 of Protein PRRC1 OS=Homo sapiens GN=PRRC1	HUMAN	10	1.67494	1.14815	1.04713	1.34276	0.903649	0.824138	1.45881	0.990832	0.895365	0.239674
1257	15.14	15.76	33.97	15.97	11.71	sp|O75400-3|PR40A_HUMAN	Isoform 3 of Pre-mRNA-processing factor 40 homolog A OS=Homo sapiens GN=PRPF40A	HUMAN	10	2.70396	2.37684	1.65959	1.41906	1.24738	0.831764	1.65959	1.47231	0.981748	0.360525
1259	15.12	15.98	36.93	18.67	16.74	sp|Q6UWE0|LRSM1_HUMAN	E3 ubiquitin-protein ligase LRSAM1 OS=Homo sapiens GN=LRSAM1 PE=1 SV=1	HUMAN	12	1.25892	1	0.751623	1.75388	1.41906	1.08643	1.36773	1.09648	0.824138	0.251877
1262	15.11	15.74	37.54	23.56	13.68	sp|P23786|CPT2_HUMAN	Carnitine O-palmitoyltransferase 2, mitochondrial OS=Homo sapiens GN=CPT2 PE=1 SV=2	HUMAN	8	0.666807	0.765597	1.21339	1.08643	1.23595	1.95885	1.02802	1.15878	1.83654	0.335219
1264	15.09	15.41	49.52	27.64	22.12	tr|J3KQ32|J3KQ32_HUMAN	Obg-like ATPase 1 OS=Homo sapiens GN=OLA1 PE=2 SV=1	HUMAN	9	1.8197	0.691831	1.95885	2.1677	0.831764	2.33346	1.49969	0.570164	1.59956	0.412234
1265	15.09	15.17	30.1	14.29	10.91	sp|Q15477|SKIV2_HUMAN	Helicase SKI2W OS=Homo sapiens GN=SKIV2L PE=1 SV=3	HUMAN	9	1.01859	1.02802	1.01859	1.05682	1.0666	1.05682	0.990832	1	0.990832	0.026822
1267	15.07	15.24	28.3	10.21	7.518	sp|Q9H3S7|PTN23_HUMAN	Tyrosine-protein phosphatase non-receptor type 23 OS=Homo sapiens GN=PTPN23 PE=1 SV=1	HUMAN	10	0.879022	0.870964	0.963829	0.92045	0.92045	1.00925	0.903649	0.895365	0.990832	0.0498349
1269	15	16.32	53.27	34.23	30.06	sp|Q12904-2|AIMP1_HUMAN	Isoform 2 of Aminoacyl tRNA synthase complex-interacting multifunctional protein 1 OS=Homo sapiens GN=AIMP1	HUMAN	12	1.69044	1.14815	2.33346	1.48594	0.990832	2.05116	1.85353	1.24738	2.55859	0.298983
1272	14.98	15.45	44.66	23.93	18.16	sp|Q96HE7|ERO1A_HUMAN	ERO1-like protein alpha OS=Homo sapiens GN=ERO1L PE=1 SV=2	HUMAN	8	0.990832	1.1695	0.831764	0.704693	0.83946	0.586138	1.28233	1.48594	1.07647	0.272401
1273	14.98	15.24	52.91	24.05	21.04	sp|Q8WWY3|PRP31_HUMAN	U4/U6 small nuclear ribonucleoprotein Prp31 OS=Homo sapiens GN=PRPF31 PE=1 SV=2	HUMAN	7	1.18032	1.27057	1.14815	0.83946	0.895365	0.816582	1.25892	1.35519	1.23595	0.173806
1274	14.98	15.15	26.22	12.66	8.908	sp|Q9Y6D5|BIG2_HUMAN	Brefeldin A-inhibited guanine nucleotide-exchange protein 2 OS=Homo sapiens GN=ARFGEF2 PE=1 SV=3	HUMAN	12	0.879022	0.724436	1.39316	0.831764	0.642688	1.2942	1.07647	0.847227	1.64437	0.308258
1275	14.94	14.97	55	43.75	33.44	sp|Q13155|AIMP2_HUMAN	Aminoacyl tRNA synthase complex-interacting multifunctional protein 2 OS=Homo sapiens GN=AIMP2 PE=1 SV=2	HUMAN	10	1.31826	1.22462	1.31826	1.88799	1.75388	1.92309	1.90546	1.78649	1.94089	0.167476
1276	14.92	15.45	59.77	39.08	34.87	sp|P25789|PSA4_HUMAN	Proteasome subunit alpha type-4 OS=Homo sapiens GN=PSMA4 PE=1 SV=1	HUMAN	12	1.34276	0.937562	1.51356	1.41906	0.990832	1.58489	1.00925	0.698232	1.1272	0.239196
1277	14.9	15.16	34.96	13.64	10.61	sp|Q96KP1|EXOC2_HUMAN	Exocyst complex component 2 OS=Homo sapiens GN=EXOC2 PE=1 SV=1	HUMAN	8	1.1695	0.679204	0.586138	0.758578	0.452898	0.394457	1.34276	0.809096	0.666807	0.387014
1278	14.88	17.33	47.8	28.92	22.93	sp|Q92696|PGTA_HUMAN	Geranylgeranyl transferase type-2 subunit alpha OS=Homo sapiens GN=RABGGTA PE=1 SV=2	HUMAN	11	1.0666	1.03753	0.946237	1.09648	1.0666	0.972747	0.990832	0.954993	0.870964	0.0682732
1279	14.88	15.26	81.01	57.75	52.71	sp|Q9UKY7|CDV3_HUMAN	Protein CDV3 homolog OS=Homo sapiens GN=CDV3 PE=1 SV=1	HUMAN	10	2.0893	1.80302	1.35519	2.85759	2.46604	1.85353	2.26987	1.95885	1.48594	0.220237
1280	14.88	14.9	27.57	18.8	18.8	sp|O43813|LANC1_HUMAN	LanC-like protein 1 OS=Homo sapiens GN=LANCL1 PE=1 SV=1	HUMAN	8	1.20226	0.887156	1.87068	1.77011	1.34276	2.77971	0.847227	0.630957	1.34276	0.440766
1281	14.86	15.5	47.19	42.57	36.96	sp|Q9Y6C9|MTCH2_HUMAN	Mitochondrial carrier homolog 2 OS=Homo sapiens GN=MTCH2 PE=1 SV=1	HUMAN	10	0.816582	0.559758	1.44544	1.1695	0.824138	2.01372	0.824138	0.544503	1.43219	0.428762
1282	14.85	16.93	45.88	37.65	34.51	sp|P25788|PSA3_HUMAN	Proteasome subunit alpha type-3 OS=Homo sapiens GN=PSMA3 PE=1 SV=2	HUMAN	9	1.75388	0.765597	1.52757	1.64437	0.717794	1.43219	1.51356	0.666807	1.31826	0.318658
1283	14.84	20.96	58.46	28.61	26.37	sp|O60749-2|SNX2_HUMAN	Isoform 2 of Sorting nexin-2 OS=Homo sapiens GN=SNX2	HUMAN	15	1.04713	1.11686	0.325087	1.34276	1.41906	0.420727	0.83946	0.879022	0.260615	0.477816
1285	14.82	15.21	59.36	45.07	26.6	sp|Q9BT78|CSN4_HUMAN	COP9 signalosome complex subunit 4 OS=Homo sapiens GN=COPS4 PE=1 SV=1	HUMAN	8	0.887156	1.18032	1.51356	0.60256	0.831764	1.10662	0.824138	1.09648	1.45881	0.269666
1286	14.79	14.96	49.25	33.13	31.04	tr|F8WCY5|F8WCY5_HUMAN	Reticulocalbin-2 OS=Homo sapiens GN=RCN2 PE=2 SV=1	HUMAN	9	0.990832	1	1.41906	0.787046	0.816582	1.13763	2.01372	2.18776	2.96483	0.477942
1288	14.77	14.94	26.32	10.53	7.81	sp|P11498|PYC_HUMAN	Pyruvate carboxylase, mitochondrial OS=Homo sapiens GN=PC PE=1 SV=2	HUMAN	9	0.316228	0.383707	0.559758	0.30479	0.366438	0.544503	0.416869	0.519996	0.816582	0.323665
1289	14.77	14.92	33.1	23.59	19.25	sp|O60341|KDM1A_HUMAN	Lysine-specific histone demethylase 1A OS=Homo sapiens GN=KDM1A PE=1 SV=2	HUMAN	9	1.99526	1.85353	1.8197	0.928966	0.855067	0.816582	0.981748	0.895365	0.862979	0.38846
1291	14.73	15.21	44.78	31.09	29.78	sp|Q9UJW0|DCTN4_HUMAN	Dynactin subunit 4 OS=Homo sapiens GN=DCTN4 PE=1 SV=1	HUMAN	8	0.679204	0.409261	0.772681	1.0666	0.625173	1.22462	1.05682	0.625173	1.19124	0.322627
1292	14.73	14.85	74.87	60.21	60.21	sp|O75340|PDCD6_HUMAN	Programmed cell death protein 6 OS=Homo sapiens GN=PDCD6 PE=1 SV=1	HUMAN	12	1.30617	1.75388	0.887156	0.963829	1.30617	0.660694	1.2942	1.72187	0.870964	0.300561
1295	14.68	15.02	40.52	28.63	19.96	sp|P30419|NMT1_HUMAN	Glycylpeptide N-tetradecanoyltransferase 1 OS=Homo sapiens GN=NMT1 PE=1 SV=2	HUMAN	7	1.41906	0.685488	0.787046	1.14815	0.570164	0.654636	1.70608	0.801678	0.937562	0.373883
1297	14.64	14.72	32.01	11.69	6.835	sp|Q07157-2|ZO1_HUMAN	Isoform Short of Tight junction protein ZO-1 OS=Homo sapiens GN=TJP1	HUMAN	9	1.64437	1.72187	1.10662	1.01859	1.07647	0.698232	1.25892	1.34276	0.862979	0.267478
1299	14.61	14.83	56.03	35.02	27.24	sp|P62917|RL8_HUMAN	60S ribosomal protein L8 OS=Homo sapiens GN=RPL8 PE=1 SV=2	HUMAN	10	2.05116	1.15878	1.75388	1.57036	0.879022	1.35519	1.64437	0.912011	1.40605	0.25877
1300	14.59	15.54	42.59	16.99	13.2	tr|E9PK91|E9PK91_HUMAN	Bcl-2-associated transcription factor 1 OS=Homo sapiens GN=BCLAF1 PE=2 SV=1	HUMAN	9	1.58489	1.23595	1.04713	1.88799	1.45881	1.25892	1.80302	1.39316	1.18032	0.188349
1301	14.58	14.72	37.5	25.77	19.42	tr|E7ETT1|E7ETT1_HUMAN	Propionyl-CoA carboxylase beta chain, mitochondrial OS=Homo sapiens GN=PCCB PE=2 SV=1	HUMAN	7	0.731139	0.711214	1.49969	1.30617	1.23595	2.60615	1.36773	1.35519	2.75423	0.450735
1303	14.57	16.01	64.68	45.27	42.29	sp|P49721|PSB2_HUMAN	Proteasome subunit beta type-2 OS=Homo sapiens GN=PSMB2 PE=1 SV=1	HUMAN	9	1.8197	1.67494	1.78649	1.72187	1.57036	1.69044	1.20226	1.07647	1.13763	0.183616
1304	14.55	14.89	34.73	13.17	10.44	sp|Q9H0A0|NAT10_HUMAN	N-acetyltransferase 10 OS=Homo sapiens GN=NAT10 PE=1 SV=2	HUMAN	8	2.0893	1.72187	3.7325	3.13329	2.65461	5.49541	1.58489	1.33045	2.88403	0.448278
1305	14.55	14.82	30.1	14.73	10.57	sp|P29144|TPP2_HUMAN	Tripeptidyl-peptidase 2 OS=Homo sapiens GN=TPP2 PE=1 SV=4	HUMAN	10	0.60256	0.679204	1.36773	0.887156	0.981748	1.97697	0.816582	0.92045	1.88799	0.4247
1306	14.53	15.25	60.45	33.98	24.79	sp|P29992|GNA11_HUMAN	Guanine nucleotide-binding protein subunit alpha-11 OS=Homo sapiens GN=GNA11 PE=1 SV=2	HUMAN	8	0.685488	0.903649	0.903649	0.751623	0.981748	0.981748	0.666807	0.870964	0.879022	0.131667
1308	14.52	14.57	23.64	13.16	12.36	sp|O00754|MA2B1_HUMAN	Lysosomal alpha-mannosidase OS=Homo sapiens GN=MAN2B1 PE=1 SV=3	HUMAN	9	0.744732	0.619441	0.765597	0.816582	0.679204	0.831764	0.737904	0.619441	0.751623	0.098935
1309	14.49	14.5	34.93	24.45	24.45	sp|P09497|CLCB_HUMAN	Clathrin light chain B OS=Homo sapiens GN=CLTB PE=1 SV=1	HUMAN	10	0.737904	0.42462	0.862979	0.559758	0.322107	0.648634	1.18032	0.654636	1.35519	0.42395
1311	14.48	15.01	44.37	24.42	20.17	tr|C9JFE4|C9JFE4_HUMAN	COP9 signalosome complex subunit 1 OS=Homo sapiens GN=GPS1 PE=4 SV=2	HUMAN	10	1.1695	2.07014	1.48594	0.580764	1.00925	0.787046	0.946237	1.69044	1.23595	0.359838
1314	14.43	14.82	51	37.32	30.77	sp|P17612|KAPCA_HUMAN	cAMP-dependent protein kinase catalytic subunit alpha OS=Homo sapiens GN=PRKACA PE=1 SV=2	HUMAN	9	0.937562	0.954993	0.83946	1.04713	1.0666	0.937562	0.990832	1.01859	0.895365	0.0714533
1316	14.43	14.59	41.63	16.26	14.41	sp|P46087|NOP2_HUMAN	Putative ribosomal RNA methyltransferase NOP2 OS=Homo sapiens GN=NOP2 PE=1 SV=2	HUMAN	8	1.67494	1.01859	1.87068	1.67494	1.01859	1.88799	1.09648	0.642688	1.22462	0.310563
1318	14.42	15.25	43.73	30.96	26.78	sp|P41218|MNDA_HUMAN	Myeloid cell nuclear differentiation antigen OS=Homo sapiens GN=MNDA PE=1 SV=1	HUMAN	9	1.10662	1.43219	1.1272	1.55597	2.01372	1.58489	0.554626	0.724436	0.559758	0.403485
1320	14.37	15	37.96	22.26	18.9	sp|Q9BW27|NUP85_HUMAN	Nuclear pore complex protein Nup85 OS=Homo sapiens GN=NUP85 PE=1 SV=1	HUMAN	9	0.981748	1.03753	1.11686	1.00925	1.0666	1.14815	0.912011	0.972747	1.03753	0.0669397
1322	14.36	14.41	36.36	29.14	27.54	sp|P11766|ADHX_HUMAN	Alcohol dehydrogenase class-3 OS=Homo sapiens GN=ADH5 PE=1 SV=4	HUMAN	11	1.05682	0.870964	1.38038	0.937562	0.77983	1.22462	0.809096	0.666807	1.05682	0.219472
1323	14.34	14.67	40.41	31.16	26.71	sp|Q14165|MLEC_HUMAN	Malectin OS=Homo sapiens GN=MLEC PE=1 SV=1	HUMAN	7	1.28233	1.11686	2.29087	0.772681	0.672977	1.38038	0.990832	0.862979	1.78649	0.397375
1327	14.3	14.75	65.22	23.02	21.23	sp|P38159|RBMX_HUMAN	RNA-binding motif protein, X chromosome OS=Homo sapiens GN=RBMX PE=1 SV=3	HUMAN	10	2.22844	1.20226	1.58489	1.70608	0.912011	1.19124	1.67494	0.903649	1.18032	0.292484
1329	14.29	14.48	40.05	30.73	25.94	sp|Q9BWD1|THIC_HUMAN	Acetyl-CoA acetyltransferase, cytosolic OS=Homo sapiens GN=ACAT2 PE=1 SV=2	HUMAN	10	0.744732	0.698232	0.280543	1.20226	1.1272	0.436516	0.946237	0.903649	0.346737	0.423883
1330	14.29	14.32	44.08	17.54	17.54	sp|Q3ZCQ8-2|TIM50_HUMAN	Isoform 2 of Mitochondrial import inner membrane translocase subunit TIM50 OS=Homo sapiens GN=TIMM50	HUMAN	8	0.717794	0.691831	0.895365	0.831764	0.801678	1.03753	1.45881	1.40605	1.83654	0.350563
1331	14.27	14.31	36.56	29.84	27.96	tr|B3KSH1|B3KSH1_HUMAN	Eukaryotic translation initiation factor 3 subunit F OS=Homo sapiens GN=EIF3F PE=2 SV=1	HUMAN	9	2.05116	1.40605	1.77011	1.85353	1.25892	1.58489	1.75388	1.21339	1.49969	0.165999
1333	14.25	14.43	46.17	27.27	19.38	sp|P43686|PRS6B_HUMAN	26S protease regulatory subunit 6B OS=Homo sapiens GN=PSMC4 PE=1 SV=2	HUMAN	9	1.34276	2.05116	1.75388	0.564937	0.870964	0.744732	0.990832	1.51356	1.2942	0.372569
1337	14.22	14.61	38.57	15.05	12.22	tr|H7BXI1|H7BXI1_HUMAN	Extended synaptotagmin-2 (Fragment) OS=Homo sapiens GN=ESYT2 PE=2 SV=1	HUMAN	8	0.270396	0.432514	0.580764	0.322107	0.515229	0.691831	0.564937	0.928966	1.28233	0.480381
1338	14.2	14.61	40.17	31.88	31.88	sp|Q9BRX8|F213A_HUMAN	Redox-regulatory protein FAM213A OS=Homo sapiens GN=FAM213A PE=1 SV=3	HUMAN	7	0.359749	0.862979	0.529663	0.544503	1.28233	0.794328	0.483059	1.1272	0.698232	0.390594
1341	14.16	14.34	41.92	30.54	30.54	sp|Q9NZL9|MAT2B_HUMAN	Methionine adenosyltransferase 2 subunit beta OS=Homo sapiens GN=MAT2B PE=1 SV=1	HUMAN	8	0.972747	1.70608	2.44343	0.870964	1.57036	2.24905	0.794328	1.43219	2.03236	0.364431
1342	14.16	14.32	33.78	12	9.309	sp|P42285|SK2L2_HUMAN	Superkiller viralicidic activity 2-like 2 OS=Homo sapiens GN=SKIV2L2 PE=1 SV=3	HUMAN	8	2.67917	2.93765	3.28095	1.80302	1.97697	2.18776	1.01859	1.13763	1.27057	0.37704
1343	14.15	14.19	66.9	53.1	53.1	sp|P39019|RS19_HUMAN	40S ribosomal protein S19 OS=Homo sapiens GN=RPS19 PE=1 SV=2	HUMAN	10	1.34276	0.691831	1.25892	1.49969	0.77983	1.40605	1.75388	0.903649	1.64437	0.286082
1348	14.12	22.31	74.49	58.7	54.25	sp|P61981|1433G_HUMAN	14-3-3 protein gamma OS=Homo sapiens GN=YWHAG PE=1 SV=2	HUMAN	29	0.847227	0.660694	1.6293	0.619441	0.487529	1.20226	0.83946	0.654636	1.61436	0.427094
1350	14.11	15.5	65.69	49.79	45.61	sp|Q9H2J4|PDCL3_HUMAN	Phosducin-like protein 3 OS=Homo sapiens GN=PDCL3 PE=1 SV=1	HUMAN	8	2.55859	2.58226	1.38038	1.77011	1.77011	0.946237	1.25892	1.25892	0.666807	0.396359
1351	14.11	14.63	44.07	20.36	19.11	sp|Q9UH99|SUN2_HUMAN	SUN domain-containing protein 2 OS=Homo sapiens GN=SUN2 PE=1 SV=3	HUMAN	8	0.672977	1.40605	0.630957	0.903649	1.83654	0.870964	0.698232	1.43219	0.660694	0.406608
1352	14.1	14.41	58.59	40.49	34.05	sp|Q9Y5K5-4|UCHL5_HUMAN	Isoform 4 of Ubiquitin carboxyl-terminal hydrolase isozyme L5 OS=Homo sapiens GN=UCHL5	HUMAN	9	2.14783	1.77011	2.99226	1.11686	0.912011	1.57036	1.88799	1.57036	2.63027	0.342152
1353	14.09	14.39	43.32	37.55	31.41	sp|Q15404|RSU1_HUMAN	Ras suppressor protein 1 OS=Homo sapiens GN=RSU1 PE=1 SV=3	HUMAN	7	0.597035	0.642688	0.420727	0.751623	0.809096	0.529663	0.591562	0.636796	0.413047	0.209649
1354	14.09	14.32	61.33	45.33	41.33	sp|P20674|COX5A_HUMAN	Cytochrome c oxidase subunit 5A, mitochondrial OS=Homo sapiens GN=COX5A PE=1 SV=2	HUMAN	12	0.92045	1.57036	0.963829	0.990832	1.69044	1.03753	1.8197	3.04789	1.90546	0.418115
1362	14.02	14.31	45.62	41.01	38.71	sp|P62906|RL10A_HUMAN	60S ribosomal protein L10a OS=Homo sapiens GN=RPL10A PE=1 SV=2	HUMAN	10	1.52757	0.737904	1.36773	1.65959	0.801678	1.48594	1.77011	0.855067	1.59956	0.288856
1365	14	14.07	38.27	17.91	11.83	sp|Q86XP3|DDX42_HUMAN	ATP-dependent RNA helicase DDX42 OS=Homo sapiens GN=DDX42 PE=1 SV=1	HUMAN	9	1.92309	2.33346	1.34276	0.847227	1.09648	0.591562	1.15878	1.45881	0.77983	0.412888
1369	13.97	14.09	34.1	18.5	15.41	sp|Q14554|PDIA5_HUMAN	Protein disulfide-isomerase A5 OS=Homo sapiens GN=PDIA5 PE=1 SV=1	HUMAN	8	0.765597	0.487529	0.608135	0.855067	0.544503	0.672977	1.1272	0.685488	0.855067	0.25035
1371	13.96	14.52	46.18	28.44	25.99	sp|Q7L5N1|CSN6_HUMAN	COP9 signalosome complex subunit 6 OS=Homo sapiens GN=COPS6 PE=1 SV=1	HUMAN	7	1.11686	1.24738	1.7378	1	1.10662	1.51356	0.737904	0.809096	1.14815	0.257285
1372	13.95	14.05	70.2	44.08	44.08	sp|P56537|IF6_HUMAN	Eukaryotic translation initiation factor 6 OS=Homo sapiens GN=EIF6 PE=1 SV=1	HUMAN	10	1.80302	0.824138	2.37684	3.01995	1.43219	3.87258	1.5417	0.724436	2.07014	0.488155
1374	13.92	14.23	56.7	41.24	35.57	sp|P62081|RS7_HUMAN	40S ribosomal protein S7 OS=Homo sapiens GN=RPS7 PE=1 SV=1	HUMAN	8	1.00925	0.83946	0.928966	1.04713	0.870964	0.963829	1.05682	0.879022	0.972747	0.0774838
1376	13.91	37.06	65.26	52.78	43.21	sp|P55795|HNRH2_HUMAN	Heterogeneous nuclear ribonucleoprotein H2 OS=Homo sapiens GN=HNRNPH2 PE=1 SV=1	HUMAN	29	1.27057	1.44544	0.954993	1.7378	1.99526	1.33045	1.64437	1.88799	1.23595	0.213604
1380	13.86	13.95	26.79	8.11	5.537	sp|O95425-2|SVIL_HUMAN	Isoform 2 of Supervillin OS=Homo sapiens GN=SVIL	HUMAN	8	0.903649	0.580764	0.630957	0.57544	0.369828	0.405508	0.539511	0.349945	0.376704	0.31789
1381	13.85	17.64	43.21	21.13	19.06	sp|O75475|PSIP1_HUMAN	PC4 and SFRS1-interacting protein OS=Homo sapiens GN=PSIP1 PE=1 SV=1	HUMAN	8	3.0761	3.10456	3.63078	3.37287	3.40408	3.98107	0.946237	0.954993	1.11686	0.446633
1383	13.83	14.02	28.69	12.62	9.853	sp|Q9UDY2-6|ZO2_HUMAN	Isoform 6 of Tight junction protein ZO-2 OS=Homo sapiens GN=TJP2	HUMAN	8	2.26987	1.83654	1.13763	0.981748	0.77983	0.496592	1.57036	1.27057	0.794328	0.431542
1384	13.82	14.51	32.71	13.93	11.42	sp|Q9Y5K6|CD2AP_HUMAN	CD2-associated protein OS=Homo sapiens GN=CD2AP PE=1 SV=1	HUMAN	7	0.597035	0.549541	0.698232	1.92309	1.75388	2.18776	1.21339	1.08643	1.35519	0.445296
1385	13.81	14.34	41.45	37.31	34.2	tr|J3QR09|J3QR09_HUMAN	Ribosomal protein L19 OS=Homo sapiens GN=RPL19 PE=3 SV=1	HUMAN	12	2.72898	1.90546	2.05116	1.18032	0.824138	0.870964	2.1677	1.52757	1.6293	0.359574
1388	13.76	15.33	48.66	33.42	29.68	sp|Q7L2H7|EIF3M_HUMAN	Eukaryotic translation initiation factor 3 subunit M OS=Homo sapiens GN=EIF3M PE=1 SV=1	HUMAN	11	1.47231	1.07647	1.28233	1.83654	1.31826	1.58489	1.31826	0.928966	1.1272	0.196235
1391	13.74	51.33	49.09	38.76	29.82	sp|Q10567-3|AP1B1_HUMAN	Isoform C of AP-1 complex subunit beta-1 OS=Homo sapiens GN=AP1B1	HUMAN	30	0.794328	0.963829	0.855067	0.724436	0.879022	0.77983	1.08643	1.30617	1.1695	0.195778
1392	13.74	13.79	59.09	43.43	43.43	sp|P30626|SORCN_HUMAN	Sorcin OS=Homo sapiens GN=SRI PE=1 SV=1	HUMAN	8	0.544503	0.946237	0.787046	0.554626	0.963829	0.801678	0.704693	1.21339	1.00925	0.247646
1397	13.68	13.69	57.55	42.92	31.6	sp|P23919|KTHY_HUMAN	Thymidylate kinase OS=Homo sapiens GN=DTYMK PE=1 SV=4	HUMAN	7	0.534564	1.04713	1.44544	0.642688	1.28233	1.75388	0.92045	1.8197	2.46604	0.441849
1399	13.67	13.77	48.08	13.5	9.854	sp|Q6PKG0|LARP1_HUMAN	La-related protein 1 OS=Homo sapiens GN=LARP1 PE=1 SV=2	HUMAN	8	2.53513	1.8197	3.25087	1.72187	1.13763	2.208	1.90546	1.18032	2.46604	0.314064
1400	13.66	13.77	22.09	10.91	9.197	tr|F5GZZ9|F5GZZ9_HUMAN	Scavenger receptor cysteine-rich type 1 protein M130 OS=Homo sapiens GN=CD163 PE=2 SV=1	HUMAN	8	0.636796	0.809096	0.60256	0.758578	0.963829	0.711214	0.496592	0.636796	0.469894	0.215877
1401	13.64	14.95	50.54	35.87	32.61	sp|P18621|RL17_HUMAN	60S ribosomal protein L17 OS=Homo sapiens GN=RPL17 PE=1 SV=3	HUMAN	12	2.53513	1	2.07014	1.6293	0.642688	1.33045	2.10863	0.855067	1.72187	0.389002
1402	13.62	14.05	41.87	26.6	22.41	sp|Q9NRN5|OLFL3_HUMAN	Olfactomedin-like protein 3 OS=Homo sapiens GN=OLFML3 PE=2 SV=1	HUMAN	10	0.242103	0.207014	0.272898	0.432514	0.376704	0.474242	0.197697	0.17378	0.220801	0.361606
1403	13.62	13.82	38.59	16.4	14.95	sp|Q8NCL4|GALT6_HUMAN	Polypeptide N-acetylgalactosaminyltransferase 6 OS=Homo sapiens GN=GALNT6 PE=2 SV=2	HUMAN	8	1.49969	2.05116	0.794328	2.65461	3.63078	1.47231	3.59749	4.92039	1.97697	0.493266
1404	13.6	14.18	34.37	11.5	7.916	sp|Q9BQS8|FYCO1_HUMAN	FYVE and coiled-coil domain-containing protein 1 OS=Homo sapiens GN=FYCO1 PE=1 SV=3	HUMAN	7	1.05682	0.539511	1.1272	0.887156	0.42462	0.937562	1.78649	0.954993	1.94089	0.443493
1405	13.59	14.02	29.8	12.72	9.227	sp|Q99459|CDC5L_HUMAN	Cell division cycle 5-like protein OS=Homo sapiens GN=CDC5L PE=1 SV=2	HUMAN	8	1.48594	0.549541	1.25892	1.92309	0.751623	1.64437	2.75423	1.04713	2.31206	0.445406
1406	13.59	13.86	31.67	18.95	17.71	tr|A8MT37|A8MT37_HUMAN	Glycogen synthase kinase-3 alpha OS=Homo sapiens GN=GSK3A PE=2 SV=2	HUMAN	7	0.972747	1.08643	1.00925	0.946237	1.05682	0.981748	0.990832	1.10662	1.02802	0.0500392
1409	13.56	14.11	45.63	17.5	16.67	sp|P31749|AKT1_HUMAN	RAC-alpha serine/threonine-protein kinase OS=Homo sapiens GN=AKT1 PE=1 SV=2	HUMAN	7	1.09648	1.8197	2.14783	0.824138	1.34276	1.6293	1.23595	1.92309	2.35505	0.300845
1412	13.52	14.46	46.9	24.76	24.29	sp|P80303|NUCB2_HUMAN	Nucleobindin-2 OS=Homo sapiens GN=NUCB2 PE=1 SV=2	HUMAN	12	3.76704	1.90546	1.83654	3.01995	1.5417	1.47231	1.87068	0.946237	0.912011	0.457534
1413	13.52	14.27	47.98	27.53	21.46	tr|B7Z7F3|B7Z7F3_HUMAN	Ran-binding protein 3 OS=Homo sapiens GN=RANBP3 PE=2 SV=1	HUMAN	8	1.47231	1.72187	0.510505	1.04713	1.23595	0.366438	1.10662	1.31826	0.390841	0.453746
1414	13.51	13.75	26.62	9.59	7.853	sp|Q96P48-3|ARAP1_HUMAN	Isoform 3 of Arf-GAP with Rho-GAP domain, ANK repeat and PH domain-containing protein 1 OS=Homo sapiens GN=ARAP1	HUMAN	8	1.03753	0.483059	0.717794	0.946237	0.413047	0.672977	0.831764	0.366438	0.591562	0.327989
1416	13.5	13.74	60.47	23.26	21.51	sp|Q13247|SRSF6_HUMAN	Serine/arginine-rich splicing factor 6 OS=Homo sapiens GN=SRSF6 PE=1 SV=2	HUMAN	7	2.93765	1.72187	1.94089	2.37684	1.40605	1.58489	1.8197	1.07647	1.21339	0.307781
1417	13.5	13.59	56.88	45	36.88	sp|P46778|RL21_HUMAN	60S ribosomal protein L21 OS=Homo sapiens GN=RPL21 PE=1 SV=2	HUMAN	14	2.55859	1.67494	1.92309	1.38038	0.92045	1.04713	1.87068	1.22462	1.40605	0.308851
1419	13.48	13.67	45.61	38.91	35.15	sp|Q9UKD2|MRT4_HUMAN	mRNA turnover protein 4 homolog OS=Homo sapiens GN=MRTO4 PE=1 SV=2	HUMAN	7	1.61436	1.02802	1.7378	1.90546	1.18032	2.10863	3.66438	2.44343	4.09261	0.451325
1423	13.42	13.65	34.26	20.4	15.45	tr|B4E1F0|B4E1F0_HUMAN	Plasma protease C1 inhibitor OS=Homo sapiens GN=SERPING1 PE=2 SV=1	HUMAN	11	0.177011	0.30479	0.190546	0.155597	0.267917	0.169044	0.11272	0.194089	0.124738	0.312697
1424	13.41	13.9	35.67	14.01	13.38	sp|Q9H9E3|COG4_HUMAN	Conserved oligomeric Golgi complex subunit 4 OS=Homo sapiens GN=COG4 PE=1 SV=3	HUMAN	10	1.5417	1.51356	2.35505	0.679204	0.660694	1.05682	1.28233	1.25892	1.95885	0.382753
1426	13.4	13.97	32.56	14.6	9.349	sp|Q9Y4E8-2|UBP15_HUMAN	Isoform 2 of Ubiquitin carboxyl-terminal hydrolase 15 OS=Homo sapiens GN=USP15	HUMAN	8	0.912011	0.831764	1.30617	1.04713	0.946237	1.51356	1.30617	1.19124	1.87068	0.256912
1430	13.36	15.08	34.51	10.11	6.721	sp|Q15643|TRIPB_HUMAN	Thyroid receptor-interacting protein 11 OS=Homo sapiens GN=TRIP11 PE=1 SV=3	HUMAN	14	1.58489	2.29087	2.03236	0.870964	1.34276	1.19124	1.11686	1.75388	1.51356	0.28039
1431	13.35	13.81	43.73	34.77	25.45	sp|P54709|AT1B3_HUMAN	Sodium/potassium-transporting ATPase subunit beta-3 OS=Homo sapiens GN=ATP1B3 PE=1 SV=1	HUMAN	7	0.912011	0.37325	1.09648	1.48594	0.57544	1.77011	0.824138	0.340408	0.990832	0.486414
1435	13.24	13.44	34.55	18.51	15.04	sp|O95671-2|ASML_HUMAN	Isoform 2 of N-acetylserotonin O-methyltransferase-like protein OS=Homo sapiens GN=ASMTL	HUMAN	7	0.505825	0.963829	0.981748	0.49204	0.887156	0.92045	0.758578	1.47231	1.51356	0.360081
1437	13.22	13.32	28.18	6.809	4.175	sp|Q92621|NU205_HUMAN	Nuclear pore complex protein Nup205 OS=Homo sapiens GN=NUP205 PE=1 SV=3	HUMAN	7	0.679204	1.75388	1.61436	0.737904	1.88799	1.69044	0.724436	1.94089	1.7378	0.357262
1441	13.15	13.15	68.35	64.03	58.99	tr|B4DP11|B4DP11_HUMAN	Prostaglandin E synthase 3 OS=Homo sapiens GN=PTGES3 PE=2 SV=1	HUMAN	9	1.31826	1.69044	2.65461	1.33045	1.72187	2.72898	1.45881	1.87068	2.96483	0.306246
1442	13.14	13.26	45.38	29.35	24.18	sp|P78406|RAE1L_HUMAN	mRNA export factor OS=Homo sapiens GN=RAE1 PE=1 SV=1	HUMAN	7	1.28233	1.69044	1.88799	1.08643	1.44544	1.6293	0.928966	1.25892	1.41906	0.203152
1443	13.1	13.39	29.75	12.87	11.57	sp|P42226|STAT6_HUMAN	Signal transducer and activator of transcription 6 OS=Homo sapiens GN=STAT6 PE=1 SV=1	HUMAN	9	1.0666	0.937562	1.09648	1.36773	1.19124	1.39316	0.801678	0.704693	0.824138	0.222693
1445	13.1	13.25	31.27	15.68	11.04	tr|B4DH53|B4DH53_HUMAN	MAP1S light chain OS=Homo sapiens GN=MAP1S PE=2 SV=1	HUMAN	9	1.57036	0.963829	1.61436	0.903649	0.534564	0.903649	1.18032	0.744732	1.21339	0.317509
1446	13.05	15.31	33.06	19.92	13.41	sp|O60568|PLOD3_HUMAN	Procollagen-lysine,2-oxoglutarate 5-dioxygenase 3 OS=Homo sapiens GN=PLOD3 PE=1 SV=1	HUMAN	8	0.77983	0.515229	0.711214	0.416869	0.272898	0.383707	1.01859	0.672977	0.92045	0.377507
1447	13.05	13.14	23.76	7.513	5.736	sp|P24928|RPB1_HUMAN	DNA-directed RNA polymerase II subunit RPB1 OS=Homo sapiens GN=POLR2A PE=1 SV=2	HUMAN	9	2.42103	3.10456	2.05116	1.23595	1.59956	1.05682	1.41906	2.03236	1.21339	0.353001
1450	13.03	13.05	58.55	41.45	38.89	sp|Q14696|MESD_HUMAN	LDLR chaperone MESD OS=Homo sapiens GN=MESDC2 PE=1 SV=2	HUMAN	9	1.09648	0.544503	1.23595	1.58489	0.77983	1.80302	2.05116	0.990832	2.33346	0.410717
1454	13.01	13.3	20.76	9.43	9.049	sp|Q7Z3K3-5|POGZ_HUMAN	Isoform 5 of Pogo transposable element with ZNF domain OS=Homo sapiens GN=POGZ	HUMAN	7	1.20226	1.24738	0.619441	1.2942	1.35519	0.642688	1.07647	1.09648	0.534564	0.299301
1455	13.01	13.16	55.36	31.07	26.79	sp|P21912|SDHB_HUMAN	Succinate dehydrogenase [ubiquinone] iron-sulfur subunit, mitochondrial OS=Homo sapiens GN=SDHB PE=1 SV=3	HUMAN	10	0.831764	1.36773	1.01859	0.972747	1.57036	1.18032	0.990832	1.61436	1.21339	0.216195
1456	13	17.99	43.14	30.86	24.86	sp|Q12792|TWF1_HUMAN	Twinfilin-1 OS=Homo sapiens GN=TWF1 PE=1 SV=3	HUMAN	10	0.691831	0.353183	0.691831	0.765597	0.390841	0.758578	1.00925	0.510505	1	0.323699
1457	13	13.16	51.05	43.46	40.93	sp|Q5VWZ2|LYPL1_HUMAN	Lysophospholipase-like protein 1 OS=Homo sapiens GN=LYPLAL1 PE=1 SV=3	HUMAN	11	1.88799	1.00925	2.63027	1.7378	0.912011	2.46604	1.92309	1	2.70396	0.370153
1458	13	13	54.12	45.88	45.88	sp|Q13636|RAB31_HUMAN	Ras-related protein Rab-31 OS=Homo sapiens GN=RAB31 PE=1 SV=1	HUMAN	7	0.642688	0.413047	0.630957	0.409261	0.260615	0.398107	0.409261	0.258226	0.398107	0.300801
1460	12.97	13.12	60.08	35.66	29.84	sp|O75822|EIF3J_HUMAN	Eukaryotic translation initiation factor 3 subunit J OS=Homo sapiens GN=EIF3J PE=1 SV=2	HUMAN	7	1.33045	0.870964	1.22462	1.95885	1.2942	1.8197	1.90546	1.24738	1.78649	0.240985
1463	12.95	13.34	31.77	20.47	17.93	sp|Q2TAY7|SMU1_HUMAN	WD40 repeat-containing protein SMU1 OS=Homo sapiens GN=SMU1 PE=1 SV=2	HUMAN	8	2.77971	2.26987	2.44343	2.03236	1.65959	1.78649	1.61436	1.28233	1.36773	0.248515
1464	12.94	13.09	31.07	16.26	16.26	sp|Q5JSH3-4|WDR44_HUMAN	Isoform 4 of WD repeat-containing protein 44 OS=Homo sapiens GN=WDR44	HUMAN	10	1.09648	1.23595	0.731139	0.660694	0.765597	0.436516	0.787046	0.92045	0.534564	0.301908
1468	12.92	12.95	40.52	31.61	24.14	sp|O43681|ASNA_HUMAN	ATPase ASNA1 OS=Homo sapiens GN=ASNA1 PE=1 SV=2	HUMAN	6	0.483059	0.452898	0.660694	1.1272	1.02802	1.5417	1.2942	1.20226	1.77011	0.406463
1469	12.9	13.06	48.93	22.09	20.19	sp|Q8TBX8|PI42C_HUMAN	Phosphatidylinositol 5-phosphate 4-kinase type-2 gamma OS=Homo sapiens GN=PIP4K2C PE=1 SV=3	HUMAN	7	1.01859	1	1.03753	1.00925	0.990832	1.02802	1.04713	1.02802	1.0666	0.0217559
1470	12.9	12.93	46.6	35.03	35.03	tr|H0YN81|H0YN81_HUMAN	WD repeat-containing protein 61 (Fragment) OS=Homo sapiens GN=WDR61 PE=2 SV=1	HUMAN	9	1.58489	1.51356	1.52757	1.2942	1.22462	1.24738	1.02802	0.954993	0.972747	0.181888
1471	12.89	13.14	37.13	18.71	16.67	sp|Q9UKF6|CPSF3_HUMAN	Cleavage and polyadenylation specificity factor subunit 3 OS=Homo sapiens GN=CPSF3 PE=1 SV=1	HUMAN	8	2.05116	2.1677	1.27057	1.49969	1.59956	0.92045	1.19124	1.27057	0.731139	0.318312
1473	12.87	14.57	76.47	51.47	47.79	sp|P61353|RL27_HUMAN	60S ribosomal protein L27 OS=Homo sapiens GN=RPL27 PE=1 SV=2	HUMAN	13	2.88403	1.78649	2.53513	1.92309	1.18032	1.67494	5.01187	3.13329	4.20727	0.438673
1474	12.87	13.1	35.89	14.4	12.51	sp|Q8IY81|SPB1_HUMAN	pre-rRNA processing protein FTSJ3 OS=Homo sapiens GN=FTSJ3 PE=1 SV=2	HUMAN	8	4.32514	3.40408	2.208	1.88799	1.49969	0.912011	2.83139	2.24905	1.40605	0.437883
1475	12.86	14.02	39.64	25.74	22.1	tr|J3KQB0|J3KQB0_HUMAN	THUMP domain-containing protein 1 OS=Homo sapiens GN=THUMPD1 PE=2 SV=1	HUMAN	10	1.57036	1.10662	1.47231	0.83946	0.642688	0.77983	0.744732	0.564937	0.691831	0.369349
1476	12.85	12.89	45.27	38.31	33.83	sp|Q15363|TMED2_HUMAN	Transmembrane emp24 domain-containing protein 2 OS=Homo sapiens GN=TMED2 PE=1 SV=1	HUMAN	10	2.07014	2.03236	1.8197	1.19124	1.1695	1.03753	1.51356	1.48594	1.30617	0.237666
1479	12.8	12.8	65.44	53.68	53.68	sp|P37108|SRP14_HUMAN	Signal recognition particle 14 kDa protein OS=Homo sapiens GN=SRP14 PE=1 SV=2	HUMAN	6	0.981748	1.10662	0.937562	0.954993	1.07647	0.903649	1.25892	1.41906	1.19124	0.148063
1481	12.79	14.87	71.15	50.48	40.87	sp|P20340|RAB6A_HUMAN	Ras-related protein Rab-6A OS=Homo sapiens GN=RAB6A PE=1 SV=3	HUMAN	9	1.20226	1.0666	1.19124	0.990832	0.870964	0.981748	1.20226	1.0666	1.19124	0.104691
1482	12.78	13.92	34.2	26.91	23.96	sp|Q96PD5|PGRP2_HUMAN	N-acetylmuramoyl-L-alanine amidase OS=Homo sapiens GN=PGLYRP2 PE=1 SV=1	HUMAN	9	0.353183	0.630957	0.394457	0.280543	0.510505	0.328095	0.231207	0.416869	0.260615	0.319067
1485	12.77	12.85	36.07	20.17	20.17	sp|Q86X55-1|CARM1_HUMAN	Isoform 1 of Histone-arginine methyltransferase CARM1 OS=Homo sapiens GN=CARM1	HUMAN	9	1.94089	1.25892	1.01859	1.38038	0.847227	0.691831	1.09648	0.672977	0.559758	0.388299
1486	12.75	13.97	37.75	21.33	14.55	tr|F8VUA7|F8VUA7_HUMAN	Oxysterol-binding protein (Fragment) OS=Homo sapiens GN=OSBPL8 PE=2 SV=2	HUMAN	9	0.83946	1.67494	0.758578	1.05682	2.05116	0.937562	0.816582	1.67494	0.751623	0.39477
1487	12.75	12.77	20.41	7.066	7.066	tr|G3V511|G3V511_HUMAN	Latent-transforming growth factor beta-binding protein 2 OS=Homo sapiens GN=LTBP2 PE=2 SV=1	HUMAN	9	0.895365	0.77983	1.14815	0.49204	0.409261	0.591562	0.524808	0.440555	0.648634	0.346952
1489	12.71	12.74	39.9	27.2	24.87	sp|P53582|MAP11_HUMAN	Methionine aminopeptidase 1 OS=Homo sapiens GN=METAP1 PE=1 SV=2	HUMAN	7	1.23595	1.30617	1.51356	0.981748	1.0666	1.19124	0.92045	0.990832	1.10662	0.154111
1491	12.68	12.84	21.8	10.8	8.509	sp|O15294|OGT1_HUMAN	UDP-N-acetylglucosamine--peptide N-acetylglucosaminyltransferase 110 kDa subunit OS=Homo sapiens GN=OGT PE=1 SV=3	HUMAN	7	1.2942	0.887156	0.691831	1.51356	1.07647	0.816582	1.30617	0.903649	0.698232	0.270765
1492	12.65	13.18	52.08	31.6	28.47	sp|P27105|STOM_HUMAN	Erythrocyte band 7 integral membrane protein OS=Homo sapiens GN=STOM PE=1 SV=3	HUMAN	7	0.608135	0.660694	0.862979	1.11686	1.23595	1.6293	0.772681	0.83946	1.10662	0.311016
1497	12.62	12.8	30.01	13.81	10.28	sp|Q6VY07|PACS1_HUMAN	Phosphofurin acidic cluster sorting protein 1 OS=Homo sapiens GN=PACS1 PE=1 SV=2	HUMAN	8	0.474242	0.679204	0.928966	0.564937	0.816582	1.10662	0.549541	0.787046	1.08643	0.280339
1498	12.59	12.8	39.07	16.78	11.85	sp|Q14978-2|NOLC1_HUMAN	Isoform Beta of Nucleolar and coiled-body phosphoprotein 1 OS=Homo sapiens GN=NOLC1	HUMAN	10	0.711214	0.57544	0.724436	1.61436	1.28233	1.67494	2.22844	1.69044	2.24905	0.42319
1499	12.57	12.91	31.7	13.57	11.81	sp|Q86Y56|HEAT2_HUMAN	HEAT repeat-containing protein 2 OS=Homo sapiens GN=HEATR2 PE=1 SV=4	HUMAN	7	3.04789	1.23595	3.69828	2.03236	0.758578	2.35505	2.51189	0.954993	3.01995	0.441659
1501	12.57	12.57	51.59	36.31	36.31	sp|P83731|RL24_HUMAN	60S ribosomal protein L24 OS=Homo sapiens GN=RPL24 PE=1 SV=1	HUMAN	9	2.26987	1.58489	1.90546	1.51356	1.0666	1.27057	2.07014	1.45881	1.7378	0.218797
1503	12.55	17.29	49.23	26.32	13.16	sp|Q9UH65|SWP70_HUMAN	Switch-associated protein 70 OS=Homo sapiens GN=SWAP70 PE=1 SV=1	HUMAN	9	2.01372	1.49969	1.44544	1.77011	1.31826	1.27057	1.2942	0.954993	0.912011	0.239779
1504	12.51	15.46	31.13	21.7	17.92	sp|Q9NPQ8-4|RIC8A_HUMAN	Isoform 4 of Synembryn-A OS=Homo sapiens GN=RIC8A	HUMAN	10	1.83654	1.85353	0.824138	2.51189	2.58226	1.09648	1.02802	1.01859	0.440555	0.488773
1505	12.51	12.75	46.41	36.6	36.6	sp|Q86U42|PABP2_HUMAN	Polyadenylate-binding protein 2 OS=Homo sapiens GN=PABPN1 PE=1 SV=3	HUMAN	11	3.13329	2.44343	2.88403	1.35519	1.04713	1.22462	1.24738	0.963829	1.13763	0.469697
1507	12.5	12.61	47.9	21.23	16.3	sp|Q9NZL4-3|HPBP1_HUMAN	Isoform 3 of Hsp70-binding protein 1 OS=Homo sapiens GN=HSPBP1	HUMAN	7	0.928966	0.440555	1.10662	1.64437	0.816582	1.92309	1.52757	0.787046	1.80302	0.402028
1508	12.49	12.89	55.17	24.38	22.91	sp|Q8N6T3|ARFG1_HUMAN	ADP-ribosylation factor GTPase-activating protein 1 OS=Homo sapiens GN=ARFGAP1 PE=1 SV=2	HUMAN	9	1.67494	1.61436	1.0666	1.09648	1.03753	0.666807	1.30617	1.24738	0.809096	0.269657
1509	12.48	19.18	44.33	27.92	18.27	sp|P32456|GBP2_HUMAN	Interferon-induced guanylate-binding protein 2 OS=Homo sapiens GN=GBP2 PE=1 SV=3	HUMAN	11	1.04713	1.88799	1.15878	1.2942	2.31206	1.41906	0.60256	1.09648	0.660694	0.404814
1510	12.48	12.65	50	33.59	25.78	sp|P24539|AT5F1_HUMAN	ATP synthase F(0) complex subunit B1, mitochondrial OS=Homo sapiens GN=ATP5F1 PE=1 SV=2	HUMAN	11	0.937562	0.597035	1.35519	1.2942	0.824138	1.88799	1.20226	0.751623	1.7378	0.354496
1511	12.48	12.64	50.34	37.24	30	sp|Q99598|TSNAX_HUMAN	Translin-associated protein X OS=Homo sapiens GN=TSNAX PE=1 SV=1	HUMAN	7	1.34276	1.44544	1.94089	1.92309	2.05116	2.75423	1.78649	1.92309	2.58226	0.22063
1512	12.47	14.15	50.2	33.73	29.32	sp|P62753|RS6_HUMAN	40S ribosomal protein S6 OS=Homo sapiens GN=RPS6 PE=1 SV=1	HUMAN	9	1.67494	1.19124	1.49969	1.18032	0.847227	1.05682	1.78649	1.27057	1.59956	0.218793
1514	12.46	12.64	32.28	16.32	15.09	sp|O95302|FKBP9_HUMAN	Peptidyl-prolyl cis-trans isomerase FKBP9 OS=Homo sapiens GN=FKBP9 PE=1 SV=2	HUMAN	8	0.457088	0.824138	0.469894	0.275423	0.483059	0.280543	0.586138	1.05682	0.60256	0.422437
1516	12.45	12.7	55.79	46.84	37.89	tr|J3QQ67|J3QQ67_HUMAN	60S ribosomal protein L18 (Fragment) OS=Homo sapiens GN=RPL18 PE=3 SV=1	HUMAN	7	2.80543	2.18776	1.77011	1.33045	1.02802	0.831764	1.88799	1.47231	1.19124	0.363127
1517	12.44	13.57	35.93	27.42	17.97	sp|Q9UNS2|CSN3_HUMAN	COP9 signalosome complex subunit 3 OS=Homo sapiens GN=COPS3 PE=1 SV=3	HUMAN	6	1.48594	2.26987	2.60615	0.77983	1.24738	1.41906	1.08643	1.64437	1.90546	0.338903
1518	12.43	12.75	28.63	15.01	12.11	sp|Q5H9R7-4|PP6R3_HUMAN	Isoform 4 of Serine/threonine-protein phosphatase 6 regulatory subunit 3 OS=Homo sapiens GN=PPP6R3	HUMAN	8	1.47231	1.95885	1.03753	1.07647	1.40605	0.77983	2.39883	3.10456	1.61436	0.420193
1519	12.42	13.99	50.32	30.25	27.07	sp|Q96HY6|DDRGK_HUMAN	DDRGK domain-containing protein 1 OS=Homo sapiens GN=DDRGK1 PE=1 SV=2	HUMAN	8	1.35519	1.35519	1.40605	1.70608	1.70608	1.77011	2.53513	2.53513	2.63027	0.265813
1521	12.41	12.72	55.69	40	20	sp|Q13347|EIF3I_HUMAN	Eukaryotic translation initiation factor 3 subunit I OS=Homo sapiens GN=EIF3I PE=1 SV=1	HUMAN	7	1.35519	1.33045	1.01859	1.47231	1.45881	1.10662	1.61436	1.59956	1.22462	0.144467
1523	12.39	13.52	26.09	15.23	10.16	sp|Q9UKG1|DP13A_HUMAN	DCC-interacting protein 13-alpha OS=Homo sapiens GN=APPL1 PE=1 SV=1	HUMAN	8	1.11686	1.19124	0.277971	1.43219	1.48594	0.343558	1.18032	1.22462	0.299226	0.49326
1524	12.38	18.96	64.94	51.66	48.71	sp|Q13162|PRDX4_HUMAN	Peroxiredoxin-4 OS=Homo sapiens GN=PRDX4 PE=1 SV=1	HUMAN	14	0.737904	0.679204	1	0.679204	0.619441	0.912011	0.654636	0.597035	0.879022	0.18036
1526	12.35	13.5	59.15	42.55	34.04	sp|Q9BVK6|TMED9_HUMAN	Transmembrane emp24 domain-containing protein 9 OS=Homo sapiens GN=TMED9 PE=1 SV=2	HUMAN	11	1.04713	0.642688	0.912011	0.704693	0.436516	0.625173	1.33045	0.809096	1.20226	0.321926
1530	12.33	12.57	43.4	19.91	17.45	sp|Q9Y4P3|TBL2_HUMAN	Transducin beta-like protein 2 OS=Homo sapiens GN=TBL2 PE=1 SV=1	HUMAN	6	1.24738	1.75388	1.14815	0.691831	0.963829	0.630957	0.847227	1.19124	0.765597	0.323437
1532	12.31	12.66	56.44	47.56	35.56	sp|P08579|RU2B_HUMAN	U2 small nuclear ribonucleoprotein B'' OS=Homo sapiens GN=SNRPB2 PE=1 SV=1	HUMAN	10	2.22844	2.10863	1.80302	1.39316	1.38038	1.19124	1.34276	1.31826	1.08643	0.24966
1533	12.31	12.61	25	16.36	11.76	sp|Q9UK59|DBR1_HUMAN	Lariat debranching enzyme OS=Homo sapiens GN=DBR1 PE=1 SV=2	HUMAN	6	1.10662	1.85353	0.972747	1.08643	1.83654	0.963829	0.928966	1.61436	0.816582	0.31034
1538	12.25	12.39	34.71	24.72	18.54	sp|Q14161-11|GIT2_HUMAN	Isoform 11 of ARF GTPase-activating protein GIT2 OS=Homo sapiens GN=GIT2	HUMAN	7	0.954993	1.09648	1.05682	0.972747	1.1272	1.08643	0.92045	1.0666	1.02802	0.0643222
1544	12.2	12.48	40.32	21.36	18.96	sp|Q12874|SF3A3_HUMAN	Splicing factor 3A subunit 3 OS=Homo sapiens GN=SF3A3 PE=1 SV=1	HUMAN	11	1.58489	1.6293	1.49969	1.40605	1.44544	1.35519	2.60615	2.70396	2.46604	0.285656
1546	12.2	12.2	62.67	53.33	49.33	tr|J3KNF8|J3KNF8_HUMAN	Cytochrome b5 type B OS=Homo sapiens GN=CYB5B PE=3 SV=1	HUMAN	9	1.27057	1.99526	1.07647	0.981748	1.52757	0.855067	1.07647	1.70608	0.954993	0.28858
1548	12.16	12.67	36.96	17.5	14.69	tr|D6RJC3|D6RJC3_HUMAN	Type II inositol 3,4-bisphosphate 4-phosphatase (Fragment) OS=Homo sapiens GN=INPP4B PE=2 SV=1	HUMAN	7	0.570164	0.847227	1.24738	0.731139	1.11686	1.61436	1.31826	1.95885	2.80543	0.483254
1549	12.16	12.21	52.98	37.75	37.75	sp|P62263|RS14_HUMAN	40S ribosomal protein S14 OS=Homo sapiens GN=RPS14 PE=1 SV=3	HUMAN	8	1.51356	0.428549	1.22462	1.64437	0.457088	1.34276	2.33346	0.636796	1.90546	0.489379
1553	12.12	12.71	32.48	11.83	5.882	sp|Q6PGP7|TTC37_HUMAN	Tetratricopeptide repeat protein 37 OS=Homo sapiens GN=TTC37 PE=1 SV=1	HUMAN	8	0.895365	0.946237	0.816582	1.83654	1.92309	1.78649	0.862979	0.903649	0.809096	0.386655
1554	12.12	12.33	44.16	20.09	13.82	sp|O94901-5|SUN1_HUMAN	Isoform 5 of SUN domain-containing protein 1 OS=Homo sapiens GN=SUN1	HUMAN	6	0.787046	0.711214	0.461318	0.648634	0.580764	0.387258	1.20226	1.05682	0.717794	0.340166
1559	12.1	14.2	42.72	25.54	24.34	sp|Q5TDH0-3|DDI2_HUMAN	Isoform 3 of Protein DDI1 homolog 2 OS=Homo sapiens GN=DDI2	HUMAN	7	0.691831	0.636796	0.862979	0.744732	0.691831	0.946237	1.48594	1.34276	1.88799	0.40088
1560	12.1	12.31	47.88	32.05	32.05	sp|O96011|PX11B_HUMAN	Peroxisomal membrane protein 11B OS=Homo sapiens GN=PEX11B PE=1 SV=1	HUMAN	6	1.23595	1.39316	1.2942	0.744732	0.83946	0.772681	2.14783	2.37684	2.24905	0.422933
1562	12.09	13.43	44.27	19.78	18.2	sp|P12694|ODBA_HUMAN	2-oxoisovalerate dehydrogenase subunit alpha, mitochondrial OS=Homo sapiens GN=BCKDHA PE=1 SV=2	HUMAN	9	0.483059	0.47863	0.801678	0.772681	0.765597	1.27057	0.772681	0.772681	1.2942	0.330777
1564	12.09	12.39	71.19	70.34	66.95	sp|Q15370|ELOB_HUMAN	Transcription elongation factor B polypeptide 2 OS=Homo sapiens GN=TCEB2 PE=1 SV=1	HUMAN	8	1.02802	0.322107	1.20226	1.04713	0.346737	1.27057	0.937562	0.30761	1.11686	0.447135
1567	12.08	12.48	48.9	42.31	39.56	sp|P36405|ARL3_HUMAN	ADP-ribosylation factor-like protein 3 OS=Homo sapiens GN=ARL3 PE=1 SV=2	HUMAN	7	1.70608	1.55597	1.00925	0.809096	0.717794	0.496592	1.15878	1.03753	0.691831	0.371786
1568	12.08	12.36	38.63	20.27	17.53	sp|Q15050|RRS1_HUMAN	Ribosome biogenesis regulatory protein homolog OS=Homo sapiens GN=RRS1 PE=1 SV=2	HUMAN	8	1.35519	0.751623	1.21339	4.28548	2.58226	4.05509	3.46737	1.8197	3.13329	0.485149
1569	12.07	12.36	56.93	43.07	40.59	sp|P05452|TETN_HUMAN	Tetranectin OS=Homo sapiens GN=CLEC3B PE=1 SV=3	HUMAN	7	0.15417	0.15417	0.192309	0.147231	0.149969	0.194089	0.121339	0.123595	0.157036	0.154156
1572	12.06	12.52	46.15	17.13	13.79	sp|P52888|THOP1_HUMAN	Thimet oligopeptidase OS=Homo sapiens GN=THOP1 PE=1 SV=2	HUMAN	6	0.972747	1.11686	0.608135	0.990832	1.13763	0.619441	1.03753	1.18032	0.625173	0.242798
1574	12.06	12.16	63.33	50.67	47.33	sp|Q9BVJ7|DUS23_HUMAN	Dual specificity protein phosphatase 23 OS=Homo sapiens GN=DUSP23 PE=1 SV=1	HUMAN	6	1.6293	2.77971	2.46604	1.33045	2.37684	2.12814	1.09648	1.85353	1.67494	0.271631
1577	12.04	12.12	31.7	11.79	11.18	sp|Q9UPT5-2|EXOC7_HUMAN	Isoform 2 of Exocyst complex component 7 OS=Homo sapiens GN=EXOC7	HUMAN	7	0.862979	0.679204	0.539511	0.816582	0.636796	0.519996	1.14815	0.855067	0.685488	0.246064
1579	12.03	12.12	33.8	14.04	14.04	sp|P33240|CSTF2_HUMAN	Cleavage stimulation factor subunit 2 OS=Homo sapiens GN=CSTF2 PE=1 SV=1	HUMAN	8	1.87068	1.8197	1.15878	1.7378	1.70608	1.08643	1.67494	1.61436	1.01859	0.207661
1580	12.02	12.41	58.33	31.25	31.25	sp|P14678|RSMB_HUMAN	Small nuclear ribonucleoprotein-associated proteins B and B' OS=Homo sapiens GN=SNRPB PE=1 SV=2	HUMAN	9	2.0893	2.26987	1.69044	0.870964	0.946237	0.691831	1.19124	1.30617	0.954993	0.396129
1584	12.01	13.25	26.68	19.39	19.39	sp|O00629|IMA3_HUMAN	Importin subunit alpha-3 OS=Homo sapiens GN=KPNA4 PE=1 SV=1	HUMAN	8	1.34276	1.47231	2.01372	1.1695	1.30617	1.77011	0.698232	0.772681	1.05682	0.314272
1590	12	14.12	48.21	24.79	24.79	sp|Q969G3-2|SMCE1_HUMAN	Isoform 2 of SWI/SNF-related matrix-associated actin-dependent regulator of chromatin subfamily E member 1 OS=Homo sapiens GN=SMARCE1	HUMAN	7	1.2942	1.1272	1.22462	1.65959	1.40605	1.52757	1.1272	0.972747	1.0666	0.168362
1593	12	12.16	54.84	45.16	42.47	sp|Q9NVJ2|ARL8B_HUMAN	ADP-ribosylation factor-like protein 8B OS=Homo sapiens GN=ARL8B PE=1 SV=1	HUMAN	10	0.963829	0.946237	1.57036	0.981748	0.963829	1.58489	0.990832	0.981748	1.61436	0.247984
1595	12	12.03	21.49	6.692	5.658	sp|P20908|CO5A1_HUMAN	Collagen alpha-1(V) chain OS=Homo sapiens GN=COL5A1 PE=1 SV=3	HUMAN	8	0.554626	0.444631	0.413047	0.413047	0.334195	0.313329	0.794328	0.636796	0.591562	0.296364
1600	11.96	12.95	44.92	20.62	12.29	sp|Q96T51|RUFY1_HUMAN	RUN and FYVE domain-containing protein 1 OS=Homo sapiens GN=RUFY1 PE=1 SV=2	HUMAN	7	0.619441	0.870964	1.47231	0.855067	1.1695	1.92309	0.928966	1.30617	2.0893	0.379217
1601	11.96	12.07	51.33	27.76	27.76	sp|P28074|PSB5_HUMAN	Proteasome subunit beta type-5 OS=Homo sapiens GN=PSMB5 PE=1 SV=3	HUMAN	7	0.77983	0.751623	1.1272	0.487529	0.457088	0.685488	1.41906	1.35519	1.99526	0.477025
1603	11.91	11.95	44.93	23.01	20.55	sp|P48729-2|KC1A_HUMAN	Isoform 2 of Casein kinase I isoform alpha OS=Homo sapiens GN=CSNK1A1	HUMAN	6	1.04713	0.981748	1.04713	1.0666	0.990832	1.05682	1.07647	1	1.0666	0.0328748
1604	11.9	12.4	34.11	17.64	13.7	sp|P57740-3|NU107_HUMAN	Isoform 3 of Nuclear pore complex protein Nup107 OS=Homo sapiens GN=NUP107	HUMAN	8	1.72187	1.58489	2.208	1.22462	1.13763	1.58489	1.11686	1.04713	1.47231	0.240957
1605	11.88	14.18	31.44	17.54	15.26	sp|Q9Y305|ACOT9_HUMAN	Acyl-coenzyme A thioesterase 9, mitochondrial OS=Homo sapiens GN=ACOT9 PE=1 SV=2	HUMAN	7	0.946237	0.981748	0.981748	0.937562	0.963829	0.972747	1	1.02802	1.03753	0.0324809
1606	11.88	12.29	35.79	15.26	13.16	sp|Q9NRW7|VPS45_HUMAN	Vacuolar protein sorting-associated protein 45 OS=Homo sapiens GN=VPS45 PE=1 SV=1	HUMAN	7	1.10662	1.0666	1.05682	1.09648	1.04713	1.03753	0.954993	0.92045	0.912011	0.0681631
1607	11.86	14.92	42.86	35.38	22.64	sp|P49821-2|NDUV1_HUMAN	Isoform 2 of NADH dehydrogenase [ubiquinone] flavoprotein 1, mitochondrial OS=Homo sapiens GN=NDUFV1	HUMAN	8	0.691831	0.77983	1.72187	0.660694	0.758578	1.65959	1.07647	1.22462	2.60615	0.493432
1611	11.85	12.12	47.92	27.08	21.73	sp|Q9H0P0|5NT3A_HUMAN	Cytosolic 5'-nucleotidase 3A OS=Homo sapiens GN=NT5C3A PE=1 SV=3	HUMAN	6	1.7378	2.03236	2.18776	1.20226	1.45881	1.5417	1.34276	1.59956	1.69044	0.180253
1613	11.85	11.98	59.62	50	50	sp|P84090|ERH_HUMAN	Enhancer of rudimentary homolog OS=Homo sapiens GN=ERH PE=1 SV=1	HUMAN	9	1.34276	0.831764	0.895365	1.61436	1.01859	1.10662	1.6293	1.04713	1.1272	0.23158
1615	11.83	11.84	42.42	36.87	36.87	sp|Q9NR31|SAR1A_HUMAN	GTP-binding protein SAR1a OS=Homo sapiens GN=SAR1A PE=1 SV=1	HUMAN	8	0.625173	0.432514	0.413047	0.928966	0.636796	0.608135	1.10662	0.751623	0.711214	0.302134
1616	11.82	16.29	38.75	18.2	17.22	sp|Q08209-2|PP2BA_HUMAN	Isoform 2 of Serine/threonine-protein phosphatase 2B catalytic subunit alpha isoform OS=Homo sapiens GN=PPP3CA	HUMAN	9	1.0666	0.524808	0.794328	0.963829	0.474242	0.717794	1.00925	0.496592	0.758578	0.28116
1618	11.8	12.02	42.61	28.41	21.88	sp|Q9NYL9|TMOD3_HUMAN	Tropomodulin-3 OS=Homo sapiens GN=TMOD3 PE=1 SV=1	HUMAN	7	0.831764	0.787046	0.870964	0.981748	0.92045	1.03753	1.1272	1.0666	1.19124	0.132578
1620	11.78	12.07	35.95	24.79	22.52	tr|F2Z2T0|F2Z2T0_HUMAN	Rab-like protein 6 OS=Homo sapiens GN=RABL6 PE=2 SV=1	HUMAN	8	1.38038	1.10662	0.444631	1.15878	0.928966	0.359749	1.5417	1.22462	0.49204	0.424244
1622	11.77	12.27	28.61	14.99	8.528	sp|Q92556|ELMO1_HUMAN	Engulfment and cell motility protein 1 OS=Homo sapiens GN=ELMO1 PE=1 SV=2	HUMAN	6	1.30617	1.64437	0.990832	1.97697	2.46604	1.49969	0.809096	1.01859	0.613762	0.408709
1623	11.74	11.87	39.26	25.77	25.77	sp|Q9NQG5|RPR1B_HUMAN	Regulation of nuclear pre-mRNA domain-containing protein 1B OS=Homo sapiens GN=RPRD1B PE=1 SV=1	HUMAN	6	0.801678	1.33045	0.559758	1.22462	1.92309	0.824138	0.717794	1.1695	0.515229	0.420996
1625	11.73	14.66	42.96	20.6	20.6	sp|P51398|RT29_HUMAN	28S ribosomal protein S29, mitochondrial OS=Homo sapiens GN=DAP3 PE=1 SV=1	HUMAN	7	0.787046	1.14815	1.33045	1.05682	1.52757	1.77011	1.52757	2.12814	2.44343	0.325151
1627	11.71	11.98	35.28	17.33	15.87	sp|Q9UJX2-3|CDC23_HUMAN	Isoform 3 of Cell division cycle protein 23 homolog OS=Homo sapiens GN=CDC23	HUMAN	6	1	1.08643	1.07647	0.903649	0.981748	0.972747	0.972747	1.05682	1.04713	0.0559672
1631	11.63	15.1	32.47	9.957	9.091	sp|Q7L2E3-3|DHX30_HUMAN	Isoform 3 of Putative ATP-dependent RNA helicase DHX30 OS=Homo sapiens GN=DHX30	HUMAN	12	1.83654	1.72187	0.831764	1.23595	1.15878	0.57544	1.08643	1.00925	0.501187	0.388756
1633	11.62	11.79	22.52	8.27	7.508	sp|Q15269|PWP2_HUMAN	Periodic tryptophan protein 2 homolog OS=Homo sapiens GN=PWP2 PE=1 SV=2	HUMAN	6	1.59956	4.05509	3.04789	1.28233	2.91072	2.37684	0.963829	2.24905	1.70608	0.411129
1634	11.61	13.9	65.09	48.58	32.08	sp|P68036-3|UB2L3_HUMAN	Isoform 3 of Ubiquitin-conjugating enzyme E2 L3 OS=Homo sapiens GN=UBE2L3	HUMAN	8	0.928966	1.48594	1.44544	0.539511	0.862979	0.83946	1.35519	2.14783	2.0893	0.407199
1635	11.6	12	71.3	54.63	54.63	sp|O75347|TBCA_HUMAN	Tubulin-specific chaperone A OS=Homo sapiens GN=TBCA PE=1 SV=3	HUMAN	8	2.35505	2.44343	1.43219	1.59956	1.65959	0.963829	1.55597	1.6293	0.937562	0.302204
1641	11.53	11.54	69.6	49.6	35.2	sp|P62851|RS25_HUMAN	40S ribosomal protein S25 OS=Homo sapiens GN=RPS25 PE=1 SV=1	HUMAN	7	1.20226	0.539511	1.45881	1.2942	0.586138	1.58489	1.92309	0.855067	2.31206	0.428081
1642	11.51	16.97	51.46	46.12	42.23	sp|Q9NP72|RAB18_HUMAN	Ras-related protein Rab-18 OS=Homo sapiens GN=RAB18 PE=1 SV=1	HUMAN	9	0.903649	1.20226	1.10662	1.13763	1.49969	1.38038	1.97697	2.60615	2.39883	0.362385
1643	11.49	13.59	62.8	33.54	33.54	sp|P84103|SRSF3_HUMAN	Serine/arginine-rich splicing factor 3 OS=Homo sapiens GN=SRSF3 PE=1 SV=1	HUMAN	11	2.0893	2.10863	1.6293	1.27057	1.28233	0.972747	1.28233	1.2942	0.981748	0.278075
1644	11.48	11.9	38.95	12.29	9.136	sp|Q9H2G2-2|SLK_HUMAN	Isoform 2 of STE20-like serine/threonine-protein kinase OS=Homo sapiens GN=SLK	HUMAN	7	1.1272	0.737904	0.751623	1.72187	1.11686	1.1272	1.36773	0.895365	0.92045	0.272124
1648	11.42	12.88	29.36	12.72	12.72	tr|E9PNQ1|E9PNQ1_HUMAN	Dolichyl-diphosphooligosaccharide--protein glycosyltransferase subunit STT3A OS=Homo sapiens GN=STT3A PE=2 SV=1	HUMAN	9	0.963829	0.539511	0.751623	0.765597	0.432514	0.60256	1.20226	0.660694	0.928966	0.295945
1649	11.42	11.84	55.22	38.38	37.04	sp|Q04323|UBXN1_HUMAN	UBX domain-containing protein 1 OS=Homo sapiens GN=UBXN1 PE=1 SV=2	HUMAN	6	1.04713	0.630957	0.57544	1.30617	0.77983	0.698232	1.03753	0.625173	0.564937	0.305896
1654	11.39	11.49	47.44	29.3	26.98	sp|P50914|RL14_HUMAN	60S ribosomal protein L14 OS=Homo sapiens GN=RPL14 PE=1 SV=4	HUMAN	6	1.47231	1.00925	1.47231	1.47231	1.00925	1.47231	2.05116	1.38038	2.03236	0.23363
1662	11.33	32.17	30.94	13.04	9.658	sp|Q14315-2|FLNC_HUMAN	Isoform 2 of Filamin-C OS=Homo sapiens GN=FLNC	HUMAN	26	0.291072	0.794328	0.409261	0.334195	0.862979	0.444631	0.37325	0.990832	0.501187	0.436588
1663	11.32	13.81	54	31.14	29.14	sp|P48556|PSMD8_HUMAN	26S proteasome non-ATPase regulatory subunit 8 OS=Homo sapiens GN=PSMD8 PE=1 SV=2	HUMAN	8	1.19124	1.38038	0.794328	0.737904	0.855067	0.501187	1.52757	1.77011	1.05682	0.356855
1666	11.3	11.51	54.69	34.9	34.9	tr|K7ERF1|K7ERF1_HUMAN	Eukaryotic translation initiation factor 3 subunit K OS=Homo sapiens GN=EIF3K PE=3 SV=1	HUMAN	9	1.10662	1.02802	1.08643	1.7378	1.6293	1.6293	1.27057	1.21339	1.24738	0.189518
1670	11.22	11.3	61.42	56.69	56.69	sp|P61970|NTF2_HUMAN	Nuclear transport factor 2 OS=Homo sapiens GN=NUTF2 PE=1 SV=1	HUMAN	12	0.496592	0.630957	0.772681	0.416869	0.529663	0.636796	0.666807	0.855067	1.03753	0.270245
1671	11.22	11.24	89.62	80.19	77.36	sp|P0CG05|LAC2_HUMAN	Ig lambda-2 chain C regions OS=Homo sapiens GN=IGLC2 PE=1 SV=1	HUMAN	26	0.483059	0.356451	0.340408	0.359749	0.265461	0.255859	0.175388	0.12942	0.123595	0.410195
1673	11.2	11.39	22.18	6.572	4.929	sp|Q9NQT8|KI13B_HUMAN	Kinesin-like protein KIF13B OS=Homo sapiens GN=KIF13B PE=1 SV=2	HUMAN	7	0.619441	0.879022	0.608135	0.704693	0.981748	0.685488	0.801678	1.1272	0.77983	0.203777
1675	11.19	13.53	47.18	28.49	24.04	sp|Q96C86|DCPS_HUMAN	m7GpppX diphosphatase OS=Homo sapiens GN=DCPS PE=1 SV=2	HUMAN	7	1.01859	1.75388	1.14815	1.0666	1.85353	1.21339	2.18776	3.76704	2.46604	0.459848
1676	11.18	11.49	44.56	20.21	17.62	sp|Q6NVY1|HIBCH_HUMAN	3-hydroxyisobutyryl-CoA hydrolase, mitochondrial OS=Homo sapiens GN=HIBCH PE=1 SV=2	HUMAN	7	0.452898	0.672977	0.47863	1.00925	1.48594	1.05682	1.08643	1.58489	1.13763	0.379451
1678	11.16	11.3	33.86	10.76	9.9	sp|O14920-4|IKKB_HUMAN	Isoform 4 of Inhibitor of nuclear factor kappa-B kinase subunit beta OS=Homo sapiens GN=IKBKB	HUMAN	6	1.10662	0.698232	1.15878	0.794328	0.524808	0.855067	0.972747	0.630957	1.05682	0.242231
1679	11.16	11.24	50.27	35.52	32.24	sp|P61081|UBC12_HUMAN	NEDD8-conjugating enzyme Ubc12 OS=Homo sapiens GN=UBE2M PE=1 SV=1	HUMAN	7	0.824138	0.879022	1.04713	0.57544	0.619441	0.737904	1.14815	1.23595	1.47231	0.297824
1680	11.15	12.51	48.57	23.12	18.96	tr|E7EU96|E7EU96_HUMAN	Casein kinase II subunit alpha OS=Homo sapiens GN=CSNK2A1 PE=2 SV=1	HUMAN	11	1.75388	1.99526	1.67494	1.2942	1.45881	1.21339	2.05116	2.33346	1.97697	0.202357
1681	11.14	11.3	48.62	32.11	32.11	sp|P10301|RRAS_HUMAN	Ras-related protein R-Ras OS=Homo sapiens GN=RRAS PE=1 SV=1	HUMAN	9	0.299226	0.698232	0.432514	0.440555	1.05682	0.630957	0.288403	0.672977	0.416869	0.418977
1682	11.14	11.28	30.15	19.1	13.4	sp|P04003|C4BPA_HUMAN	C4b-binding protein alpha chain OS=Homo sapiens GN=C4BPA PE=1 SV=2	HUMAN	6	0.239883	0.420727	0.380189	0.376704	0.648634	0.591562	0.37325	0.630957	0.580764	0.288406
1683	11.13	11.13	38.32	23.91	17.66	sp|Q9Y2S7|PDIP2_HUMAN	Polymerase delta-interacting protein 2 OS=Homo sapiens GN=POLDIP2 PE=1 SV=1	HUMAN	6	0.887156	0.794328	0.679204	0.496592	0.416869	0.369828	1.51356	1.23595	1.10662	0.443497
1684	11.1	11.56	39.45	22.49	15.98	sp|Q7Z4H8|KDEL2_HUMAN	KDEL motif-containing protein 2 OS=Homo sapiens GN=KDELC2 PE=1 SV=2	HUMAN	5	0.679204	0.887156	1.2942	0.731139	1	1.41906	0.501187	0.666807	0.946237	0.314983
1687	11.06	11.23	59.81	34.81	29.43	sp|P30519|HMOX2_HUMAN	Heme oxygenase 2 OS=Homo sapiens GN=HMOX2 PE=1 SV=2	HUMAN	7	1.19124	1.58489	0.879022	0.787046	1.04713	0.60256	0.772681	1.03753	0.591562	0.313986
1690	11.03	11.03	47.06	45.1	38.56	tr|F8W727|F8W727_HUMAN	60S ribosomal protein L32 OS=Homo sapiens GN=RPL32 PE=2 SV=1	HUMAN	6	3.59749	1.58489	2.208	1.72187	0.758578	1.04713	2.33346	1.03753	1.43219	0.470414
1693	10.98	11.11	36.04	15.13	11.39	sp|Q9Y2W2|WBP11_HUMAN	WW domain-binding protein 11 OS=Homo sapiens GN=WBP11 PE=1 SV=1	HUMAN	7	1.19124	1.10662	1.20226	1.18032	1.08643	1.19124	2.10863	1.95885	2.12814	0.29469
1694	10.97	11.77	48.88	21.06	16.36	tr|J3KPP4|J3KPP4_HUMAN	Cisplatin resistance-associated overexpressed protein, isoform CRA_b OS=Homo sapiens GN=LUC7L3 PE=4 SV=1	HUMAN	6	1.38038	1.65959	1.64437	1.08643	1.30617	1.2942	1.18032	1.44544	1.41906	0.130732
1696	10.96	11.3	45.3	22.65	21.73	sp|Q8NC44|F134A_HUMAN	Protein FAM134A OS=Homo sapiens GN=FAM134A PE=1 SV=3	HUMAN	6	0.92045	0.870964	0.912011	0.963829	0.92045	0.954993	1.11686	1.0666	1.10662	0.0877417
1699	10.94	10.95	40.09	36.04	31.53	tr|J3KN29|J3KN29_HUMAN	26S proteasome non-ATPase regulatory subunit 9 OS=Homo sapiens GN=PSMD9 PE=4 SV=1	HUMAN	9	1.33045	2.24905	1.87068	0.751623	1.31826	1.09648	1.92309	3.19154	2.67917	0.407665
1700	10.93	11.42	34.77	15.98	12.1	sp|Q8TBC4|UBA3_HUMAN	NEDD8-activating enzyme E1 catalytic subunit OS=Homo sapiens GN=UBA3 PE=1 SV=2	HUMAN	6	0.887156	1.80302	1.13763	0.413047	0.758578	0.510505	0.654636	1.25892	0.801678	0.443397
1702	10.91	10.91	45.31	45.31	45.31	tr|C9JQV0|C9JQV0_HUMAN	Uncharacterized protein C7orf50 (Fragment) OS=Homo sapiens GN=C7orf50 PE=2 SV=1	HUMAN	6	2.67917	2.01372	1.65959	1.08643	0.794328	0.630957	1.33045	0.963829	0.758578	0.483681
1703	10.9	35.91	53.47	34	32.44	sp|P35241-4|RADI_HUMAN	Isoform 4 of Radixin OS=Homo sapiens GN=RDX	HUMAN	19	0.487529	0.751623	0.544503	1.21339	1.78649	1.34276	0.77983	1.22462	0.903649	0.395904
1704	10.9	11.03	50	33.93	33.93	sp|P30049|ATPD_HUMAN	ATP synthase subunit delta, mitochondrial OS=Homo sapiens GN=ATP5D PE=1 SV=2	HUMAN	7	1.1272	0.744732	1.69044	1.43219	0.946237	2.14783	1.90546	1.25892	2.85759	0.397792
1707	10.88	11.26	42.36	34.06	28.82	sp|P68402|PA1B2_HUMAN	Platelet-activating factor acetylhydrolase IB subunit beta OS=Homo sapiens GN=PAFAH1B2 PE=1 SV=1	HUMAN	12	0.519996	0.519996	0.928966	0.501187	0.505825	0.903649	1.07647	1.07647	1.92309	0.493221
1708	10.88	10.92	43.23	12.62	11.69	sp|P05164-2|PERM_HUMAN	Isoform H14 of Myeloperoxidase OS=Homo sapiens GN=MPO	HUMAN	6	2.58226	1.43219	1.58489	4.32514	2.26987	2.60615	2.70396	1.51356	1.67494	0.375608
1709	10.85	11.07	40.05	20.39	19.42	tr|J3KNQ4|J3KNQ4_HUMAN	Alpha-parvin OS=Homo sapiens GN=PARVA PE=4 SV=1	HUMAN	6	0.666807	0.405508	0.483059	0.608135	0.37325	0.444631	0.660694	0.401791	0.47863	0.213648
1712	10.82	11.09	26.84	12.63	8.026	sp|Q01433-3|AMPD2_HUMAN	Isoform Ex1A-3 of AMP deaminase 2 OS=Homo sapiens GN=AMPD2	HUMAN	5	0.946237	1.43219	0.613762	1.75388	2.63027	1.23595	1.07647	1.59956	0.698232	0.439667
1713	10.81	11.01	36.76	27.73	26.48	sp|A6NDG6|PGP_HUMAN	Phosphoglycolate phosphatase OS=Homo sapiens GN=PGP PE=1 SV=1	HUMAN	6	1.08643	1.59956	0.751623	1.1695	1.72187	0.801678	0.92045	1.36773	0.625173	0.324281
1714	10.81	10.99	30.32	14.68	10.71	sp|Q93050-1|VPP1_HUMAN	Isoform 2 of V-type proton ATPase 116 kDa subunit a isoform 1 OS=Homo sapiens GN=ATP6V0A1	HUMAN	7	0.737904	0.380189	0.420727	0.625173	0.325087	0.359749	1.36773	0.654636	0.794328	0.489834
1716	10.8	10.92	39.06	22.44	18.84	tr|H7C2Q8|H7C2Q8_HUMAN	EBNA1 binding protein 2, isoform CRA_d OS=Homo sapiens GN=EBNA1BP2 PE=4 SV=1	HUMAN	7	1.90546	1.33045	2.01372	1.55597	1.01859	1.64437	1.92309	1.30617	2.03236	0.208157
1723	10.74	11.49	38.39	16.64	11.2	sp|Q7L775|EPMIP_HUMAN	EPM2A-interacting protein 1 OS=Homo sapiens GN=EPM2AIP1 PE=1 SV=1	HUMAN	6	1	1.85353	1.87068	0.855067	1.59956	1.59956	0.92045	1.72187	1.72187	0.267011
1725	10.72	11.02	32.97	11.58	8.138	sp|Q9BTW9|TBCD_HUMAN	Tubulin-specific chaperone D OS=Homo sapiens GN=TBCD PE=1 SV=2	HUMAN	7	1.34276	1.25892	1.78649	0.642688	0.654636	0.895365	0.586138	0.597035	0.809096	0.415645
1726	10.72	10.83	59.91	37.07	26.29	tr|C9JRZ6|C9JRZ6_HUMAN	Coiled-coil-helix-coiled-coil-helix domain-containing protein 3, mitochondrial OS=Homo sapiens GN=CHCHD3 PE=2 SV=1	HUMAN	6	0.630957	0.816582	1.19124	0.654636	0.847227	1.24738	0.990832	1.25892	1.85353	0.34321
1729	10.7	10.82	55.24	43.36	33.57	sp|P62266|RS23_HUMAN	40S ribosomal protein S23 OS=Homo sapiens GN=RPS23 PE=1 SV=3	HUMAN	7	2.88403	1.34276	2.93765	1.38038	0.666807	1.41906	1.51356	0.724436	1.55597	0.475718
1732	10.67	11.03	33.83	18.8	15.79	sp|Q5JVF3|PCID2_HUMAN	PCI domain-containing protein 2 OS=Homo sapiens GN=PCID2 PE=1 SV=2	HUMAN	5	0.60256	0.981748	1.13763	0.380189	0.57544	0.666807	0.554626	0.879022	1.03753	0.322518
1734	10.63	11.23	37.72	23.05	23.05	sp|Q92905|CSN5_HUMAN	COP9 signalosome complex subunit 5 OS=Homo sapiens GN=COPS5 PE=1 SV=4	HUMAN	8	0.794328	1.65959	1.59956	0.654636	1.34276	1.31826	0.77983	1.59956	1.55597	0.302796
1736	10.6	21.84	73.33	66.67	66.67	sp|P18085|ARF4_HUMAN	ADP-ribosylation factor 4 OS=Homo sapiens GN=ARF4 PE=1 SV=3	HUMAN	24	1.15878	0.49204	0.559758	1.14815	0.483059	0.549541	1.55597	0.654636	0.751623	0.439015
1739	10.57	10.63	36.74	25.56	21.09	sp|Q6UXN9|WDR82_HUMAN	WD repeat-containing protein 82 OS=Homo sapiens GN=WDR82 PE=1 SV=1	HUMAN	5	1.72187	1.6293	0.801678	1.09648	1.03753	0.529663	2.55859	2.35505	1.27057	0.446769
1743	10.55	10.55	46.58	38.46	38.46	tr|Q5SRQ6|Q5SRQ6_HUMAN	Casein kinase 2, beta polypeptide, isoform CRA_d OS=Homo sapiens GN=CSNK2B PE=4 SV=2	HUMAN	7	1.43219	1.77011	1.20226	1.07647	1.33045	0.887156	1.40605	1.7378	1.15878	0.206458
1744	10.54	11.26	35.34	13.12	10.84	sp|Q8IXB1-2|DJC10_HUMAN	Isoform 2 of DnaJ homolog subfamily C member 10 OS=Homo sapiens GN=DNAJC10	HUMAN	7	1.6293	0.954993	0.630957	2.33346	1.35519	0.903649	1.35519	0.794328	0.515229	0.462842
1745	10.54	10.86	46.04	26.98	24.63	sp|Q5T6V5|CI064_HUMAN	UPF0553 protein C9orf64 OS=Homo sapiens GN=C9orf64 PE=1 SV=1	HUMAN	7	1.83654	1.99526	2.63027	1.04713	1.07647	1.44544	0.737904	0.758578	0.990832	0.435748
1746	10.54	10.57	18.5	6.792	5.199	sp|Q9H4A3-2|WNK1_HUMAN	Isoform 2 of Serine/threonine-protein kinase WNK1 OS=Homo sapiens GN=WNK1	HUMAN	7	0.824138	0.549541	1.19124	1.10662	0.685488	1.57036	0.981748	0.613762	1.36773	0.335644
1747	10.54	10.54	43.93	42.99	36.45	tr|B8ZZQ6|B8ZZQ6_HUMAN	Uncharacterized protein OS=Homo sapiens GN=PTMA PE=4 SV=1	HUMAN	11	3.69828	3.90841	2.85759	1.69044	1.69044	1.35519	3.25087	3.43558	2.72898	0.326176
1748	10.53	11.76	24.68	11.83	11.05	tr|C9JVY5|C9JVY5_HUMAN	A-kinase anchor protein 2 (Fragment) OS=Homo sapiens GN=AKAP2 PE=4 SV=1	HUMAN	7	1.59956	1.64437	0.679204	0.862979	0.879022	0.405508	1.0666	1.08643	0.487529	0.425937
1750	10.53	10.74	67.17	43.94	30.81	sp|O15498|YKT6_HUMAN	Synaptobrevin homolog YKT6 OS=Homo sapiens GN=YKT6 PE=1 SV=1	HUMAN	7	0.452898	0.648634	0.416869	0.704693	1.00925	0.666807	1.04713	1.55597	1.00925	0.404616
1751	10.53	10.63	31.66	14.31	10.73	tr|F2Z2C0|F2Z2C0_HUMAN	Exosome complex exonuclease RRP44 OS=Homo sapiens GN=DIS3 PE=2 SV=1	HUMAN	5	1.01859	1.07647	0.972747	1.08643	1.14815	1.03753	1.08643	1.14815	1.04713	0.0507266
1753	10.49	10.49	57.27	48.18	43.64	sp|P18077|RL35A_HUMAN	60S ribosomal protein L35a OS=Homo sapiens GN=RPL35A PE=1 SV=2	HUMAN	7	1.7378	0.903649	1.20226	1.99526	1.03753	1.39316	2.42103	1.30617	1.72187	0.301522
1755	10.48	10.67	32.8	17.13	16.4	sp|O75427|LRCH4_HUMAN	Leucine-rich repeat and calponin homology domain-containing protein 4 OS=Homo sapiens GN=LRCH4 PE=1 SV=2	HUMAN	6	1.61436	1.90546	1.18032	1.5417	1.83654	1.14815	2.48886	2.80543	1.88799	0.283877
1756	10.48	10.63	44.16	32.03	29.87	sp|O95372|LYPA2_HUMAN	Acyl-protein thioesterase 2 OS=Homo sapiens GN=LYPLA2 PE=1 SV=1	HUMAN	7	0.731139	1.05682	0.398107	1.30617	1.85353	0.672977	1.55597	2.22844	0.801678	0.484916
1758	10.46	10.84	36.1	17.22	13.28	tr|B4DR61|B4DR61_HUMAN	Protein transport protein Sec61 subunit alpha isoform 1 OS=Homo sapiens GN=SEC61A1 PE=2 SV=1	HUMAN	8	0.981748	0.946237	0.937562	0.954993	0.92045	0.92045	0.963829	0.928966	0.92045	0.0218928
1760	10.45	10.54	57.59	40.63	32.14	sp|Q9Y3B3|TMED7_HUMAN	Transmembrane emp24 domain-containing protein 7 OS=Homo sapiens GN=TMED7 PE=1 SV=2	HUMAN	9	1.48594	1.67494	1.41906	1.13763	1.27057	1.04713	0.92045	1.03753	0.855067	0.216131
1761	10.44	10.64	36.67	18.07	12.16	sp|Q13131|AAPK1_HUMAN	5'-AMP-activated protein kinase catalytic subunit alpha-1 OS=Homo sapiens GN=PRKAA1 PE=1 SV=4	HUMAN	5	1.99526	2.33346	1.70608	1.44544	1.70608	1.23595	3.13329	3.69828	2.67917	0.349413
1766	10.39	10.39	51.19	30.95	30.95	sp|P33316|DUT_HUMAN	Deoxyuridine 5'-triphosphate nucleotidohydrolase, mitochondrial OS=Homo sapiens GN=DUT PE=1 SV=4	HUMAN	6	1.31826	0.963829	0.666807	1.23595	0.903649	0.636796	1.7378	1.28233	0.879022	0.312618
1768	10.38	10.75	33.51	13.14	9.923	sp|Q13616|CUL1_HUMAN	Cullin-1 OS=Homo sapiens GN=CUL1 PE=1 SV=2	HUMAN	6	0.487529	0.92045	0.77983	0.580764	1.1272	0.954993	0.679204	1.34276	1.13763	0.300059
1769	10.38	10.68	51.71	26.37	24.66	sp|Q99614|TTC1_HUMAN	Tetratricopeptide repeat protein 1 OS=Homo sapiens GN=TTC1 PE=1 SV=1	HUMAN	7	1.47231	0.801678	2.01372	1.36773	0.744732	1.87068	1.01859	0.559758	1.41906	0.380875
1773	10.37	10.37	42.24	18.68	16.67	tr|C9JP00|C9JP00_HUMAN	Muscleblind-like protein 1 OS=Homo sapiens GN=MBNL1 PE=2 SV=1	HUMAN	6	2.12814	2.0893	1.10662	2.65461	2.42103	1.39316	1.30617	1.25892	0.731139	0.371726
1775	10.35	11.3	30.79	7.243	4.594	sp|P02549-2|SPTA1_HUMAN	Isoform 2 of Spectrin alpha chain, erythrocytic 1 OS=Homo sapiens GN=SPTA1	HUMAN	9	0.608135	1.07647	0.744732	0.432514	0.772681	0.529663	0.534564	0.972747	0.660694	0.284736
1776	10.35	10.59	57.73	51.55	41.24	sp|P60903|S10AA_HUMAN	Protein S100-A10 OS=Homo sapiens GN=S100A10 PE=1 SV=2	HUMAN	8	0.265461	0.275423	0.141906	0.291072	0.299226	0.152757	0.258226	0.270396	0.136773	0.274595
1777	10.35	10.58	70.83	69.44	36.11	sp|P47813|IF1AX_HUMAN	Eukaryotic translation initiation factor 1A, X-chromosomal OS=Homo sapiens GN=EIF1AX PE=1 SV=2	HUMAN	5	1.35519	1.15878	2.70396	2.10863	1.80302	4.2462	1.95885	1.67494	3.90841	0.442468
1785	10.3	10.45	58.58	43.37	27.18	sp|O14562|UBFD1_HUMAN	Ubiquitin domain-containing protein UBFD1 OS=Homo sapiens GN=UBFD1 PE=1 SV=2	HUMAN	5	1.2942	0.990832	0.636796	0.744732	0.570164	0.356451	0.608135	0.461318	0.293765	0.449317
1787	10.29	11.38	36.55	17.76	15.34	sp|Q9NXV6|CARF_HUMAN	CDKN2A-interacting protein OS=Homo sapiens GN=CDKN2AIP PE=1 SV=3	HUMAN	6	1.61436	1.14815	0.928966	1.39316	0.928966	0.751623	1.41906	0.981748	0.801678	0.258374
1788	10.28	10.4	47.5	18.75	14.69	sp|O75821|EIF3G_HUMAN	Eukaryotic translation initiation factor 3 subunit G OS=Homo sapiens GN=EIF3G PE=1 SV=2	HUMAN	5	1.20226	1.21339	0.990832	1.33045	1.33045	1.09648	1.44544	1.44544	1.22462	0.114165
1792	10.24	16.13	48.8	31.82	28.95	sp|P31323|KAP3_HUMAN	cAMP-dependent protein kinase type II-beta regulatory subunit OS=Homo sapiens GN=PRKAR2B PE=1 SV=3	HUMAN	8	0.672977	0.946237	1.33045	0.322107	0.436516	0.613762	0.559758	0.758578	1.05682	0.403498
1793	10.24	12.63	48.97	38.27	34.16	sp|O95292|VAPB_HUMAN	Vesicle-associated membrane protein-associated protein B/C OS=Homo sapiens GN=VAPB PE=1 SV=3	HUMAN	7	1.31826	1.00925	0.737904	1.33045	1.02802	0.758578	1.08643	0.83946	0.625173	0.243908
1797	10.22	10.24	36.98	26.56	26.56	sp|Q15126|PMVK_HUMAN	Phosphomevalonate kinase OS=Homo sapiens GN=PMVK PE=1 SV=3	HUMAN	6	1.69044	0.630957	1.65959	0.937562	0.356451	0.928966	1.01859	0.394457	1.00925	0.469516
1799	10.2	10.71	30.36	19.64	14.54	sp|Q9H0C8|ILKAP_HUMAN	Integrin-linked kinase-associated serine/threonine phosphatase 2C OS=Homo sapiens GN=ILKAP PE=1 SV=1	HUMAN	5	0.879022	1.6293	0.625173	0.879022	1.6293	0.619441	1.38038	2.48886	0.954993	0.467701
1800	10.2	10.34	56.77	42.19	36.46	sp|Q9Y3B7|RM11_HUMAN	39S ribosomal protein L11, mitochondrial OS=Homo sapiens GN=MRPL11 PE=1 SV=1	HUMAN	6	1.09648	0.903649	2.1677	1.78649	1.47231	3.46737	1.78649	1.52757	3.53183	0.451606
1804	10.19	10.24	44.64	23.47	19.13	sp|Q53T59|H1BP3_HUMAN	HCLS1-binding protein 3 OS=Homo sapiens GN=HS1BP3 PE=1 SV=1	HUMAN	5	1.04713	0.972747	0.990832	0.824138	0.758578	0.765597	1.21339	1.11686	1.1272	0.159178
1805	10.17	12.55	42.73	20.32	17.78	sp|Q52LJ0-2|FA98B_HUMAN	Isoform 2 of Protein FAM98B OS=Homo sapiens GN=FAM98B	HUMAN	7	1.08643	1.44544	1.11686	3.19154	4.2462	3.28095	1.48594	1.95885	1.52757	0.498269
1806	10.17	10.44	28.81	15.35	10.86	sp|P52630-4|STAT2_HUMAN	Isoform 2 of Signal transducer and activator of transcription 2 OS=Homo sapiens GN=STAT2	HUMAN	8	0.698232	0.457088	1.21339	1.30617	0.824138	2.18776	0.895365	0.570164	1.5417	0.47967
1807	10.17	10.42	24.23	5.95	4.798	sp|Q12789-3|TF3C1_HUMAN	Isoform 2 of General transcription factor 3C polypeptide 1 OS=Homo sapiens GN=GTF3C1	HUMAN	8	0.824138	1.25892	1.14815	0.704693	1.08643	0.981748	1.34276	2.03236	1.85353	0.334943
1808	10.17	10.25	54.64	21.22	21.22	sp|Q9H7Z7|PGES2_HUMAN	Prostaglandin E synthase 2 OS=Homo sapiens GN=PTGES2 PE=1 SV=1	HUMAN	7	1.0666	1.8197	1.43219	0.954993	1.64437	1.2942	1.48594	2.48886	1.95885	0.284307
1809	10.17	10.2	50.3	30.77	30.77	sp|P13073|COX41_HUMAN	Cytochrome c oxidase subunit 4 isoform 1, mitochondrial OS=Homo sapiens GN=COX4I1 PE=1 SV=1	HUMAN	6	1.33045	2.44343	1.90546	0.717794	1.28233	1.00925	1.8197	3.22107	2.55859	0.424201
1810	10.16	10.73	37.07	12.32	7.88	sp|O75150-4|BRE1B_HUMAN	Isoform 4 of E3 ubiquitin-protein ligase BRE1B OS=Homo sapiens GN=RNF40	HUMAN	5	1.22462	1.90546	1.31826	0.912011	1.43219	0.963829	1.22462	1.94089	1.31826	0.249704
1812	10.16	10.24	74.78	62.61	48.7	sp|P62888|RL30_HUMAN	60S ribosomal protein L30 OS=Homo sapiens GN=RPL30 PE=1 SV=2	HUMAN	9	1.18032	0.49204	1.27057	1.41906	0.591562	1.51356	2.26987	0.972747	2.48886	0.470695
1815	10.15	10.25	54.9	34.8	30.39	sp|Q9BUH6|CI142_HUMAN	Uncharacterized protein C9orf142 OS=Homo sapiens GN=C9orf142 PE=1 SV=2	HUMAN	5	0.870964	1.09648	0.794328	1.90546	2.33346	1.75388	0.772681	0.972747	0.698232	0.451562
1818	10.14	10.15	50.7	48.84	48.84	sp|Q13765|NACA_HUMAN	Nascent polypeptide-associated complex subunit alpha OS=Homo sapiens GN=NACA PE=1 SV=1	HUMAN	10	1.48594	0.847227	1.2942	1.48594	0.847227	1.28233	1.70608	0.972747	1.48594	0.231748
1820	10.13	10.22	40.48	29.05	22.38	sp|Q96IU4|ABHEB_HUMAN	Alpha/beta hydrolase domain-containing protein 14B OS=Homo sapiens GN=ABHD14B PE=1 SV=1	HUMAN	8	0.751623	0.870964	1.44544	1.03753	1.21339	1.99526	0.879022	1.03753	1.69044	0.324662
1821	10.12	10.3	29.48	13.81	12.58	sp|P01019|ANGT_HUMAN	Angiotensinogen OS=Homo sapiens GN=AGT PE=1 SV=1	HUMAN	7	0.272898	0.30479	0.155597	0.401791	0.436516	0.222843	0.183654	0.203236	0.108643	0.408852
1824	10.1	10.93	28.96	13.25	9.08	tr|E9PSI1|E9PSI1_HUMAN	Transmembrane 9 superfamily member 1 OS=Homo sapiens GN=TM9SF1 PE=4 SV=1	HUMAN	8	2.70396	2.26987	3.69828	1.8197	1.51356	2.46604	1.11686	0.92045	1.51356	0.411828
1825	10.1	10.65	44.74	20.24	14.17	tr|Q5JW30|Q5JW30_HUMAN	Double-stranded RNA-binding protein Staufen homolog 1 OS=Homo sapiens GN=STAU1 PE=2 SV=1	HUMAN	5	1.83654	0.809096	0.83946	1.07647	0.47863	0.510505	1.41906	0.625173	0.654636	0.467421
1826	10.1	10.19	41.67	24.36	22.44	sp|Q15628|TRADD_HUMAN	Tumor necrosis factor receptor type 1-associated DEATH domain protein OS=Homo sapiens GN=TRADD PE=1 SV=2	HUMAN	5	0.928966	1.75388	0.824138	0.972747	1.85353	0.870964	0.758578	1.44544	0.679204	0.37364
1830	10.08	10.18	20.97	5.83	4.939	tr|G3V198|G3V198_HUMAN	Nuclear pore complex protein Nup160 OS=Homo sapiens GN=NUP160 PE=4 SV=1	HUMAN	6	1.43219	2.01372	1.48594	1.0666	1.55597	1.11686	0.862979	1.23595	0.895365	0.266472
1831	10.08	10.14	26.67	10.04	8.563	tr|E9PK67|E9PK67_HUMAN	Poly [ADP-ribose] polymerase 10 OS=Homo sapiens GN=PARP10 PE=2 SV=1	ADP-ribose	7	1.57036	1.75388	1.94089	2.70396	2.83139	3.01995	1.38038	1.5417	1.69044	0.288613
1833	10.07	10.36	32.69	11.94	7.738	sp|P05997|CO5A2_HUMAN	Collagen alpha-2(V) chain OS=Homo sapiens GN=COL5A2 PE=1 SV=3	HUMAN	8	0.340408	0.440555	0.310456	0.265461	0.346737	0.246604	0.591562	0.787046	0.544503	0.392466
1836	10.07	10.15	61	28.67	25	tr|K7ES61|K7ES61_HUMAN	39S ribosomal protein L4, mitochondrial (Fragment) OS=Homo sapiens GN=MRPL4 PE=2 SV=1	HUMAN	5	1.09648	0.724436	1.64437	1.04713	0.724436	1.65959	1.39316	1.01859	2.1677	0.355663
1837	10.05	10.23	30.65	9.261	8.82	sp|Q96CW5|GCP3_HUMAN	Gamma-tubulin complex component 3 OS=Homo sapiens GN=TUBGCP3 PE=1 SV=2	HUMAN	5	0.704693	0.937562	1.80302	0.398107	0.549541	1.04713	0.672977	0.895365	1.75388	0.482169
1838	10.05	10.09	22.53	15.16	14.32	tr|B1AVQ5|B1AVQ5_HUMAN	Mucin-1 subunit alpha OS=Homo sapiens GN=MUC1 PE=2 SV=1	HUMAN	8	1.67494	0.60256	1.55597	2.14783	0.765597	1.99526	1.67494	0.597035	1.57036	0.398988
1840	10.04	10.25	33.41	18.22	12.85	sp|Q9C0E8|LNP_HUMAN	Protein lunapark OS=Homo sapiens GN=LNP PE=1 SV=2	HUMAN	5	0.648634	0.946237	0.92045	0.737904	1.08643	1.04713	0.972747	1.43219	1.38038	0.240351
1841	10.04	10.2	18.03	4.932	3.869	sp|O75179-6|ANR17_HUMAN	Isoform 6 of Ankyrin repeat domain-containing protein 17 OS=Homo sapiens GN=ANKRD17	HUMAN	7	1.03753	0.963829	0.990832	1.11686	1.03753	1.05682	1.03753	0.972747	0.990832	0.0445491
1842	10.04	10.09	36.55	19.51	18.39	sp|Q9BQ67|GRWD1_HUMAN	Glutamate-rich WD repeat-containing protein 1 OS=Homo sapiens GN=GRWD1 PE=1 SV=1	HUMAN	5	0.496592	0.580764	0.772681	0.648634	0.765597	1.05682	0.928966	1.10662	1.48594	0.334834
1843	10.04	10.09	57.07	48.91	48.91	sp|Q96EK6|GNA1_HUMAN	Glucosamine 6-phosphate N-acetyltransferase OS=Homo sapiens GN=GNPNAT1 PE=1 SV=1	HUMAN	7	2.0893	1.72187	1.95885	1.13763	0.937562	1.0666	2.35505	1.92309	2.18776	0.291583
1845	10.03	12.05	70.69	47.41	47.41	sp|P01781|HV320_HUMAN	Ig heavy chain V-III region GAL OS=Homo sapiens PE=1 SV=1	HUMAN	9	0.496592	0.313329	0.353183	0.570164	0.366438	0.405508	0.235505	0.155597	0.172187	0.386707
1846	10.03	10.49	29.72	11.97	8.621	sp|O00291-3|HIP1_HUMAN	Isoform 3 of Huntingtin-interacting protein 1 OS=Homo sapiens GN=HIP1	HUMAN	6	1.1695	1.38038	1.57036	0.448745	0.534564	0.613762	0.731139	0.870964	1.00925	0.395791
1848	10.03	10.31	55.21	38.54	35.94	sp|Q07812|BAX_HUMAN	Apoptosis regulator BAX OS=Homo sapiens GN=BAX PE=1 SV=1	HUMAN	7	0.691831	0.954993	1.30617	0.580764	0.787046	1.08643	0.630957	0.870964	1.20226	0.268066
1849	10.03	10.28	34.06	13	10.68	sp|P43121|MUC18_HUMAN	Cell surface glycoprotein MUC18 OS=Homo sapiens GN=MCAM PE=1 SV=2	HUMAN	7	0.291072	0.465586	0.515229	0.448745	0.711214	0.787046	0.444631	0.717794	0.801678	0.297614
1850	10.03	10.13	45.84	21.38	16.86	sp|Q96EE3-1|SEH1_HUMAN	Isoform B of Nucleoporin SEH1 OS=Homo sapiens GN=SEH1L	HUMAN	7	1.27057	1.36773	1.36773	2.12814	2.26987	2.1677	1.40605	1.57036	1.5417	0.222753
1851	10.03	10.13	60.24	39.76	29.53	sp|O95571|ETHE1_HUMAN	Persulfide dioxygenase ETHE1, mitochondrial OS=Homo sapiens GN=ETHE1 PE=1 SV=2	HUMAN	5	0.301995	0.496592	0.731139	0.432514	0.711214	1.04713	0.613762	1.04713	1.52757	0.468571
1853	10.02	10.09	64.39	52.2	52.2	sp|P41236|IPP2_HUMAN	Protein phosphatase inhibitor 2 OS=Homo sapiens GN=PPP1R2 PE=1 SV=2	HUMAN	8	1.22462	2.48886	0.895365	1.22462	2.51189	0.903649	1.04713	2.07014	0.787046	0.450406
1854	10.02	10.08	37.29	26.55	26.55	sp|P84157-3|MXRA7_HUMAN	Isoform 3 of Matrix-remodeling-associated protein 7 OS=Homo sapiens GN=MXRA7	HUMAN	6	0.580764	0.448745	0.152757	0.428549	0.328095	0.11272	0.660694	0.49204	0.161436	0.497822
1855	10.02	10.06	50.69	22.92	22.92	sp|P62995|TRA2B_HUMAN	Transformer-2 protein homolog beta OS=Homo sapiens GN=TRA2B PE=1 SV=1	HUMAN	9	3.16228	3.04789	1.31826	2.93765	2.96483	1.19124	5.80764	5.49541	2.208	0.485492
1856	10.02	10.03	36.79	21.78	20.93	sp|Q96IJ6-2|GMPPA_HUMAN	Isoform 2 of Mannose-1-phosphate guanyltransferase alpha OS=Homo sapiens GN=GMPPA	HUMAN	6	0.57544	0.737904	0.544503	0.765597	1.00925	0.724436	0.83946	1.1272	0.77983	0.222764
1857	10.02	10.03	48.91	27.01	27.01	sp|Q9H0E2|TOLIP_HUMAN	Toll-interacting protein OS=Homo sapiens GN=TOLLIP PE=1 SV=1	HUMAN	5	0.751623	0.794328	0.570164	1.38038	1.44544	0.937562	0.711214	0.758578	0.519996	0.354725
1858	10.01	22.37	47.7	36.11	33.7	tr|F5H1J5|F5H1J5_HUMAN	Septin-6 OS=Homo sapiens GN=SEPT6 PE=2 SV=1	HUMAN	11	1.80302	2.03236	1.6293	3.13329	3.56451	2.83139	0.946237	1.0666	0.847227	0.472541
1859	10	12.25	49.77	31.96	31.96	sp|P49755|TMEDA_HUMAN	Transmembrane emp24 domain-containing protein 10 OS=Homo sapiens GN=TMED10 PE=1 SV=2	HUMAN	12	1.92309	1.57036	1.92309	1.09648	0.903649	1.09648	1.69044	1.38038	1.69044	0.239755
1861	10	10.4	29.2	17.74	12.4	sp|P48506|GSH1_HUMAN	Glutamate--cysteine ligase catalytic subunit OS=Homo sapiens GN=GCLC PE=1 SV=2	HUMAN	7	1.69044	2.53513	3.22107	1.22462	1.83654	2.29087	1.80302	2.70396	3.43558	0.301533
1862	10	10.14	22.53	10.5	10.5	sp|Q96FV9|THOC1_HUMAN	THO complex subunit 1 OS=Homo sapiens GN=THOC1 PE=1 SV=1	HUMAN	5	1.58489	1.8197	0.758578	1.07647	1.21339	0.519996	1.64437	1.87068	0.77983	0.376935
1863	10	10.1	51.71	38.05	31.22	sp|P49720|PSB3_HUMAN	Proteasome subunit beta type-3 OS=Homo sapiens GN=PSMB3 PE=1 SV=2	HUMAN	9	1.13763	0.744732	1.09648	1.25892	0.816582	1.22462	1.34276	0.862979	1.30617	0.195009
1865	10	10.06	34.29	20.46	20.46	sp|O14828|SCAM3_HUMAN	Secretory carrier-associated membrane protein 3 OS=Homo sapiens GN=SCAMP3 PE=1 SV=3	HUMAN	7	0.765597	0.765597	0.353183	0.92045	0.972747	0.416869	1.40605	1.41906	0.586138	0.426859
1866	10	10.05	53.45	41.38	41.38	tr|E9PR44|E9PR44_HUMAN	Alpha-crystallin B chain (Fragment) OS=Homo sapiens GN=CRYAB PE=2 SV=1	HUMAN	5	0.172187	0.255859	0.185353	0.325087	0.483059	0.340408	0.363078	0.534564	0.380189	0.341595
1867	10	10.03	48.31	41.53	41.53	sp|O75348|VATG1_HUMAN	V-type proton ATPase subunit G 1 OS=Homo sapiens GN=ATP6V1G1 PE=1 SV=3	HUMAN	6	0.691831	0.380189	0.824138	0.903649	0.483059	1.07647	0.765597	0.420727	0.937562	0.321598
1868	10	10.02	58.25	54.37	54.37	sp|P82909|RT36_HUMAN	28S ribosomal protein S36, mitochondrial OS=Homo sapiens GN=MRPS36 PE=1 SV=2	HUMAN	5	0.608135	1.04713	1.88799	0.666807	1.1695	2.07014	0.801678	1.40605	2.51189	0.46795
1871	10	10	72.46	62.32	62.32	sp|P56385|ATP5I_HUMAN	ATP synthase subunit e, mitochondrial OS=Homo sapiens GN=ATP5I PE=1 SV=2	HUMAN	6	0.990832	0.564937	1.21339	1.5417	0.870964	1.92309	2.39883	1.38038	2.99226	0.474915
1873	9.98	10.23	24.37	9.66	7.574	sp|A1X283|SPD2B_HUMAN	SH3 and PX domain-containing protein 2B OS=Homo sapiens GN=SH3PXD2B PE=1 SV=3	HUMAN	8	0.272898	0.380189	0.413047	0.20893	0.270396	0.296483	0.283139	0.394457	0.409261	0.215969
1874	9.97	10.14	36.3	19.75	18.02	sp|P08185|CBG_HUMAN	Corticosteroid-binding globulin OS=Homo sapiens GN=SERPINA6 PE=1 SV=1	HUMAN	6	0.331131	0.564937	0.42462	0.334195	0.564937	0.428549	0.188799	0.322107	0.246604	0.323541
1875	9.96	10.27	88.98	54.24	48.31	sp|P62316|SMD2_HUMAN	Small nuclear ribonucleoprotein Sm D2 OS=Homo sapiens GN=SNRPD2 PE=1 SV=1	HUMAN	6	1.59956	1.36773	1.57036	1.01859	0.870964	1.00925	1.04713	0.887156	1.02802	0.229973
1878	9.94	10.16	30.04	18.03	15.02	sp|Q13505|MTX1_HUMAN	Metaxin-1 OS=Homo sapiens GN=MTX1 PE=1 SV=2	HUMAN	5	0.619441	0.630957	0.847227	0.862979	0.887156	1.18032	1.03753	1.08643	1.41906	0.255397
1879	9.94	10.09	40	21.35	17.75	sp|Q96CS3|FAF2_HUMAN	FAS-associated factor 2 OS=Homo sapiens GN=FAF2 PE=1 SV=2	HUMAN	6	0.963829	0.672977	1.77011	0.625173	0.457088	1.09648	0.642688	0.465586	1.13763	0.457502
1880	9.94	10.08	56.84	34.74	29.47	sp|Q9Y3D9|RT23_HUMAN	28S ribosomal protein S23, mitochondrial OS=Homo sapiens GN=MRPS23 PE=1 SV=2	HUMAN	5	0.946237	1.0666	1.57036	1.38038	1.59956	2.31206	2.29087	2.51189	3.59749	0.412712
1881	9.92	13.01	27.56	20.44	19.33	sp|Q9NS86|LANC2_HUMAN	LanC-like protein 2 OS=Homo sapiens GN=LANCL2 PE=1 SV=1	HUMAN	8	0.928966	1.03753	0.954993	0.990832	1.10662	1.01859	1.01859	1.13763	1.04713	0.0610289
1882	9.92	10.19	48.04	30.21	22.66	sp|O00273|DFFA_HUMAN	DNA fragmentation factor subunit alpha OS=Homo sapiens GN=DFFA PE=1 SV=1	HUMAN	5	1.09648	1.70608	0.717794	0.824138	1.33045	0.580764	0.744732	1.20226	0.510505	0.38339
1883	9.91	10.08	25.76	9.607	9.061	sp|Q8IWX8|CHERP_HUMAN	Calcium homeostasis endoplasmic reticulum protein OS=Homo sapiens GN=CHERP PE=1 SV=3	HUMAN	8	1.0666	1.6293	0.972747	1.07647	1.70608	1.02802	1.11686	1.70608	1.00925	0.240905
1885	9.89	9.94	30.2	23.92	22.35	sp|O43752|STX6_HUMAN	Syntaxin-6 OS=Homo sapiens GN=STX6 PE=1 SV=1	HUMAN	6	1.27057	0.666807	1.48594	1.39316	0.724436	1.67494	1.05682	0.586138	1.25892	0.326046
1886	9.88	10.1	27.39	15.95	11.07	tr|F5H4G7|F5H4G7_HUMAN	Importin subunit alpha OS=Homo sapiens GN=KPNA6 PE=2 SV=1	HUMAN	6	0.928966	0.954993	0.912011	0.887156	0.92045	0.879022	0.928966	0.954993	0.92045	0.0266674
1891	9.81	9.95	44.65	19.88	16.82	sp|Q86X76|NIT1_HUMAN	Nitrilase homolog 1 OS=Homo sapiens GN=NIT1 PE=1 SV=2	HUMAN	5	0.83946	1.87068	1.97697	1.20226	2.58226	2.70396	0.648634	1.44544	1.5417	0.407574
1892	9.8	9.96	23.86	13.26	10.98	sp|Q9H3P2|NELFA_HUMAN	Negative elongation factor A OS=Homo sapiens GN=NELFA PE=1 SV=3	HUMAN	5	2.26987	0.772681	1.18032	1.88799	0.660694	1.00925	1.80302	0.619441	0.954993	0.455842
1893	9.79	10.06	95.4	88.51	58.62	sp|P07108|ACBP_HUMAN	Acyl-CoA-binding protein OS=Homo sapiens GN=DBI PE=1 SV=2	HUMAN	10	0.47863	0.401791	0.440555	0.879022	0.731139	0.809096	1.21339	1.01859	1.13763	0.361471
1894	9.77	9.87	48.58	18.62	18.62	sp|Q9UFN0|NPS3A_HUMAN	Protein NipSnap homolog 3A OS=Homo sapiens GN=NIPSNAP3A PE=1 SV=2	HUMAN	6	0.801678	0.496592	0.870964	0.704693	0.436516	0.765597	0.809096	0.505825	0.879022	0.232561
1896	9.76	10.11	29	12.44	10.57	sp|Q7Z2Z2-2|ETUD1_HUMAN	Isoform 2 of Elongation factor Tu GTP-binding domain-containing protein 1 OS=Homo sapiens GN=EFTUD1	HUMAN	9	0.946237	1.08643	1.04713	0.92045	1.05682	1.01859	0.847227	0.972747	0.937562	0.0739205
1900	9.73	16.9	29.51	16.65	14.12	sp|Q9UBF2|COPG2_HUMAN	Coatomer subunit gamma-2 OS=Homo sapiens GN=COPG2 PE=1 SV=1	HUMAN	10	0.597035	1.27057	1.47231	0.483059	0.981748	1.13763	0.887156	1.8197	2.0893	0.421889
1901	9.72	9.75	31.44	15.91	15.91	sp|Q96L92-3|SNX27_HUMAN	Isoform 2 of Sorting nexin-27 OS=Homo sapiens GN=SNX27	HUMAN	8	1	0.963829	0.92045	1.13763	1.10662	1.04713	1.08643	1.04713	0.990832	0.0644668
1903	9.71	10.22	60.62	36.27	34.2	tr|B1AJY7|B1AJY7_HUMAN	26S proteasome non-ATPase regulatory subunit 10 OS=Homo sapiens GN=PSMD10 PE=2 SV=1	HUMAN	6	1.04713	1.14815	1.51356	0.92045	1.01859	1.36773	0.990832	1.10662	1.44544	0.172783
1904	9.71	9.73	20.59	5.058	3.493	sp|P11717|MPRI_HUMAN	Cation-independent mannose-6-phosphate receptor OS=Homo sapiens GN=IGF2R PE=1 SV=3	HUMAN	7	0.625173	0.559758	0.359749	0.549541	0.49204	0.325087	0.847227	0.758578	0.469894	0.290995
1905	9.7	12.87	25.05	8.181	5.551	sp|Q7Z478|DHX29_HUMAN	ATP-dependent RNA helicase DHX29 OS=Homo sapiens GN=DHX29 PE=1 SV=2	HUMAN	7	2.07014	2.60615	3.01995	1.19124	1.49969	1.95885	0.912011	1.10662	1.48594	0.380965
1910	9.69	9.9	33.75	24.15	21.36	sp|P42330|AK1C3_HUMAN	Aldo-keto reductase family 1 member C3 OS=Homo sapiens GN=AKR1C3 PE=1 SV=4	HUMAN	6	0.343558	0.801678	0.591562	0.214783	0.49204	0.376704	0.164437	0.390841	0.301995	0.453498
1912	9.68	11.45	50.33	27.84	20.27	tr|B3KXD6|B3KXD6_HUMAN	Pescadillo homolog OS=Homo sapiens GN=PES1 PE=2 SV=1	HUMAN	7	2.75423	3.04789	1.35519	1.31826	1.47231	0.660694	2.70396	2.75423	1.23595	0.432203
1914	9.67	9.83	57.56	43.6	37.21	sp|P51970|NDUA8_HUMAN	NADH dehydrogenase [ubiquinone] 1 alpha subcomplex subunit 8 OS=Homo sapiens GN=NDUFA8 PE=1 SV=3	HUMAN	5	1.40605	0.954993	2.1677	1.07647	0.731139	1.65959	1.69044	1.15878	2.60615	0.381349
1915	9.65	11.92	25.81	5.729	3.331	sp|Q8NF91-8|SYNE1_HUMAN	Isoform 8 of Nesprin-1 OS=Homo sapiens GN=SYNE1	HUMAN	9	1.0666	1.15878	0.57544	1.88799	2.05116	1.01859	1.21339	1.33045	0.666807	0.380794
1916	9.65	9.74	26.04	10.34	8.205	sp|Q63ZY3-3|KANK2_HUMAN	Isoform 3 of KN motif and ankyrin repeat domain-containing protein 2 OS=Homo sapiens GN=KANK2	HUMAN	5	0.57544	0.912011	0.731139	0.870964	1.36773	1.01859	0.301995	0.529663	0.369828	0.430614
1919	9.64	9.66	47.01	35.9	35.9	sp|P49207|RL34_HUMAN	60S ribosomal protein L34 OS=Homo sapiens GN=RPL34 PE=1 SV=3	HUMAN	5	2.83139	2.29087	2.03236	1.80302	1.48594	1.30617	2.96483	2.42103	2.12814	0.246652
1920	9.63	10.16	29.78	17.75	13.21	sp|Q7Z3B4|NUP54_HUMAN	Nucleoporin p54 OS=Homo sapiens GN=NUP54 PE=1 SV=2	HUMAN	5	0.870964	0.870964	0.963829	0.855067	0.862979	0.954993	0.862979	0.870964	0.963829	0.0503866
1928	9.58	9.89	27.48	13.49	7.506	sp|O00534|VMA5A_HUMAN	von Willebrand factor A domain-containing protein 5A OS=Homo sapiens GN=VWA5A PE=2 SV=2	HUMAN	5	0.359749	0.787046	0.369828	0.711214	1.5417	0.717794	0.544503	1.20226	0.559758	0.485789
1929	9.58	9.6	31.53	15.67	13.43	tr|B9A018|B9A018_HUMAN	U4/U6.U5 tri-snRNP-associated protein 2 OS=Homo sapiens GN=USP39 PE=2 SV=1	HUMAN	6	1.5417	1.70608	0.824138	1.59956	1.75388	0.862979	1.22462	1.36773	0.679204	0.299288
1930	9.56	9.77	85.39	69.66	58.43	sp|P63167|DYL1_HUMAN	Dynein light chain 1, cytoplasmic OS=Homo sapiens GN=DYNLL1 PE=1 SV=1	HUMAN	17	1.77011	1.36773	1.70608	1.44544	1.1272	1.39316	1.33045	1.03753	1.28233	0.16261
1931	9.55	9.77	47.5	18.33	16.11	sp|P82650|RT22_HUMAN	28S ribosomal protein S22, mitochondrial OS=Homo sapiens GN=MRPS22 PE=1 SV=1	HUMAN	5	0.946237	1.27057	1.95885	1.44544	1.83654	2.80543	1.5417	2.05116	3.13329	0.353634
1932	9.53	9.78	73.27	73.27	40.59	tr|C9JFR7|C9JFR7_HUMAN	Cytochrome c (Fragment) OS=Homo sapiens GN=CYCS PE=2 SV=1	HUMAN	8	2.51189	0.862979	3.34195	3.63078	1.27057	4.87529	2.65461	0.895365	3.49945	0.498398
1933	9.53	9.68	33.59	20.12	17.58	sp|Q9UQB8-3|BAIP2_HUMAN	Isoform 3 of Brain-specific angiogenesis inhibitor 1-associated protein 2 OS=Homo sapiens GN=BAIAP2	HUMAN	6	1.61436	1	1.30617	1.48594	0.887156	1.19124	2.67917	1.69044	2.14783	0.344811
1934	9.52	9.67	37.36	14.85	12.89	sp|Q7Z5L7|PODN_HUMAN	Podocan OS=Homo sapiens GN=PODN PE=1 SV=2	HUMAN	6	0.194089	0.30479	0.285759	0.16293	0.201372	0.188799	0.0794328	0.105682	0.0981748	0.414294
1936	9.51	9.77	30.98	14.13	11.72	sp|Q8WZA9|IRGQ_HUMAN	Immunity-related GTPase family Q protein OS=Homo sapiens GN=IRGQ PE=1 SV=1	HUMAN	5	0.704693	0.288403	0.772681	0.337287	0.141906	0.313329	0.539511	0.201372	0.524808	0.49066
1937	9.5	9.63	44.03	24.12	14.16	sp|Q9H8Y8|GORS2_HUMAN	Golgi reassembly-stacking protein 2 OS=Homo sapiens GN=GORASP2 PE=1 SV=3	HUMAN	8	1.57036	1.77011	1.57036	1.49969	1.69044	1.48594	1.43219	1.61436	1.41906	0.0706881
1941	9.47	11.1	27.77	10.83	8.344	sp|Q68EM7-2|RHG17_HUMAN	Isoform 2 of Rho GTPase-activating protein 17 OS=Homo sapiens GN=ARHGAP17	HUMAN	7	1.35519	1.80302	0.772681	0.954993	1.28233	0.564937	0.787046	1.04713	0.465586	0.396703
1943	9.46	10.11	29.77	11.81	7.789	sp|Q96GQ7|DDX27_HUMAN	Probable ATP-dependent RNA helicase DDX27 OS=Homo sapiens GN=DDX27 PE=1 SV=2	HUMAN	5	1.72187	1.47231	1.02802	1.97697	1.65959	1.20226	1.49969	1.24738	0.887156	0.23415
1948	9.42	9.5	64.44	42.22	42.22	sp|Q8N5K1|CISD2_HUMAN	CDGSH iron-sulfur domain-containing protein 2 OS=Homo sapiens GN=CISD2 PE=1 SV=1	HUMAN	7	1.35519	1.25892	0.879022	0.613762	0.570164	0.409261	0.77983	0.724436	0.515229	0.389583
1949	9.42	9.49	46.56	38.62	33.86	tr|D3YTA9|D3YTA9_HUMAN	Calcineurin subunit B type 1 OS=Homo sapiens GN=PPP3R1 PE=2 SV=1	HUMAN	6	0.954993	0.794328	0.809096	0.990832	0.824138	0.831764	1.01859	0.847227	0.855067	0.0900646
1950	9.41	9.41	40.44	21.86	18.31	sp|O00442|RTCA_HUMAN	RNA 3'-terminal phosphate cyclase OS=Homo sapiens GN=RTCA PE=1 SV=1	HUMAN	5	1.05682	0.990832	0.831764	1.1272	1.05682	0.887156	1.02802	0.972747	0.816582	0.104311
1951	9.4	9.55	37.06	28.75	22.68	sp|O75569|PRKRA_HUMAN	Interferon-inducible double-stranded RNA-dependent protein kinase activator A OS=Homo sapiens GN=PRKRA PE=1 SV=1	HUMAN	6	1.24738	1.30617	1.44544	1.85353	1.92309	2.1677	1.15878	1.21339	1.38038	0.225818
1952	9.4	9.42	34.66	20.92	20.92	sp|P42768|WASP_HUMAN	Wiskott-Aldrich syndrome protein OS=Homo sapiens GN=WAS PE=1 SV=4	HUMAN	7	1.21339	1.2942	0.972747	1.59956	1.72187	1.2942	1.01859	1.09648	0.824138	0.224232
1953	9.39	10.45	41.71	39.7	39.7	tr|B4E016|B4E016_HUMAN	Ribulose-phosphate 3-epimerase OS=Homo sapiens GN=RPE PE=2 SV=1	HUMAN	6	0.691831	0.619441	0.903649	1.39316	1.24738	1.8197	0.981748	0.879022	1.28233	0.328671
1956	9.35	9.44	38.06	16.61	13.49	sp|Q14699|RFTN1_HUMAN	Raftlin OS=Homo sapiens GN=RFTN1 PE=1 SV=4	HUMAN	5	1.65959	1.70608	0.946237	1.8197	1.87068	1.04713	1.02802	1.05682	0.586138	0.335863
1962	9.32	26.23	66.3	41.63	41.63	sp|P42167|LAP2B_HUMAN	Lamina-associated polypeptide 2, isoforms beta/gamma OS=Homo sapiens GN=TMPO PE=1 SV=2	HUMAN	19	1.5417	1.87068	1.90546	2.22844	2.75423	2.77971	1.52757	1.88799	1.92309	0.211542
1964	9.31	11.75	47.14	21.43	20.24	sp|O14979|HNRDL_HUMAN	Heterogeneous nuclear ribonucleoprotein D-like OS=Homo sapiens GN=HNRNPDL PE=1 SV=3	HUMAN	9	1.8197	1.20226	0.496592	1.72187	1.13763	0.474242	1.34276	0.887156	0.37325	0.479359
1965	9.29	9.73	31.42	11.76	7.806	sp|P41226|UBA7_HUMAN	Ubiquitin-like modifier-activating enzyme 7 OS=Homo sapiens GN=UBA7 PE=1 SV=2	HUMAN	5	0.870964	0.751623	1.52757	1.6293	1.43219	2.70396	0.831764	0.731139	1.47231	0.448994
1968	9.28	11.64	29.86	14.06	12.15	tr|G3XAM2|G3XAM2_HUMAN	Complement factor I light chain OS=Homo sapiens GN=CFI PE=3 SV=1	HUMAN	7	0.465586	0.474242	0.260615	0.49204	0.474242	0.263027	0.220801	0.222843	0.124738	0.401501
1970	9.26	9.65	27.65	7.023	4.451	sp|Q13459-2|MYO9B_HUMAN	Isoform Short of Unconventional myosin-IXb OS=Homo sapiens GN=MYO9B	HUMAN	6	1.22462	1.25892	0.591562	1.09648	1.1272	0.510505	2.05116	1.95885	0.990832	0.412537
1971	9.25	9.51	33.62	15.11	9.847	sp|Q9HD45|TM9S3_HUMAN	Transmembrane 9 superfamily member 3 OS=Homo sapiens GN=TM9SF3 PE=1 SV=2	HUMAN	6	1.19124	0.57544	0.534564	2.22844	1.01859	0.954993	2.07014	0.937562	0.895365	0.489677
1972	9.24	9.36	15.92	6.679	5.215	sp|O95486|SC24A_HUMAN	Protein transport protein Sec24A OS=Homo sapiens GN=SEC24A PE=1 SV=2	HUMAN	5	1.38038	1.15878	0.954993	0.990832	0.831764	0.679204	1.59956	1.35519	1.11686	0.24498
1973	9.24	9.33	29.79	17.6	13.73	sp|Q06203|PUR1_HUMAN	Amidophosphoribosyltransferase OS=Homo sapiens GN=PPAT PE=1 SV=1	HUMAN	5	0.642688	0.691831	1.57036	0.432514	0.501187	1.11686	0.698232	0.765597	1.70608	0.480267
1982	9.18	9.2	46.54	30.88	30.88	tr|B1ANH0|B1ANH0_HUMAN	Guanylate kinase (Fragment) OS=Homo sapiens GN=GUK1 PE=2 SV=1	HUMAN	6	0.870964	0.787046	0.77983	0.946237	0.855067	0.847227	1.38038	1.24738	1.23595	0.216969
1983	9.17	13.62	53.4	43.98	43.98	sp|P45973|CBX5_HUMAN	Chromobox protein homolog 5 OS=Homo sapiens GN=CBX5 PE=1 SV=1	HUMAN	7	1.43219	0.724436	0.758578	2.39883	1.23595	1.34276	2.35505	1.20226	1.31826	0.396754
1984	9.16	9.34	34.29	12.83	11.73	sp|O43615|TIM44_HUMAN	Mitochondrial import inner membrane translocase subunit TIM44 OS=Homo sapiens GN=TIMM44 PE=1 SV=2	HUMAN	5	1.05682	0.937562	0.809096	1.04713	0.937562	0.809096	1.11686	0.990832	0.862979	0.109561
1985	9.16	9.25	31.23	11.54	10.92	sp|Q9UNN5|FAF1_HUMAN	FAS-associated factor 1 OS=Homo sapiens GN=FAF1 PE=1 SV=2	HUMAN	7	0.724436	1.88799	1.1695	0.83946	2.18776	1.36773	0.580764	1.48594	0.937562	0.411499
1986	9.16	9.24	27.93	8.87	4.019	sp|Q10570|CPSF1_HUMAN	Cleavage and polyadenylation specificity factor subunit 1 OS=Homo sapiens GN=CPSF1 PE=1 SV=2	HUMAN	6	1.28233	1.49969	0.847227	0.613762	0.724436	0.428549	0.801678	0.928966	0.539511	0.384053
1987	9.15	10.9	38.75	11.63	6.611	tr|J3KP58|J3KP58_HUMAN	CAP-Gly domain-containing linker protein 1 OS=Homo sapiens GN=CLIP1 PE=4 SV=2	HUMAN	8	1.99526	3.28095	3.37287	1.01859	1.67494	1.72187	0.903649	1.48594	1.52757	0.441513
1989	9.11	9.12	22.85	6.075	5	sp|P18583-2|SON_HUMAN	Isoform A of Protein SON OS=Homo sapiens GN=SON	HUMAN	8	1.52757	1.34276	1.20226	1.2942	1.13763	1.00925	1.19124	1.04713	0.928966	0.14653
1993	9.07	9.8	52.79	39.59	28.43	sp|P61758|PFD3_HUMAN	Prefoldin subunit 3 OS=Homo sapiens GN=VBP1 PE=1 SV=3	HUMAN	6	1.92309	1.25892	1.97697	1.25892	0.787046	1.28233	1.07647	0.672977	1.08643	0.333693
1997	9.04	9.16	33.33	11.38	11.38	sp|Q8WUA2|PPIL4_HUMAN	Peptidyl-prolyl cis-trans isomerase-like 4 OS=Homo sapiens GN=PPIL4 PE=1 SV=1	HUMAN	5	1.45881	0.870964	0.928966	1.85353	1.14815	1.24738	1.55597	0.912011	1	0.263158
1998	9.04	9.14	38.46	19.12	11.43	sp|P35813-3|PPM1A_HUMAN	Isoform 3 of Protein phosphatase 1A OS=Homo sapiens GN=PPM1A	HUMAN	4	0.972747	1.04713	0.679204	0.809096	0.879022	0.564937	0.990832	1.07647	0.698232	0.198406
1999	9.04	9.1	39.73	18.52	16.84	sp|Q9BSH4|TACO1_HUMAN	Translational activator of cytochrome c oxidase 1 OS=Homo sapiens GN=TACO1 PE=1 SV=1	HUMAN	6	1.45881	3.13329	2.67917	0.954993	2.10863	1.77011	1.43219	3.04789	2.55859	0.342703
2001	9.02	11.28	77.78	35.27	25.6	sp|P30405|PPIF_HUMAN	Peptidyl-prolyl cis-trans isomerase F, mitochondrial OS=Homo sapiens GN=PPIF PE=1 SV=1	HUMAN	7	1.10662	0.380189	0.847227	2.10863	0.711214	1.61436	1.83654	0.619441	1.40605	0.474164
2002	9.02	11.02	52.42	28.26	21.5	sp|Q96Q11-2|TRNT1_HUMAN	Isoform 2 of CCA tRNA nucleotidyltransferase 1, mitochondrial OS=Homo sapiens GN=TRNT1	HUMAN	7	2.42103	3.56451	4.61318	1.30617	1.92309	2.58226	1.5417	2.22844	2.96483	0.378597
2004	9.01	9.04	27.63	9.029	9.029	sp|O43815-2|STRN_HUMAN	Isoform 2 of Striatin OS=Homo sapiens GN=STRN	HUMAN	5	1.35519	1.90546	1.78649	1.0666	1.58489	1.48594	0.685488	1.00925	0.954993	0.295162
2005	9	9.06	37.97	31.01	31.01	tr|M0QYZ2|M0QYZ2_HUMAN	AP-2 complex subunit sigma OS=Homo sapiens GN=AP2S1 PE=2 SV=1	HUMAN	6	0.870964	1.01859	0.534564	1.07647	1.25892	0.660694	1.02802	1.19124	0.619441	0.267621
2006	8.99	9.9	23.7	14.91	12.12	tr|G3V3G9|G3V3G9_HUMAN	DDB1- and CUL4-associated factor 8 OS=Homo sapiens GN=DCAF8 PE=4 SV=1	HUMAN	7	2.05116	1.94089	1.92309	1.72187	1.69044	1.57036	2.93765	2.91072	2.58226	0.23133
2007	8.99	9.04	32.71	18.54	16.25	sp|P10619|PPGB_HUMAN	Lysosomal protective protein OS=Homo sapiens GN=CTSA PE=1 SV=2	HUMAN	6	0.862979	1.13763	0.440555	0.879022	1.15878	0.444631	0.990832	1.30617	0.505825	0.359401
2009	8.97	9.58	52.2	30.22	21.7	sp|P55039|DRG2_HUMAN	Developmentally-regulated GTP-binding protein 2 OS=Homo sapiens GN=DRG2 PE=1 SV=1	HUMAN	7	0.895365	1.02802	0.928966	0.787046	0.903649	0.824138	1.0666	1.22462	1.11686	0.138983
2013	8.94	9.06	31.16	10.69	9.561	tr|G3V1D0|G3V1D0_HUMAN	Echinoderm microtubule associated protein like 3, isoform CRA_f OS=Homo sapiens GN=EML3 PE=4 SV=1	HUMAN	5	0.824138	0.758578	0.963829	1.40605	1.2942	1.64437	0.698232	0.630957	0.801678	0.336436
2014	8.94	8.94	36.75	36.75	36.75	sp|P01601|KV109_HUMAN	Ig kappa chain V-I region HK101 (Fragment) OS=Homo sapiens PE=4 SV=1	HUMAN	12	0.613762	0.698232	0.737904	0.711214	0.809096	0.855067	0.420727	0.47863	0.505825	0.221405
2015	8.92	9.03	32.99	8.969	7.835	sp|Q9Y6X9-2|MORC2_HUMAN	Isoform 2 of MORC family CW-type zinc finger protein 2 OS=Homo sapiens GN=MORC2	HUMAN	5	0.946237	1.28233	0.928966	0.758578	1.02802	0.744732	0.92045	1.24738	0.903649	0.181954
2016	8.92	8.96	17.55	6.021	4.479	sp|O60885|BRD4_HUMAN	Bromodomain-containing protein 4 OS=Homo sapiens GN=BRD4 PE=1 SV=2	HUMAN	5	0.824138	1.19124	0.405508	1.27057	1.78649	0.619441	1.25892	1.80302	0.608135	0.440565
2017	8.91	11.99	46.45	37.94	31.21	sp|P09012|SNRPA_HUMAN	U1 small nuclear ribonucleoprotein A OS=Homo sapiens GN=SNRPA PE=1 SV=3	HUMAN	8	0.534564	0.870964	0.990832	0.524808	0.831764	0.946237	0.534564	0.870964	0.981748	0.238401
2018	8.91	9.11	34.24	14.86	10.69	sp|P98082-2|DAB2_HUMAN	Isoform 2 of Disabled homolog 2 OS=Homo sapiens GN=DAB2	HUMAN	5	1.13763	0.887156	0.337287	0.990832	0.77983	0.299226	0.758578	0.586138	0.226986	0.457995
2021	8.89	8.95	37.94	17.09	14.82	sp|Q8N2K0|ABD12_HUMAN	Monoacylglycerol lipase ABHD12 OS=Homo sapiens GN=ABHD12 PE=1 SV=2	HUMAN	5	0.954993	0.937562	0.831764	0.963829	0.937562	0.831764	0.981748	0.963829	0.855067	0.0621096
2022	8.89	8.89	82.29	72.92	72.92	sp|O95777|LSM8_HUMAN	U6 snRNA-associated Sm-like protein LSm8 OS=Homo sapiens GN=LSM8 PE=1 SV=3	HUMAN	5	1.00925	1.59956	2.01372	1.18032	1.92309	2.44343	0.648634	1.0666	1.39316	0.364636
2023	8.88	10.39	31.58	20.42	17.05	sp|Q9UBB4|ATX10_HUMAN	Ataxin-10 OS=Homo sapiens GN=ATXN10 PE=1 SV=1	HUMAN	7	1.27057	1.18032	1.25892	1.92309	1.77011	1.92309	1.6293	1.51356	1.6293	0.169937
2024	8.88	9.37	52.83	31.45	16.35	sp|Q8WVY7|UBCP1_HUMAN	Ubiquitin-like domain-containing CTD phosphatase 1 OS=Homo sapiens GN=UBLCP1 PE=1 SV=2	HUMAN	5	1.57036	1.41906	1.31826	1.19124	1.07647	1	1.08643	0.981748	0.903649	0.178931
2030	8.85	9.56	27.05	16.63	12.64	tr|E7ENA9|E7ENA9_HUMAN	Nicastrin OS=Homo sapiens GN=NCSTN PE=2 SV=2	HUMAN	5	1.03753	0.801678	1.30617	1.67494	1.25892	2.07014	0.597035	0.487529	0.737904	0.445317
2031	8.85	8.97	45.32	27.82	27.82	sp|Q9NY27|PP4R2_HUMAN	Serine/threonine-protein phosphatase 4 regulatory subunit 2 OS=Homo sapiens GN=PPP4R2 PE=1 SV=3	HUMAN	7	1.65959	2.37684	1.39316	0.717794	1.03753	0.704693	1.15878	1.70608	1.02802	0.387641
2032	8.84	9	22.8	15.9	13.6	sp|O43172|PRP4_HUMAN	U4/U6 small nuclear ribonucleoprotein Prp4 OS=Homo sapiens GN=PRPF4 PE=1 SV=2	HUMAN	5	2.53513	2.72898	1.7378	1.0666	1.13763	0.711214	2.75423	2.91072	1.85353	0.405228
2033	8.82	47.26	82.75	66.55	60.56	sp|P07951-2|TPM2_HUMAN	Isoform 2 of Tropomyosin beta chain OS=Homo sapiens GN=TPM2	HUMAN	35	0.394457	0.440555	0.244343	0.608135	0.679204	0.376704	1.07647	1.20226	0.660694	0.482364
2036	8.81	8.95	25.21	12.67	11.29	sp|Q8NBF2|NHLC2_HUMAN	NHL repeat-containing protein 2 OS=Homo sapiens GN=NHLRC2 PE=1 SV=1	HUMAN	5	0.636796	0.580764	0.824138	0.954993	0.879022	1.27057	0.831764	0.765597	1.08643	0.232142
2038	8.81	8.82	29.82	20.47	20.47	sp|Q9BQA1|MEP50_HUMAN	Methylosome protein 50 OS=Homo sapiens GN=WDR77 PE=1 SV=1	HUMAN	5	2.48886	2.72898	3.31131	2.18776	2.44343	2.93765	1.41906	1.57036	1.90546	0.253099
2039	8.8	8.83	48.57	31.43	31.43	sp|Q9NX40|OCAD1_HUMAN	OCIA domain-containing protein 1 OS=Homo sapiens GN=OCIAD1 PE=1 SV=1	HUMAN	7	1.04713	0.515229	1.57036	1.5417	0.751623	2.33346	1.34276	0.648634	2.01372	0.450071
2042	8.79	8.93	56.4	37.44	31.75	sp|Q9GZP4|PITH1_HUMAN	PITH domain-containing protein 1 OS=Homo sapiens GN=PITHD1 PE=1 SV=1	HUMAN	5	0.544503	1.0666	0.539511	0.862979	1.70608	0.847227	0.737904	1.45881	0.717794	0.402302
2043	8.79	8.83	22.52	9.939	9.939	tr|J3QRS9|J3QRS9_HUMAN	BUB3-interacting and GLEBS motif-containing protein ZNF207 OS=Homo sapiens GN=ZNF207 PE=2 SV=1	HUMAN	6	1.80302	2.42103	2.93765	1.07647	1.48594	1.80302	0.870964	1.20226	1.47231	0.371758
2045	8.78	8.87	38.76	26.06	23.45	sp|Q92890|UFD1_HUMAN	Ubiquitin fusion degradation protein 1 homolog OS=Homo sapiens GN=UFD1L PE=1 SV=3	HUMAN	5	1.44544	0.870964	0.772681	0.758578	0.47863	0.413047	1.94089	1.20226	1.04713	0.459323
2046	8.77	18.58	57.47	36.09	25.29	sp|Q9BXS5-2|AP1M1_HUMAN	Isoform 2 of AP-1 complex subunit mu-1 OS=Homo sapiens GN=AP1M1	HUMAN	10	1.00925	1.11686	0.636796	0.824138	0.912011	0.539511	0.92045	1.01859	0.586138	0.233012
2049	8.75	9.25	32.28	13.77	10.92	sp|P39880-9|CUX1_HUMAN	Isoform 11 of Homeobox protein cut-like 1 OS=Homo sapiens GN=CUX1	HUMAN	6	0.724436	1.5417	1.58489	0.549541	1.18032	1.22462	0.954993	2.0893	2.07014	0.388583
2053	8.73	8.94	37.56	20	11.56	sp|P61201-2|CSN2_HUMAN	Isoform 2 of COP9 signalosome complex subunit 2 OS=Homo sapiens GN=COPS2	HUMAN	5	2.22844	2.72898	1.59956	0.928966	1.14815	0.666807	1.35519	1.72187	0.954993	0.42449
2056	8.71	8.8	26.27	14.93	14.93	sp|Q9H0U3|MAGT1_HUMAN	Magnesium transporter protein 1 OS=Homo sapiens GN=MAGT1 PE=1 SV=1	HUMAN	5	1.03753	1.11686	1.11686	1.02802	1.11686	1.10662	1.01859	1.09648	1.09648	0.0359183
2058	8.69	8.83	34.88	21.85	16.34	tr|H0YAK1|H0YAK1_HUMAN	G-rich sequence factor 1 (Fragment) OS=Homo sapiens GN=GRSF1 PE=2 SV=1	HUMAN	5	0.648634	0.420727	0.496592	1.01859	0.648634	0.772681	0.972747	0.630957	0.744732	0.263822
2059	8.69	8.71	68.63	50.33	50.33	sp|Q9NX14|NDUBB_HUMAN	NADH dehydrogenase [ubiquinone] 1 beta subcomplex subunit 11, mitochondrial OS=Homo sapiens GN=NDUFB11 PE=1 SV=1	HUMAN	6	1.02802	1.00925	1.95885	1.02802	1.00925	1.97697	1.45881	1.44544	2.80543	0.383039
2060	8.68	10.81	37.18	28.16	20.94	sp|Q16740|CLPP_HUMAN	ATP-dependent Clp protease proteolytic subunit, mitochondrial OS=Homo sapiens GN=CLPP PE=1 SV=1	HUMAN	7	1.25892	0.737904	1.18032	1.43219	0.847227	1.34276	1.72187	1.07647	1.6293	0.248923
2061	8.67	8.84	23.91	9.044	8.108	tr|E9PBL8|E9PBL8_HUMAN	Conserved oligomeric Golgi complex subunit 1 (Fragment) OS=Homo sapiens GN=COG1 PE=4 SV=2	HUMAN	6	2.29087	2.0893	2.99226	1.08643	0.972747	1.41906	1.75388	1.58489	2.29087	0.333945
2062	8.65	11.98	35.38	16.26	9.973	tr|G3V533|G3V533_HUMAN	Nesprin-3 OS=Homo sapiens GN=SYNE3 PE=2 SV=1	HUMAN	7	0.691831	1	0.580764	0.816582	1.19124	0.691831	0.794328	1.1695	0.679204	0.248155
2064	8.64	8.83	27.1	13.71	11.06	sp|Q9BTE3|MCMBP_HUMAN	Mini-chromosome maintenance complex-binding protein OS=Homo sapiens GN=MCMBP PE=1 SV=2	HUMAN	5	1.28233	1.0666	0.570164	1.70608	1.47231	0.737904	1.75388	1.48594	0.751623	0.345483
2065	8.64	8.82	44.75	22.93	16.85	sp|P48059-5|LIMS1_HUMAN	Isoform 5 of LIM and senescent cell antigen-like-containing domain protein 1 OS=Homo sapiens GN=LIMS1	HUMAN	6	0.691831	0.751623	0.580764	0.92045	1.00925	0.772681	0.685488	0.744732	0.57544	0.180148
2067	8.62	29.91	84.15	72.36	68.29	sp|P31946|1433B_HUMAN	14-3-3 protein beta/alpha OS=Homo sapiens GN=YWHAB PE=1 SV=3	HUMAN	47	1.36773	0.731139	1.41906	1.80302	0.963829	1.88799	1.38038	0.737904	1.43219	0.302134
2070	8.6	8.85	44.77	29.6	21.66	sp|Q99436|PSB7_HUMAN	Proteasome subunit beta type-7 OS=Homo sapiens GN=PSMB7 PE=1 SV=1	HUMAN	5	0.990832	0.591562	1.23595	0.879022	0.519996	1.09648	1.55597	0.912011	1.94089	0.392849
2071	8.59	8.59	48.05	42.86	37.66	sp|Q99471|PFD5_HUMAN	Prefoldin subunit 5 OS=Homo sapiens GN=PFDN5 PE=1 SV=2	HUMAN	4	1.57036	0.963829	1.97697	1.36773	0.83946	1.72187	1.05682	0.648634	1.33045	0.32206
2072	8.58	8.82	32.3	10.48	8.419	sp|Q4G0J3|LARP7_HUMAN	La-related protein 7 OS=Homo sapiens GN=LARP7 PE=1 SV=1	HUMAN	4	0.946237	0.765597	0.972747	0.963829	0.77983	0.990832	1.15878	0.937562	1.19124	0.139778
2078	8.56	8.78	57.45	30.5	26.6	sp|Q07021|C1QBP_HUMAN	Complement component 1 Q subcomponent-binding protein, mitochondrial OS=Homo sapiens GN=C1QBP PE=1 SV=1	HUMAN	10	1.51356	1.59956	1.18032	1.47231	1.57036	1.14815	3.0761	3.28095	2.42103	0.395275
2079	8.56	8.6	34.4	16.03	13.12	tr|F5GZN3|F5GZN3_HUMAN	Lactadherin short form OS=Homo sapiens GN=MFGE8 PE=2 SV=1	HUMAN	5	0.369828	0.325087	0.222843	0.549541	0.483059	0.313329	0.642688	0.570164	0.366438	0.309415
2080	8.56	8.58	41.5	20.89	16.43	sp|Q9NX62|IMPA3_HUMAN	Inositol monophosphatase 3 OS=Homo sapiens GN=IMPAD1 PE=1 SV=1	HUMAN	5	0.954993	0.559758	1.25892	1.11686	0.660694	1.47231	1.69044	1	2.24905	0.408039
2081	8.55	8.67	34.6	21.27	18.41	sp|Q9H0W9|CK054_HUMAN	Ester hydrolase C11orf54 OS=Homo sapiens GN=C11orf54 PE=1 SV=1	HUMAN	6	0.376704	0.501187	0.313329	0.519996	0.724436	0.440555	0.444631	0.625173	0.387258	0.252208
2082	8.55	8.63	45.18	22.59	15.48	sp|Q92597|NDRG1_HUMAN	Protein NDRG1 OS=Homo sapiens GN=NDRG1 PE=1 SV=1	HUMAN	4	0.30479	0.212814	0.222843	0.280543	0.197697	0.20893	0.630957	0.448745	0.501187	0.43952
2083	8.55	8.6	53.1	37.24	33.1	sp|P61254|RL26_HUMAN	60S ribosomal protein L26 OS=Homo sapiens GN=RPL26 PE=1 SV=1	HUMAN	7	1.92309	1.21339	1.45881	1.41906	0.912011	1.08643	1.7378	1.10662	1.31826	0.22523
2088	8.52	54.05	91.25	78.25	74.54	sp|P01860|IGHG3_HUMAN	Ig gamma-3 chain C region OS=Homo sapiens GN=IGHG3 PE=1 SV=2	HUMAN	68	0.416869	0.283139	0.519996	0.428549	0.291072	0.534564	0.253513	0.170608	0.313329	0.328879
2089	8.52	9.82	27.23	14.65	11.67	sp|Q13895|BYST_HUMAN	Bystin OS=Homo sapiens GN=BYSL PE=1 SV=3	HUMAN	5	1.6293	0.717794	1.69044	1.08643	0.505825	1.1695	1.44544	0.654636	1.5417	0.364935
2091	8.52	8.53	47.4	36.36	36.36	sp|Q9UHV9|PFD2_HUMAN	Prefoldin subunit 2 OS=Homo sapiens GN=PFDN2 PE=1 SV=1	HUMAN	8	1.5417	1.1695	1.94089	1.15878	0.847227	1.47231	1.02802	0.758578	1.30617	0.278139
2092	8.51	9.66	26.64	17.66	11.82	sp|Q04446|GLGB_HUMAN	1,4-alpha-glucan-branching enzyme OS=Homo sapiens GN=GBE1 PE=1 SV=3	HUMAN	8	0.619441	0.862979	0.801678	0.564937	0.787046	0.737904	0.787046	1.11686	1.04713	0.207121
2093	8.51	9.5	68.71	65.31	52.38	sp|P02766|TTHY_HUMAN	Transthyretin OS=Homo sapiens GN=TTR PE=1 SV=1	HUMAN	9	0.207014	0.248886	0.313329	0.334195	0.401791	0.496592	0.169044	0.205116	0.255859	0.340445
2098	8.5	8.5	52.7	37.84	37.84	sp|Q96A72|MGN2_HUMAN	Protein mago nashi homolog 2 OS=Homo sapiens GN=MAGOHB PE=1 SV=1	HUMAN	6	1.58489	1.95885	1.49969	0.972747	1.20226	0.92045	1.25892	1.55597	1.19124	0.230777
2101	8.47	16.95	36.93	17.78	13.83	sp|Q96SI9-2|STRBP_HUMAN	Isoform 2 of Spermatid perinuclear RNA-binding protein OS=Homo sapiens GN=STRBP	HUMAN	9	1.58489	1.48594	1.33045	1.38038	1.28233	1.14815	0.972747	0.903649	0.809096	0.209679
2102	8.47	10.76	45.95	29.73	21.62	tr|H0YK83|H0YK83_HUMAN	Signal peptidase complex catalytic subunit SEC11A OS=Homo sapiens GN=SEC11A PE=2 SV=1	HUMAN	5	0.895365	0.751623	0.642688	1	0.831764	0.711214	1.27057	1.07647	0.92045	0.205352
2103	8.46	9.07	40.1	22.37	14.14	sp|Q9NZJ7|MTCH1_HUMAN	Mitochondrial carrier homolog 1 OS=Homo sapiens GN=MTCH1 PE=1 SV=1	HUMAN	4	0.642688	1.78649	1.30617	0.413047	1.22462	0.903649	0.524808	1.49969	1.07647	0.418303
2104	8.46	8.95	36.49	15.73	12.3	sp|Q96RS6-3|NUDC1_HUMAN	Isoform 3 of NudC domain-containing protein 1 OS=Homo sapiens GN=NUDCD1	HUMAN	6	1.05682	0.895365	1.0666	1.13763	0.963829	1.14815	1.03753	0.879022	1.04713	0.0878532
2105	8.46	8.67	55.15	55.15	36.76	tr|E9PQY2|E9PQY2_HUMAN	Prefoldin subunit 4 OS=Homo sapiens GN=PFDN4 PE=2 SV=1	HUMAN	5	1.65959	0.691831	1.87068	1.36773	0.57544	1.55597	1.64437	0.672977	1.83654	0.376083
2107	8.46	8.53	41.37	18.08	15.07	sp|Q9Y2Z0|SUGT1_HUMAN	Suppressor of G2 allele of SKP1 homolog OS=Homo sapiens GN=SUGT1 PE=1 SV=3	HUMAN	4	1.05682	0.691831	0.501187	0.751623	0.510505	0.359749	0.990832	0.648634	0.461318	0.338274
2110	8.43	18.96	57.91	42.09	40.4	sp|P08754|GNAI3_HUMAN	Guanine nucleotide-binding protein G(k) subunit alpha OS=Homo sapiens GN=GNAI3 PE=1 SV=3	HUMAN	13	1.08643	1.09648	1.11686	1.10662	1.1272	1.13763	1.05682	1.0666	1.08643	0.0231329
2112	8.42	31.75	92.54	81.09	76.12	sp|Q9H0U4|RAB1B_HUMAN	Ras-related protein Rab-1B OS=Homo sapiens GN=RAB1B PE=1 SV=1	HUMAN	23	0.954993	0.981748	1.35519	0.801678	0.824138	1.13763	1.14815	1.18032	1.6293	0.22303
2113	8.42	8.66	32.87	16.7	8.606	sp|Q8IXH7-4|NELFD_HUMAN	Isoform NELF-D of Negative elongation factor C/D OS=Homo sapiens GN=NELFCD	HUMAN	4	1.70608	1.03753	1.28233	1.28233	0.758578	0.954993	1.03753	0.613762	0.772681	0.301281
2114	8.42	8.5	26.12	12.36	11.66	tr|C9J1X0|C9J1X0_HUMAN	Uncharacterized protein OS=Homo sapiens GN=WDR91 PE=4 SV=1	HUMAN	6	0.765597	0.912011	1.07647	0.870964	1.04713	1.21339	0.539511	0.642688	0.744732	0.237068
2117	8.4	8.82	33.47	14.5	8.926	sp|Q12996|CSTF3_HUMAN	Cleavage stimulation factor subunit 3 OS=Homo sapiens GN=CSTF3 PE=1 SV=1	HUMAN	5	2.55859	2.37684	1.97697	1.24738	1.11686	0.887156	1.19124	1.0666	0.831764	0.41898
2118	8.4	8.66	50	31.48	31.48	sp|O60493|SNX3_HUMAN	Sorting nexin-3 OS=Homo sapiens GN=SNX3 PE=1 SV=3	HUMAN	8	1	0.685488	0.316228	0.751623	0.519996	0.244343	0.895365	0.613762	0.293765	0.430976
2119	8.39	8.81	31.17	18.4	13.42	sp|Q6UW02|CP20A_HUMAN	Cytochrome P450 20A1 OS=Homo sapiens GN=CYP20A1 PE=2 SV=1	HUMAN	4	0.57544	0.642688	1.20226	0.990832	1.15878	2.10863	0.77983	0.895365	1.72187	0.426841
2121	8.37	11.41	28.77	15.06	12.2	sp|Q8NEU8|DP13B_HUMAN	DCC-interacting protein 13-beta OS=Homo sapiens GN=APPL2 PE=1 SV=3	HUMAN	7	0.879022	0.409261	0.405508	1.04713	0.483059	0.474242	1	0.461318	0.469894	0.402971
2122	8.37	8.4	77.53	73.03	65.17	sp|O75531|BAF_HUMAN	Barrier-to-autointegration factor OS=Homo sapiens GN=BANF1 PE=1 SV=1	HUMAN	5	0.698232	1.43219	1.7378	0.440555	0.879022	1.05682	0.744732	1.52757	1.85353	0.410779
2124	8.34	8.64	37.85	14.88	9.228	sp|Q6P1J9|CDC73_HUMAN	Parafibromin OS=Homo sapiens GN=CDC73 PE=1 SV=1	HUMAN	5	1.43219	1.18032	0.570164	1.07647	0.870964	0.448745	1.58489	1.2942	0.630957	0.375531
2125	8.34	8.36	61.39	42.57	35.64	sp|P26447|S10A4_HUMAN	Protein S100-A4 OS=Homo sapiens GN=S100A4 PE=1 SV=1	HUMAN	7	0.501187	0.519996	0.21677	0.801678	0.831764	0.343558	0.469894	0.487529	0.203236	0.430131
2127	8.3	8.4	34.86	19.57	15.9	sp|Q7L5D6|GET4_HUMAN	Golgi to ER traffic protein 4 homolog OS=Homo sapiens GN=GET4 PE=1 SV=1	HUMAN	5	1.59956	1.49969	2.05116	1.35519	1.25892	1.72187	2.60615	2.46604	3.34195	0.328412
2128	8.3	8.33	41.93	21.74	20.81	sp|P78346-2|RPP30_HUMAN	Isoform 2 of Ribonuclease P protein subunit p30 OS=Homo sapiens GN=RPP30	HUMAN	5	1.10662	0.981748	0.895365	1.27057	1.1272	1.02802	1.11686	0.990832	0.903649	0.108536
2129	8.29	28.62	64.64	43.79	37.24	sp|O00148|DX39A_HUMAN	ATP-dependent RNA helicase DDX39A OS=Homo sapiens GN=DDX39A PE=1 SV=2	HUMAN	22	1.87068	1.43219	0.724436	2.93765	2.18776	1.1695	1.90546	1.41906	0.731139	0.420895
2130	8.29	9.98	33.05	17.38	14.25	sp|P49770|EI2BB_HUMAN	Translation initiation factor eIF-2B subunit beta OS=Homo sapiens GN=EIF2B2 PE=1 SV=3	HUMAN	5	1.13763	1.38038	1.33045	0.963829	1.1695	1.1272	0.903649	1.09648	1.05682	0.128573
2131	8.29	8.91	31.56	10.43	9.497	sp|Q96KR1|ZFR_HUMAN	Zinc finger RNA-binding protein OS=Homo sapiens GN=ZFR PE=1 SV=2	HUMAN	6	1.52757	0.831764	0.570164	1.33045	0.765597	0.515229	1.14815	0.636796	0.432514	0.42273
2132	8.29	8.3	67.74	28.63	22.18	sp|Q9Y3Y2|CHTOP_HUMAN	Chromatin target of PRMT1 protein OS=Homo sapiens GN=CHTOP PE=1 SV=2	HUMAN	4	3.28095	3.01995	3.28095	0.946237	0.903649	0.928966	1.64437	1.58489	1.6293	0.497376
2133	8.28	11.95	33.56	14.98	9.57	sp|Q9Y608|LRRF2_HUMAN	Leucine-rich repeat flightless-interacting protein 2 OS=Homo sapiens GN=LRRFIP2 PE=1 SV=1	HUMAN	7	1.36773	3.10456	3.34195	0.731139	1.72187	1.83654	0.758578	1.78649	1.92309	0.461562
2135	8.27	46.55	56.18	40.53	29.26	sp|P54652|HSP72_HUMAN	Heat shock-related 70 kDa protein 2 OS=Homo sapiens GN=HSPA2 PE=1 SV=1	HUMAN	39	1.10662	1.13763	1.5417	0.809096	0.831764	1.11686	1.39316	1.44544	1.94089	0.270286
2136	8.27	10.35	52.11	39.44	34.74	sp|P61018|RAB4B_HUMAN	Ras-related protein Rab-4B OS=Homo sapiens GN=RAB4B PE=1 SV=1	HUMAN	7	0.963829	1.19124	1.1695	0.870964	1.0666	1.04713	0.990832	1.21339	1.19124	0.105706
2138	8.26	8.36	39.54	21.95	14.91	sp|Q92925-3|SMRD2_HUMAN	Isoform 3 of SWI/SNF-related matrix-associated actin-dependent regulator of chromatin subfamily D member 2 OS=Homo sapiens GN=SMARCD2	HUMAN	6	1.36773	1.34276	1.45881	1.30617	1.28233	1.39316	0.946237	0.946237	1.03753	0.152497
2139	8.26	8.26	43.97	40.43	31.21	sp|Q86Y39|NDUAB_HUMAN	NADH dehydrogenase [ubiquinone] 1 alpha subcomplex subunit 11 OS=Homo sapiens GN=NDUFA11 PE=1 SV=3	HUMAN	4	0.636796	0.724436	1.28233	0.534564	0.597035	1.0666	0.613762	0.698232	1.25892	0.338205
2141	8.25	10.3	35.67	17.67	13	sp|Q01844-6|EWS_HUMAN	Isoform 6 of RNA-binding protein EWS OS=Homo sapiens GN=EWSR1	HUMAN	8	1.40605	1.52757	1.35519	1.05682	1.13763	1.00925	1.65959	1.80302	1.59956	0.189215
2143	8.24	10.78	35.78	17.53	12.07	tr|J3KMX1|J3KMX1_HUMAN	Nuclear pore complex protein Nup88 (Fragment) OS=Homo sapiens GN=NUP88 PE=4 SV=1	HUMAN	6	0.92045	1.02802	1.0666	0.903649	1	1.03753	0.963829	1.0666	1.10662	0.064637
2145	8.24	8.46	21.69	9.091	6.494	sp|P83436|COG7_HUMAN	Conserved oligomeric Golgi complex subunit 7 OS=Homo sapiens GN=COG7 PE=1 SV=1	HUMAN	4	1.48594	1.39316	1.88799	0.847227	0.787046	1.11686	1.01859	0.954993	1.34276	0.277925
2147	8.23	8.42	50	38.7	36.09	sp|P15374|UCHL3_HUMAN	Ubiquitin carboxyl-terminal hydrolase isozyme L3 OS=Homo sapiens GN=UCHL3 PE=1 SV=1	HUMAN	8	0.704693	0.337287	0.717794	1.19124	0.564937	1.21339	1.15878	0.554626	1.18032	0.378056
2149	8.23	8.32	31.93	21.29	16.09	sp|Q9GZZ9|UBA5_HUMAN	Ubiquitin-like modifier-activating enzyme 5 OS=Homo sapiens GN=UBA5 PE=1 SV=1	HUMAN	4	1.01859	0.325087	0.981748	1.45881	0.461318	1.40605	1.34276	0.42462	1.30617	0.442417
2150	8.23	8.31	27.11	10.84	9.639	sp|Q9Y6W5|WASF2_HUMAN	Wiskott-Aldrich syndrome protein family member 2 OS=Homo sapiens GN=WASF2 PE=1 SV=3	HUMAN	5	0.92045	1.14815	0.816582	1.36773	1.7378	1.25892	0.711214	0.879022	0.642688	0.317691
2152	8.21	8.21	38.21	15.61	15.61	sp|O43772|MCAT_HUMAN	Mitochondrial carnitine/acylcarnitine carrier protein OS=Homo sapiens GN=SLC25A20 PE=1 SV=1	HUMAN	5	0.816582	0.625173	1.11686	1.75388	1.36773	2.35505	0.847227	0.636796	1.1695	0.452093
2154	8.2	8.22	41.89	29.06	25.66	sp|O60828|PQBP1_HUMAN	Polyglutamine-binding protein 1 OS=Homo sapiens GN=PQBP1 PE=1 SV=1	HUMAN	4	2.1677	1.87068	2.35505	1.59956	1.64437	1.88799	2.35505	2.24905	2.80543	0.17428
2157	8.19	8.26	22.31	9.649	7.769	sp|Q14694|UBP10_HUMAN	Ubiquitin carboxyl-terminal hydrolase 10 OS=Homo sapiens GN=USP10 PE=1 SV=2	HUMAN	5	0.691831	0.92045	0.625173	0.794328	1.05682	0.717794	0.928966	1.23595	0.83946	0.209074
2159	8.18	8.57	64.08	57.28	35.92	sp|O75964|ATP5L_HUMAN	ATP synthase subunit g, mitochondrial OS=Homo sapiens GN=ATP5L PE=1 SV=3	HUMAN	5	0.711214	0.432514	0.963829	1	0.60256	1.36773	1.05682	0.642688	1.44544	0.357865
2160	8.16	12.79	41.94	28.57	25.81	sp|Q9Y3Q3|TMED3_HUMAN	Transmembrane emp24 domain-containing protein 3 OS=Homo sapiens GN=TMED3 PE=1 SV=1	HUMAN	8	1.7378	1.30617	1.23595	1.20226	0.903649	0.862979	2.22844	1.65959	1.59956	0.289934
2161	8.16	9.3	90.36	79.52	66.27	sp|P63220|RS21_HUMAN	40S ribosomal protein S21 OS=Homo sapiens GN=RPS21 PE=1 SV=1	HUMAN	10	1.43219	0.895365	1.40605	1.22462	0.765597	1.18032	1.70608	1.08643	1.67494	0.241381
2162	8.16	8.39	64.86	44.14	34.23	sp|P14927|QCR7_HUMAN	Cytochrome b-c1 complex subunit 7 OS=Homo sapiens GN=UQCRB PE=1 SV=2	HUMAN	5	0.679204	0.597035	1.2942	1.22462	1.07647	2.35505	1.41906	1.24738	2.70396	0.47314
2163	8.15	8.21	29.02	8.279	7.256	sp|Q14966-5|ZN638_HUMAN	Isoform 5 of Zinc finger protein 638 OS=Homo sapiens GN=ZNF638	HUMAN	5	1.75388	1.51356	1.58489	1.1695	1.02802	1.0666	1.21339	1.0666	1.10662	0.197474
2164	8.15	8.16	77.55	55.1	48.98	sp|P04080|CYTB_HUMAN	Cystatin-B OS=Homo sapiens GN=CSTB PE=1 SV=2	HUMAN	5	0.237684	0.654636	0.685488	0.239883	0.717794	0.737904	0.394457	1.15878	1.19124	0.48991
2166	8.13	8.17	32.14	20.13	20.13	sp|Q16775|GLO2_HUMAN	Hydroxyacylglutathione hydrolase, mitochondrial OS=Homo sapiens GN=HAGH PE=1 SV=2	HUMAN	7	1.20226	2.208	1.28233	0.772681	1.41906	0.816582	0.879022	1.6293	0.928966	0.356158
2169	8.12	8.53	44.15	11.28	7.799	sp|Q9Y6D9|MD1L1_HUMAN	Mitotic spindle assembly checkpoint protein MAD1 OS=Homo sapiens GN=MAD1L1 PE=1 SV=2	HUMAN	4	1.09648	1.99526	1.59956	1.64437	2.80543	2.29087	1.43219	2.55859	2.05116	0.268335
2171	8.12	8.13	32.32	22.22	16.5	sp|Q15006|EMC2_HUMAN	ER membrane protein complex subunit 2 OS=Homo sapiens GN=EMC2 PE=1 SV=1	HUMAN	4	1.39316	2.05116	1.43219	0.420727	0.625173	0.420727	0.946237	1.48594	1.03753	0.476076
2172	8.11	8.31	27.18	7.469	5.187	sp|Q96JG6|CC132_HUMAN	Coiled-coil domain-containing protein 132 OS=Homo sapiens GN=CCDC132 PE=1 SV=3	HUMAN	4	0.895365	0.301995	0.564937	0.794328	0.267917	0.501187	1.0666	0.356451	0.666807	0.43497
2175	8.1	8.37	22.99	10.3	7.794	sp|O95140|MFN2_HUMAN	Mitofusin-2 OS=Homo sapiens GN=MFN2 PE=1 SV=3	HUMAN	5	0.496592	1.19124	1.22462	0.398107	0.946237	0.981748	0.613762	1.52757	1.57036	0.404798
2176	8.1	8.22	34.27	12.02	9.079	sp|Q9UID3|VPS51_HUMAN	Vacuolar protein sorting-associated protein 51 homolog OS=Homo sapiens GN=VPS51 PE=1 SV=2	HUMAN	4	0.870964	0.457088	0.432514	1.47231	0.809096	0.704693	1.41906	0.744732	0.672977	0.415836
2177	8.1	8.2	32.45	22.34	18.62	sp|O75915|PRAF3_HUMAN	PRA1 family protein 3 OS=Homo sapiens GN=ARL6IP5 PE=1 SV=1	HUMAN	5	0.937562	1.00925	0.972747	0.946237	1.01859	0.981748	0.963829	1.03753	1.00925	0.0327849
2180	8.09	8.32	28.67	9.075	5.852	sp|P56199|ITA1_HUMAN	Integrin alpha-1 OS=Homo sapiens GN=ITGA1 PE=1 SV=2	HUMAN	5	0.737904	1.04713	0.772681	0.60256	0.831764	0.636796	0.519996	0.711214	0.549541	0.215455
2181	8.09	8.24	22.28	12.15	11.23	tr|F8W6G1|F8W6G1_HUMAN	Nuclear receptor-binding protein OS=Homo sapiens GN=NRBP1 PE=2 SV=1	HUMAN	6	1.47231	1.08643	1.85353	1.64437	1.19124	2.01372	0.787046	0.597035	0.990832	0.35292
2182	8.08	8.59	41.62	11.79	10.13	sp|Q8N6R0-1|MET13_HUMAN	Isoform 4 of Methyltransferase-like protein 13 OS=Homo sapiens GN=METTL13	HUMAN	5	2.39883	1.87068	1.45881	2.07014	1.6293	1.25892	1.36773	1.05682	0.801678	0.307184
2184	8.08	8.15	42.99	33.64	29.91	sp|Q92882|OSTF1_HUMAN	Osteoclast-stimulating factor 1 OS=Homo sapiens GN=OSTF1 PE=1 SV=2	HUMAN	4	0.972747	1.25892	0.765597	1.11686	1.41906	0.847227	0.60256	0.737904	0.465586	0.32241
2185	8.07	8.57	25.17	6.906	5.507	sp|Q16706|MA2A1_HUMAN	Alpha-mannosidase 2 OS=Homo sapiens GN=MAN2A1 PE=1 SV=2	HUMAN	5	0.990832	1.47231	1.05682	0.887156	1.31826	0.946237	0.855067	1.27057	0.912011	0.192803
2186	8.07	8.37	28.54	15.61	11.95	sp|Q8IWB7|WDFY1_HUMAN	WD repeat and FYVE domain-containing protein 1 OS=Homo sapiens GN=WDFY1 PE=1 SV=1	HUMAN	4	0.483059	0.505825	0.580764	0.887156	0.981748	1.11686	0.510505	0.554626	0.630957	0.321457
2187	8.07	8.23	18.39	7.958	4.279	sp|O95163|ELP1_HUMAN	Elongator complex protein 1 OS=Homo sapiens GN=IKBKAP PE=1 SV=3	HUMAN	4	1.19124	1.08643	1.58489	0.758578	0.691831	1.01859	1.03753	0.946237	1.43219	0.251684
2189	8.06	8.35	36.53	18.89	17.34	sp|Q9H936|GHC1_HUMAN	Mitochondrial glutamate carrier 1 OS=Homo sapiens GN=SLC25A22 PE=1 SV=1	HUMAN	4	1.10662	1.36773	0.591562	1.08643	1.33045	0.580764	0.847227	1.03753	0.440555	0.339655
2190	8.06	8.21	19.34	4.602	3.588	sp|Q14692|BMS1_HUMAN	Ribosome biogenesis protein BMS1 homolog OS=Homo sapiens GN=BMS1 PE=1 SV=1	HUMAN	4	0.529663	0.847227	1.19124	0.698232	1.10662	1.49969	0.340408	0.591562	0.83946	0.403419
2192	8.06	8.11	24.83	7.047	6.488	sp|Q9NV70|EXOC1_HUMAN	Exocyst complex component 1 OS=Homo sapiens GN=EXOC1 PE=1 SV=4	HUMAN	4	1.02802	0.698232	0.847227	0.660694	0.452898	0.539511	0.981748	0.666807	0.801678	0.24308
2193	8.05	9.09	35.88	15.52	12.47	sp|Q02750|MP2K1_HUMAN	Dual specificity mitogen-activated protein kinase kinase 1 OS=Homo sapiens GN=MAP2K1 PE=1 SV=2	HUMAN	5	1.43219	2.39883	2.05116	0.660694	1.20226	1	0.591562	1.04713	0.879022	0.46283
2195	8.05	8.15	50.2	25.5	23.51	tr|D6R934|D6R934_HUMAN	Complement C1q subcomponent subunit B OS=Homo sapiens GN=C1QB PE=2 SV=1	HUMAN	8	0.465586	0.544503	0.231207	0.469894	0.570164	0.233346	0.244343	0.293765	0.12942	0.426451
2196	8.05	8.07	28.75	11.66	11.02	tr|E7ES68|E7ES68_HUMAN	Zinc phosphodiesterase ELAC protein 2 (Fragment) OS=Homo sapiens GN=ELAC2 PE=4 SV=2	HUMAN	4	0.737904	1.04713	0.496592	0.660694	0.954993	0.440555	1.28233	1.87068	0.895365	0.446998
2199	8.04	10.05	37.55	14.26	11.24	tr|B4DHR0|B4DHR0_HUMAN	Rab GTPase-binding effector protein 2 OS=Homo sapiens GN=RABEP2 PE=2 SV=1	HUMAN	6	0.981748	1.09648	0.972747	1.00925	1.13763	1	1	1.11686	0.990832	0.0583678
2201	8.04	8.28	23.55	7.85	6.03	sp|Q8NCN5|PDPR_HUMAN	Pyruvate dehydrogenase phosphatase regulatory subunit, mitochondrial OS=Homo sapiens GN=PDPR PE=1 SV=2	HUMAN	5	0.340408	0.990832	1.24738	0.353183	1.1695	1.39316	0.316228	1.0666	1.2942	0.461516
2205	8.03	10.09	56.08	31.75	31.75	sp|P01111|RASN_HUMAN	GTPase NRas OS=Homo sapiens GN=NRAS PE=1 SV=1	HUMAN	5	0.801678	0.660694	0.83946	0.972747	0.794328	1.00925	0.903649	0.744732	0.937562	0.125879
2206	8.03	8.46	18.02	10.99	9.369	sp|Q96S52|PIGS_HUMAN	GPI transamidase component PIG-S OS=Homo sapiens GN=PIGS PE=1 SV=3	HUMAN	5	1.02802	1.31826	0.444631	0.519996	0.613762	0.20893	0.937562	1.09648	0.363078	0.494172
2208	8.03	8.15	32.35	7.309	6.532	tr|F8W9B8|F8W9B8_HUMAN	Exocyst complex component 5 OS=Homo sapiens GN=EXOC5 PE=2 SV=1	HUMAN	4	1.14815	1.11686	1.24738	0.758578	0.737904	0.824138	1.1695	1.13763	1.28233	0.191632
2209	8.03	8.11	34.48	8.983	8.983	sp|Q86VM9-2|ZCH18_HUMAN	Isoform 2 of Zinc finger CCCH domain-containing protein 18 OS=Homo sapiens GN=ZC3H18	HUMAN	4	1.80302	1.25892	1.03753	1.22462	0.912011	0.679204	1	0.711214	0.505825	0.359865
2213	8.02	8.19	38.22	25.8	17.2	sp|Q9NT62|ATG3_HUMAN	Ubiquitin-like-conjugating enzyme ATG3 OS=Homo sapiens GN=ATG3 PE=1 SV=1	HUMAN	4	1.03753	0.809096	0.903649	1.6293	1.28233	1.43219	0.937562	0.731139	0.824138	0.2761
2214	8.02	8.14	32.53	14.4	13.33	sp|Q01085|TIAR_HUMAN	Nucleolysin TIAR OS=Homo sapiens GN=TIAL1 PE=1 SV=1	HUMAN	5	0.981748	1.02802	1.00925	0.870964	0.903649	0.895365	1	1.04713	1.02802	0.0639577
2217	8.02	8.07	58.54	45.12	36.59	sp|O14949|QCR8_HUMAN	Cytochrome b-c1 complex subunit 8 OS=Homo sapiens GN=UQCRQ PE=1 SV=4	HUMAN	7	0.831764	0.946237	1.44544	1.39316	1.6293	2.42103	1.51356	1.78649	2.65461	0.349896
2219	8.02	8.03	36.7	20.54	20.54	sp|Q9Y316|MEMO1_HUMAN	Protein MEMO1 OS=Homo sapiens GN=MEMO1 PE=1 SV=1	HUMAN	4	0.765597	0.903649	0.963829	1.04713	1.23595	1.33045	0.972747	1.14815	1.22462	0.161552
2220	8.01	8.73	32.91	9.205	7.81	sp|Q9Y4W2-2|LAS1L_HUMAN	Isoform 2 of Ribosomal biogenesis protein LAS1L OS=Homo sapiens GN=LAS1L	HUMAN	5	1.57036	1.35519	1.22462	0.879022	0.744732	0.679204	0.928966	0.794328	0.717794	0.303639
2222	8.01	8.48	28.35	16.26	10.55	sp|P0CG08|GPHRB_HUMAN	Golgi pH regulator B OS=Homo sapiens GN=GPR89B PE=1 SV=1	HUMAN	5	1.21339	0.679204	0.654636	1.41906	0.77983	0.801678	2.0893	1.14815	1.13763	0.389992
2225	8.01	8.15	17.56	5.453	3.754	tr|F8W9S7|F8W9S7_HUMAN	GTPase-activating protein and VPS9 domain-containing protein 1 OS=Homo sapiens GN=GAPVD1 PE=2 SV=1	HUMAN	5	1.2942	0.963829	1.39316	1.2942	0.954993	1.39316	1	0.737904	1.07647	0.193202
2228	8.01	8.05	13.72	5.717	5.301	tr|B4E3Q1|B4E3Q1_HUMAN	Calsyntenin-1 OS=Homo sapiens GN=CLSTN1 PE=2 SV=1	HUMAN	4	0.751623	0.758578	0.559758	0.394457	0.401791	0.299226	1.1695	1.25892	0.895365	0.447191
2230	8	27.73	54.12	42.58	35.16	sp|P09972|ALDOC_HUMAN	Fructose-bisphosphate aldolase C OS=Homo sapiens GN=ALDOC PE=1 SV=2	HUMAN	18	0.559758	0.630957	0.229087	0.672977	0.765597	0.277971	0.77983	0.887156	0.316228	0.398812
2231	8	22.56	56.57	45.26	40.98	sp|P62140|PP1B_HUMAN	Serine/threonine-protein phosphatase PP1-beta catalytic subunit OS=Homo sapiens GN=PPP1CB PE=1 SV=3	HUMAN	17	0.801678	0.787046	1.09648	0.787046	0.772681	1.07647	0.887156	0.879022	1.22462	0.170097
2233	8	13.86	58.17	24.71	24.71	tr|F8W031|F8W031_HUMAN	Uncharacterized protein (Fragment) OS=Homo sapiens PE=4 SV=1	HUMAN	8	1.15878	1.2942	2.01372	0.92045	1.02802	1.59956	1.04713	1.1695	1.80302	0.268342
2235	8	10.23	59.04	35.54	29.52	sp|Q9Y3C6|PPIL1_HUMAN	Peptidyl-prolyl cis-trans isomerase-like 1 OS=Homo sapiens GN=PPIL1 PE=1 SV=1	HUMAN	7	0.887156	0.946237	1.55597	0.787046	0.831764	1.36773	0.816582	0.879022	1.41906	0.270217
2236	8	8.27	29.01	14.51	12.53	sp|Q9H0S4|DDX47_HUMAN	Probable ATP-dependent RNA helicase DDX47 OS=Homo sapiens GN=DDX47 PE=1 SV=1	HUMAN	5	1.88799	5.19996	5.44503	1.47231	3.59749	4.87529	1.61436	4.65586	4.61318	0.412376
2237	8	8.25	35.91	21.36	19.09	sp|P51809|VAMP7_HUMAN	Vesicle-associated membrane protein 7 OS=Homo sapiens GN=VAMP7 PE=1 SV=3	HUMAN	4	0.636796	0.510505	0.862979	0.666807	0.529663	0.903649	0.704693	0.559758	0.954993	0.223643
2242	8	8.06	53.57	31.55	23.21	tr|Q96II6|Q96II6_HUMAN	NADH dehydrogenase (Ubiquinone) 1 beta subcomplex, 10, 22kDa, isoform CRA_a OS=Homo sapiens GN=NDUFB10 PE=2 SV=1	HUMAN	5	1.30617	1.48594	3.13329	0.879022	1.00925	2.12814	1.36773	1.5417	3.19154	0.453779
2243	8	8.06	39.23	26.52	26.52	sp|O43665-3|RGS10_HUMAN	Isoform 3 of Regulator of G-protein signaling 10 OS=Homo sapiens GN=RGS10	HUMAN	4	1.05682	0.847227	0.717794	1.92309	1.55597	1.33045	0.737904	0.591562	0.501187	0.440951
2244	8	8.05	35.11	23.31	23.31	sp|Q9H3Q1|BORG4_HUMAN	Cdc42 effector protein 4 OS=Homo sapiens GN=CDC42EP4 PE=1 SV=1	HUMAN	4	2.99226	6.19441	3.87258	2.05116	4.40555	2.67917	2.26987	5.19996	3.10456	0.361932
2249	8	8.01	43.14	30.39	30.39	sp|Q9BRP8|WIBG_HUMAN	Partner of Y14 and mago OS=Homo sapiens GN=WIBG PE=1 SV=1	HUMAN	4	1.24738	1.05682	1.95885	1.72187	1.47231	2.65461	1.31826	1.11686	2.07014	0.305806
2250	8	8	46.28	39.67	39.67	tr|K7EM18|K7EM18_HUMAN	Eukaryotic translation initiation factor 1 OS=Homo sapiens GN=EIF1 PE=2 SV=1	HUMAN	5	1.59956	1.18032	1.80302	1.23595	0.895365	1.39316	1.67494	1.24738	1.88799	0.215111
2254	7.97	8.28	43.9	25.61	21.95	sp|Q00059|TFAM_HUMAN	Transcription factor A, mitochondrial OS=Homo sapiens GN=TFAM PE=1 SV=1	HUMAN	5	0.60256	0.679204	0.972747	1.1695	1.34276	1.88799	1.18032	1.35519	1.90546	0.351162
2256	7.97	8.03	36.64	15.98	15.98	sp|P35249|RFC4_HUMAN	Replication factor C subunit 4 OS=Homo sapiens GN=RFC4 PE=1 SV=2	HUMAN	4	1.11686	1.13763	0.928966	1.13763	1.15878	0.946237	1.03753	1.05682	0.862979	0.0968484
2261	7.95	8.14	55.93	38.98	38.98	sp|P58546|MTPN_HUMAN	Myotrophin OS=Homo sapiens GN=MTPN PE=1 SV=2	HUMAN	6	0.691831	0.937562	1.38038	0.698232	0.937562	1.38038	0.946237	1.2942	1.88799	0.325401
2262	7.94	8.17	29.03	11.83	8.434	sp|Q96T37-4|RBM15_HUMAN	Isoform 4 of Putative RNA-binding protein 15 OS=Homo sapiens GN=RBM15	HUMAN	6	0.946237	1.39316	1.01859	1.39316	1.88799	1.45881	0.954993	1.39316	1.02802	0.232193
2264	7.93	8.12	30.94	19.66	11.75	sp|Q9NZ32|ARP10_HUMAN	Actin-related protein 10 OS=Homo sapiens GN=ACTR10 PE=1 SV=1	HUMAN	5	0.549541	0.496592	0.704693	0.77983	0.717794	1.00925	0.660694	0.597035	0.847227	0.210729
2267	7.9	7.97	29.05	12.85	9.777	tr|C9JP16|C9JP16_HUMAN	Cartilage-associated protein OS=Homo sapiens GN=CRTAP PE=2 SV=1	HUMAN	4	0.224906	0.283139	0.12942	0.20893	0.267917	0.109648	0.428549	0.539511	0.231207	0.480583
2270	7.88	10.2	28.71	14.56	9.57	tr|F2Z2B9|F2Z2B9_HUMAN	Gamma-tubulin complex component 2 OS=Homo sapiens GN=TUBGCP2 PE=2 SV=1	HUMAN	7	0.711214	0.887156	1.15878	0.765597	0.963829	1.25892	0.895365	1.11686	1.45881	0.224229
2271	7.88	7.98	45.89	31.4	31.4	sp|Q8WW59|SPRY4_HUMAN	SPRY domain-containing protein 4 OS=Homo sapiens GN=SPRYD4 PE=1 SV=2	HUMAN	5	0.903649	0.758578	1.61436	2.10863	1.67494	3.76704	2.1677	1.64437	3.63078	0.4909
2272	7.88	7.95	64.98	24.92	14.14	sp|Q6P1N9|TATD1_HUMAN	Putative deoxyribonuclease TATDN1 OS=Homo sapiens GN=TATDN1 PE=1 SV=2	HUMAN	4	0.613762	0.299226	0.369828	0.539511	0.275423	0.337287	0.772681	0.383707	0.469894	0.343362
2273	7.88	7.9	59.03	36.81	36.81	sp|P09132|SRP19_HUMAN	Signal recognition particle 19 kDa protein OS=Homo sapiens GN=SRP19 PE=1 SV=3	HUMAN	4	1.13763	0.928966	1.14815	1	0.809096	1	1.09648	0.887156	1.09648	0.110541
2277	7.84	10.78	57.11	22.44	19.2	sp|Q96I25|SPF45_HUMAN	Splicing factor 45 OS=Homo sapiens GN=RBM17 PE=1 SV=1	HUMAN	6	2.24905	3.76704	1.64437	3.63078	6.25173	2.70396	1.85353	3.0761	1.2942	0.484132
2279	7.83	7.93	30.8	9.4	6.2	sp|Q6WCQ1-3|MPRIP_HUMAN	Isoform 3 of Myosin phosphatase Rho-interacting protein OS=Homo sapiens GN=MPRIP	HUMAN	4	1.51356	1.1272	0.990832	0.717794	0.510505	0.487529	0.855067	0.597035	0.570164	0.393558
2280	7.83	7.85	71.62	33.11	26.35	sp|P61626|LYSC_HUMAN	Lysozyme C OS=Homo sapiens GN=LYZ PE=1 SV=1	HUMAN	5	1.51356	1.94089	1.39316	2.60615	3.22107	2.39883	0.737904	0.954993	0.679204	0.488683
2281	7.82	8.09	21.14	11.81	10.67	sp|O75886|STAM2_HUMAN	Signal transducing adapter molecule 2 OS=Homo sapiens GN=STAM2 PE=1 SV=1	HUMAN	5	1.41906	0.772681	1.05682	1.34276	0.751623	1	1.27057	0.704693	0.928966	0.244582
2282	7.82	8	31.23	15.28	15.28	sp|P50224-3|ST1A3_HUMAN	Isoform 3 of Sulfotransferase 1A3/1A4 OS=Homo sapiens GN=SULT1A3	HUMAN	4	2.65461	3.7325	3.40408	1.92309	2.72898	2.44343	1.22462	1.7378	1.57036	0.334118
2283	7.82	7.9	26.08	8.16	8.16	sp|Q13546-2|RIPK1_HUMAN	Isoform 2 of Receptor-interacting serine/threonine-protein kinase 1 OS=Homo sapiens GN=RIPK1	HUMAN	4	1.44544	1.36773	1.39316	1.88799	1.78649	1.85353	1.44544	1.38038	1.39316	0.135187
2284	7.82	7.84	36.11	21.53	21.53	sp|P41223|BUD31_HUMAN	Protein BUD31 homolog OS=Homo sapiens GN=BUD31 PE=1 SV=2	HUMAN	4	2.37684	1.65959	2.10863	1.44544	1.00925	1.25892	1.90546	1.2942	1.69044	0.252128
2285	7.82	7.82	25.97	15.82	15.82	sp|Q9NPF4|OSGEP_HUMAN	Probable tRNA N6-adenosine threonylcarbamoyltransferase OS=Homo sapiens GN=OSGEP PE=1 SV=1	HUMAN	4	0.990832	1.6293	0.879022	1.85353	2.93765	1.77011	0.751623	1.23595	0.679204	0.48097
2286	7.81	8.28	67.55	41.72	33.77	tr|C9J1V9|C9J1V9_HUMAN	HCG2043275 OS=Homo sapiens GN=EEF1E1-BLOC1S5 PE=4 SV=2	HUMAN	5	1.13763	1.14815	1.5417	1.7378	1.77011	2.35505	3.04789	3.0761	4.09261	0.430434
2287	7.8	8.18	30.57	14	11.64	sp|P15289|ARSA_HUMAN	Arylsulfatase A OS=Homo sapiens GN=ARSA PE=1 SV=3	HUMAN	4	1.09648	0.60256	0.444631	1.02802	0.564937	0.420727	0.887156	0.501187	0.369828	0.393769
2289	7.8	8.1	48.9	28.02	25.27	sp|Q13951|PEBB_HUMAN	Core-binding factor subunit beta OS=Homo sapiens GN=CBFB PE=1 SV=2	HUMAN	4	1.19124	1.48594	0.432514	1.1272	1.41906	0.416869	0.855067	1.05682	0.319154	0.451311
2293	7.79	8.26	30.76	12.44	7.604	sp|P43246-2|MSH2_HUMAN	Isoform 2 of DNA mismatch repair protein Msh2 OS=Homo sapiens GN=MSH2	HUMAN	4	1.8197	1.49969	0.765597	1.36773	1.11686	0.608135	1.07647	0.870964	0.501187	0.382538
2295	7.78	8.27	25.62	10.04	7.569	sp|Q9BZJ0-2|CRNL1_HUMAN	Isoform 2 of Crooked neck-like protein 1 OS=Homo sapiens GN=CRNKL1	HUMAN	4	1.49969	1.61436	1.08643	0.824138	0.903649	0.630957	0.972747	1.07647	0.724436	0.301749
2298	7.76	8.03	31.52	12.01	9.381	sp|Q9H9T3-2|ELP3_HUMAN	Isoform 2 of Elongator complex protein 3 OS=Homo sapiens GN=ELP3	HUMAN	4	1.01859	0.981748	1.10662	0.963829	0.928966	1.04713	0.92045	0.895365	1.00925	0.0643038
2299	7.75	7.84	30.74	25.41	22.54	tr|C9JVE2|C9JVE2_HUMAN	DCN1-like protein OS=Homo sapiens GN=DCUN1D1 PE=4 SV=1	HUMAN	7	0.591562	0.77983	0.666807	1.2942	1.70608	1.45881	1.38038	1.80302	1.55597	0.344471
2301	7.73	9.34	69.5	39	26.5	sp|O15347|HMGB3_HUMAN	High mobility group protein B3 OS=Homo sapiens GN=HMGB3 PE=1 SV=4	HUMAN	5	1.38038	1.09648	0.847227	0.744732	0.580764	0.457088	0.672977	0.519996	0.413047	0.403108
2302	7.73	7.9	55.8	39.29	33.48	sp|Q9H444|CHM4B_HUMAN	Charged multivesicular body protein 4b OS=Homo sapiens GN=CHMP4B PE=1 SV=1	HUMAN	8	1.0666	1.21339	1.28233	0.879022	1.00925	1.08643	1.61436	1.80302	1.92309	0.265659
2303	7.73	7.73	58.33	38.64	32.58	tr|B1AHD1|B1AHD1_HUMAN	NHP2-like protein 1 OS=Homo sapiens GN=NHP2L1 PE=2 SV=1	HUMAN	7	0.831764	1.39316	1.39316	1.61436	2.63027	2.60615	1.03753	1.7378	1.75388	0.35042
2304	7.72	7.83	46.08	24.23	20.48	sp|Q9H3H3-3|CK068_HUMAN	Isoform 3 of UPF0696 protein C11orf68 OS=Homo sapiens GN=C11orf68	HUMAN	4	1.19124	2.26987	1.90546	0.794328	1.59956	1.33045	1.7378	3.31131	2.75423	0.397841
2305	7.71	7.89	33.52	17.46	12.96	sp|Q13190|STX5_HUMAN	Syntaxin-5 OS=Homo sapiens GN=STX5 PE=1 SV=2	HUMAN	4	1.64437	0.879022	1.24738	1.11686	0.580764	0.831764	1.22462	0.660694	0.92045	0.308957
2309	7.69	7.73	27.8	12.46	10.22	sp|Q96KG9-5|NTKL_HUMAN	Isoform 5 of N-terminal kinase-like protein OS=Homo sapiens GN=SCYL1	HUMAN	5	1.41906	1.7378	1.23595	0.83946	1.0666	0.717794	1.40605	1.72187	1.21339	0.264027
2310	7.69	7.71	37.82	21.15	21.15	sp|P62750|RL23A_HUMAN	60S ribosomal protein L23a OS=Homo sapiens GN=RPL23A PE=1 SV=1	HUMAN	6	1.59956	0.816582	1.55597	1.51356	0.787046	1.48594	1.61436	0.831764	1.58489	0.270565
2311	7.68	8.39	36.05	19.5	15.65	sp|P10636-8|TAU_HUMAN	Isoform Tau-F of Microtubule-associated protein tau OS=Homo sapiens GN=MAPT	HUMAN	4	1.35519	0.524808	0.963829	2.14783	0.831764	1.52757	2.63027	1.01859	1.87068	0.450117
2312	7.67	8.2	23.66	4.55	4.55	sp|O95347-2|SMC2_HUMAN	Isoform 2 of Structural maintenance of chromosomes protein 2 OS=Homo sapiens GN=SMC2	HUMAN	5	1.15878	0.981748	1.1272	0.937562	0.794328	0.92045	1.15878	0.981748	1.13763	0.119555
2313	7.67	7.89	34.36	10.12	9.202	tr|E9PQ61|E9PQ61_HUMAN	Zinc finger CCCH domain-containing protein 11A OS=Homo sapiens GN=ZC3H11A PE=2 SV=1	HUMAN	5	1.14815	1.35519	1.08643	0.954993	1.1272	0.903649	1.14815	1.35519	1.09648	0.127483
2318	7.59	7.75	40.28	29.17	25	tr|C9JQD4|C9JQD4_HUMAN	Peptidyl-prolyl cis-trans isomerase (Fragment) OS=Homo sapiens GN=PPIH PE=2 SV=1	HUMAN	4	0.787046	0.903649	0.42462	0.519996	0.580764	0.285759	0.642688	0.731139	0.353183	0.334618
2319	7.59	7.7	33.1	10.64	10.64	sp|Q7LG56-6|RIR2B_HUMAN	Isoform 6 of Ribonucleoside-diphosphate reductase subunit M2 B OS=Homo sapiens GN=RRM2B	HUMAN	4	0.903649	0.698232	0.642688	2.91072	2.31206	2.1677	1.80302	1.38038	1.25892	0.474425
2321	7.58	7.9	44.24	31.34	25.35	sp|Q9HAV7|GRPE1_HUMAN	GrpE protein homolog 1, mitochondrial OS=Homo sapiens GN=GRPEL1 PE=1 SV=2	HUMAN	5	1.08643	0.398107	0.816582	1.52757	0.549541	1.15878	1.7378	0.625173	1.30617	0.42284
2323	7.57	7.57	28	15.43	13.43	sp|P46976|GLYG_HUMAN	Glycogenin-1 OS=Homo sapiens GN=GYG1 PE=1 SV=4	HUMAN	5	0.972747	1.94089	1.01859	1.65959	3.31131	1.7378	0.862979	1.72187	0.903649	0.466803
2324	7.55	8.78	24.97	9.877	9.877	sp|Q96S59|RANB9_HUMAN	Ran-binding protein 9 OS=Homo sapiens GN=RANBP9 PE=1 SV=1	HUMAN	5	1.00925	0.981748	0.937562	1.02802	1	0.954993	1	0.972747	0.928966	0.0323692
2325	7.55	7.69	40.63	22.16	16.36	sp|Q9UH62|ARMX3_HUMAN	Armadillo repeat-containing X-linked protein 3 OS=Homo sapiens GN=ARMCX3 PE=1 SV=1	HUMAN	5	1.15878	1.52757	0.57544	1.51356	1.97697	0.744732	1.44544	1.90546	0.731139	0.377117
2327	7.53	8.02	38.13	14.79	7.588	sp|Q8N684-3|CPSF7_HUMAN	Isoform 3 of Cleavage and polyadenylation specificity factor subunit 7 OS=Homo sapiens GN=CPSF7	HUMAN	4	1.35519	0.413047	1.55597	0.879022	0.272898	1	1.36773	0.420727	1.57036	0.493959
2328	7.51	9.86	37.72	18.73	16.46	sp|Q92643|GPI8_HUMAN	GPI-anchor transamidase OS=Homo sapiens GN=PIGK PE=1 SV=2	HUMAN	5	1.11686	0.487529	0.862979	0.698232	0.319154	0.529663	1.34276	0.580764	1.05682	0.411511
2330	7.51	7.67	45.29	26.01	23.32	sp|P09936|UCHL1_HUMAN	Ubiquitin carboxyl-terminal hydrolase isozyme L1 OS=Homo sapiens GN=UCHL1 PE=1 SV=2	HUMAN	5	0.356451	0.366438	0.47863	0.398107	0.420727	0.544503	0.672977	0.691831	0.946237	0.341293
2331	7.51	7.52	30.5	20.92	18.44	sp|P10768|ESTD_HUMAN	S-formylglutathione hydrolase OS=Homo sapiens GN=ESD PE=1 SV=2	HUMAN	5	0.691831	0.77983	1.7378	1.07647	1.21339	2.72898	0.824138	0.92045	2.05116	0.48985
2332	7.49	7.65	30	16.39	13.33	sp|Q9Y5P6|GMPPB_HUMAN	Mannose-1-phosphate guanyltransferase beta OS=Homo sapiens GN=GMPPB PE=1 SV=2	HUMAN	4	0.903649	0.758578	0.83946	1.10662	0.928966	1.02802	0.937562	0.787046	0.870964	0.115197
2335	7.47	7.59	16.49	8.994	8.994	sp|Q9BTY2|FUCO2_HUMAN	Plasma alpha-L-fucosidase OS=Homo sapiens GN=FUCA2 PE=1 SV=2	HUMAN	4	1.1272	0.672977	1.22462	1.28233	0.772681	1.40605	0.895365	0.534564	0.981748	0.281409
2336	7.46	7.72	48.59	29.72	24.5	sp|Q9H8W4|PKHF2_HUMAN	Pleckstrin homology domain-containing family F member 2 OS=Homo sapiens GN=PLEKHF2 PE=1 SV=1	HUMAN	4	1.65959	0.758578	1.55597	1.00925	0.465586	0.954993	1.92309	0.887156	1.83654	0.401516
2337	7.46	7.66	48.61	18.89	17.34	sp|P82673|RT35_HUMAN	28S ribosomal protein S35, mitochondrial OS=Homo sapiens GN=MRPS35 PE=1 SV=1	HUMAN	5	0.648634	0.704693	1.69044	0.685488	0.737904	1.78649	0.879022	0.946237	2.29087	0.496804
2344	7.42	8.9	42.35	23.5	14.41	tr|E9PDI2|E9PDI2_HUMAN	Adenylyl cyclase-associated protein OS=Homo sapiens GN=CAP2 PE=2 SV=1	HUMAN	6	1.8197	1.34276	1.00925	1.97697	1.40605	1.04713	1.31826	0.92045	0.711214	0.304918
2347	7.41	7.6	42.26	22.92	16.07	sp|Q9HBH5|RDH14_HUMAN	Retinol dehydrogenase 14 OS=Homo sapiens GN=RDH14 PE=1 SV=1	HUMAN	4	1.10662	1.1695	1.18032	1.52757	1.57036	1.58489	0.972747	1.01859	1.02802	0.190579
2348	7.41	7.41	70.93	65.12	56.98	sp|P14854|CX6B1_HUMAN	Cytochrome c oxidase subunit 6B1 OS=Homo sapiens GN=COX6B1 PE=1 SV=2	HUMAN	6	0.60256	1.11686	0.751623	0.608135	1.13763	0.765597	0.887156	1.65959	1.1272	0.330893
2349	7.4	7.54	23.72	8.173	7.491	tr|B9ZVT1|B9ZVT1_HUMAN	RNA-binding protein 12B OS=Homo sapiens GN=RBM12B PE=2 SV=2	HUMAN	6	1.55597	1.52757	1.34276	0.801678	0.751623	0.666807	1.28233	1.22462	1.07647	0.275869
2350	7.4	7.41	48	29.14	25.71	sp|O43181|NDUS4_HUMAN	NADH dehydrogenase [ubiquinone] iron-sulfur protein 4, mitochondrial OS=Homo sapiens GN=NDUFS4 PE=1 SV=1	HUMAN	4	1.15878	1.13763	2.35505	0.903649	0.887156	1.85353	1.13763	1.11686	2.35505	0.389329
2351	7.39	9.17	49.81	29.12	26.05	sp|Q9UHY7|ENOPH_HUMAN	Enolase-phosphatase E1 OS=Homo sapiens GN=ENOPH1 PE=1 SV=1	HUMAN	5	1.6293	1.77011	1.00925	1.64437	1.65959	0.972747	1.07647	1.14815	0.666807	0.288709
2352	7.39	7.77	36.36	12.36	6.108	sp|Q8IWA5-3|CTL2_HUMAN	Isoform 3 of Choline transporter-like protein 2 OS=Homo sapiens GN=SLC44A2	HUMAN	4	0.519996	1.10662	0.487529	0.654636	1.45881	0.648634	0.711214	1.52757	0.660694	0.434443
2354	7.37	9.1	21.56	8.511	7.801	sp|Q96D71-2|REPS1_HUMAN	Isoform 2 of RalBP1-associated Eps domain-containing protein 1 OS=Homo sapiens GN=REPS1	HUMAN	6	0.765597	0.679204	0.340408	0.642688	0.57544	0.288403	0.787046	0.704693	0.346737	0.321679
2355	7.37	7.58	31.25	18.38	16.54	sp|Q5RKV6|EXOS6_HUMAN	Exosome complex component MTR3 OS=Homo sapiens GN=EXOSC6 PE=1 SV=1	HUMAN	4	1.43219	2.10863	0.972747	1.58489	2.31206	1.09648	1.22462	1.8197	0.809096	0.328152
2356	7.36	17.56	39.73	27.16	26.32	sp|Q9UMX0|UBQL1_HUMAN	Ubiquilin-1 OS=Homo sapiens GN=UBQLN1 PE=1 SV=2	HUMAN	13	1.78649	2.12814	1.5417	0.691831	0.887156	0.642688	1.24738	1.59956	1.14815	0.369649
2357	7.36	7.43	74.4	42.4	33.6	sp|O14737|PDCD5_HUMAN	Programmed cell death protein 5 OS=Homo sapiens GN=PDCD5 PE=1 SV=3	HUMAN	7	0.787046	0.946237	1.58489	0.672977	0.816582	1.35519	0.737904	0.895365	1.48594	0.317334
2358	7.35	7.45	29.6	19.96	15.41	sp|Q7Z5L9-2|I2BP2_HUMAN	Isoform 2 of Interferon regulatory factor 2-binding protein 2 OS=Homo sapiens GN=IRF2BP2	HUMAN	5	1.05682	1.21339	0.580764	1.21339	1.36773	0.679204	1.10662	1.27057	0.625173	0.281601
2359	7.33	7.5	16.55	10.91	10	sp|Q9Y6I3-3|EPN1_HUMAN	Isoform 3 of Epsin-1 OS=Homo sapiens GN=EPN1	HUMAN	4	0.413047	0.711214	0.625173	0.529663	0.92045	0.787046	0.679204	1.21339	1.02802	0.308308
2364	7.31	7.43	25.55	13.07	8.223	tr|F8VSC5|F8VSC5_HUMAN	SCY1-like protein 2 (Fragment) OS=Homo sapiens GN=SCYL2 PE=2 SV=1	HUMAN	4	1.00925	1.02802	1.44544	0.737904	0.758578	1.0666	0.990832	1.01859	1.43219	0.22169
2365	7.31	7.43	56.25	41.07	36.61	sp|P24666-4|PPAC_HUMAN	Isoform 4 of Low molecular weight phosphotyrosine protein phosphatase OS=Homo sapiens GN=ACP1	HUMAN	4	0.963829	0.990832	1.85353	1.33045	1.2942	2.42103	1.0666	1.08643	2.01372	0.34084
2366	7.31	7.37	23.84	5.628	2.147	sp|Q14571|ITPR2_HUMAN	Inositol 1,4,5-trisphosphate receptor type 2 OS=Homo sapiens GN=ITPR2 PE=1 SV=2	HUMAN	4	0.711214	0.383707	0.831764	1.39316	0.672977	1.57036	0.772681	0.394457	0.928966	0.446933
2369	7.3	7.36	38.43	27.06	22.35	tr|J3KNF4|J3KNF4_HUMAN	Copper chaperone for superoxide dismutase OS=Homo sapiens GN=CCS PE=2 SV=1	HUMAN	4	0.751623	2.55859	2.48886	0.570164	1.90546	1.88799	0.963829	3.04789	3.01995	0.471901
2370	7.29	7.41	40.28	17.01	17.01	sp|Q53H82|LACB2_HUMAN	Beta-lactamase-like protein 2 OS=Homo sapiens GN=LACTB2 PE=1 SV=2	HUMAN	5	0.515229	0.801678	0.855067	0.83946	1.31826	1.40605	0.928966	1.45881	1.55597	0.319191
2371	7.29	7.32	38.86	35.23	35.23	tr|F5GZ97|F5GZ97_HUMAN	WASH complex subunit CCDC53 OS=Homo sapiens GN=CCDC53 PE=2 SV=1	HUMAN	4	1	1	0.946237	0.972747	0.972747	0.92045	0.903649	0.903649	0.855067	0.0495586
2374	7.26	21.63	74.59	69.06	65.19	sp|P84077|ARF1_HUMAN	ADP-ribosylation factor 1 OS=Homo sapiens GN=ARF1 PE=1 SV=2	HUMAN	29	1.1695	0.496592	1.33045	1.1695	0.496592	1.33045	1.18032	0.501187	1.34276	0.361622
2375	7.26	11.1	53.01	27.32	27.32	sp|P61225|RAP2B_HUMAN	Ras-related protein Rap-2b OS=Homo sapiens GN=RAP2B PE=1 SV=1	HUMAN	6	0.698232	0.510505	0.691831	1.28233	0.92045	1.2942	0.586138	0.428549	0.591562	0.387908
2376	7.26	7.84	24.98	8.728	5.757	sp|O14776-2|TCRG1_HUMAN	Isoform 2 of Transcription elongation regulator 1 OS=Homo sapiens GN=TCERG1	HUMAN	6	1.48594	1.61436	0.870964	1.47231	1.6293	0.855067	1.00925	1.10662	0.60256	0.300675
2378	7.24	7.92	37.87	16.17	9.149	sp|Q96TC7|RMD3_HUMAN	Regulator of microtubule dynamics protein 3 OS=Homo sapiens GN=RMDN3 PE=1 SV=2	HUMAN	4	0.539511	0.801678	0.765597	1.40605	2.10863	1.94089	0.758578	1.11686	1.0666	0.443403
2380	7.22	7.56	30.47	11.95	8.586	sp|Q86TU7|SETD3_HUMAN	Histone-lysine N-methyltransferase setd3 OS=Homo sapiens GN=SETD3 PE=1 SV=1	HUMAN	4	0.92045	0.903649	1.00925	0.946237	0.928966	1.03753	0.912011	0.895365	1	0.05152
2381	7.22	7.4	35.47	9.791	7.063	sp|Q9UG63|ABCF2_HUMAN	ATP-binding cassette sub-family F member 2 OS=Homo sapiens GN=ABCF2 PE=1 SV=2	HUMAN	4	0.744732	1.6293	1.45881	0.49204	1.05682	0.946237	0.737904	1.59956	1.44544	0.354232
2384	7.2	7.24	33.81	17.26	17.26	sp|Q9GZL7|WDR12_HUMAN	Ribosome biogenesis protein WDR12 OS=Homo sapiens GN=WDR12 PE=1 SV=2	HUMAN	5	1.25892	1.01859	1.0666	1.27057	1.02802	1.07647	1.14815	0.928966	0.972747	0.103546
2391	7.15	7.32	40.45	18.77	17.15	sp|Q9H479|FN3K_HUMAN	Fructosamine-3-kinase OS=Homo sapiens GN=FN3K PE=1 SV=1	HUMAN	4	1.25892	2.99226	1.39316	1.30617	3.25087	1.49969	0.794328	2.01372	0.903649	0.481148
2392	7.15	7.29	39.37	19.69	19.69	sp|Q9UMS0|NFU1_HUMAN	NFU1 iron-sulfur cluster scaffold homolog, mitochondrial OS=Homo sapiens GN=NFU1 PE=1 SV=2	HUMAN	4	2.29087	2.24905	4.40555	1.88799	1.87068	3.63078	2.26987	2.29087	4.40555	0.348589
2393	7.15	7.15	42.77	31.21	27.75	sp|Q969H8|CS010_HUMAN	UPF0556 protein C19orf10 OS=Homo sapiens GN=C19orf10 PE=1 SV=1	HUMAN	4	1.15878	0.469894	0.444631	1.10662	0.444631	0.416869	0.937562	0.383707	0.359749	0.490264
2396	7.12	10.37	61.14	44.57	39.43	sp|P62330|ARF6_HUMAN	ADP-ribosylation factor 6 OS=Homo sapiens GN=ARF6 PE=1 SV=2	HUMAN	6	1.14815	0.515229	1.43219	1.28233	0.580764	1.59956	1.30617	0.591562	1.64437	0.375696
2397	7.11	7.63	24.41	12.42	11.13	sp|Q15796|SMAD2_HUMAN	Mothers against decapentaplegic homolog 2 OS=Homo sapiens GN=SMAD2 PE=1 SV=1	HUMAN	4	1.22462	1.07647	0.879022	0.642688	0.564937	0.461318	1.04713	0.912011	0.717794	0.289172
2400	7.1	9.75	27.41	18.27	15.57	sp|P17812|PYRG1_HUMAN	CTP synthase 1 OS=Homo sapiens GN=CTPS1 PE=1 SV=2	HUMAN	7	0.751623	0.724436	0.717794	0.937562	0.92045	0.92045	2.14783	2.10863	1.99526	0.479723
2402	7.1	7.19	21.81	5.61	3.57	sp|P42345|MTOR_HUMAN	Serine/threonine-protein kinase mTOR OS=Homo sapiens GN=MTOR PE=1 SV=1	HUMAN	8	0.946237	0.963829	1	0.990832	1	1.04713	0.937562	0.946237	0.990832	0.0338031
2404	7.09	7.4	28.2	13.2	7.978	sp|P46199|IF2M_HUMAN	Translation initiation factor IF-2, mitochondrial OS=Homo sapiens GN=MTIF2 PE=1 SV=2	HUMAN	4	1.34276	1.11686	1.52757	1.49969	1.25892	1.70608	0.92045	0.758578	1.05682	0.233891
2406	7.08	7.54	42.18	26.26	19.55	sp|P15927-3|RFA2_HUMAN	Isoform 3 of Replication protein A 32 kDa subunit OS=Homo sapiens GN=RPA2	HUMAN	5	1.2942	1.80302	1.18032	1.21339	1.67494	1.10662	1.18032	1.61436	1.07647	0.190416
2409	7.06	7.13	32.83	13.38	11.62	sp|Q9NRZ7-3|PLCC_HUMAN	Isoform 3 of 1-acyl-sn-glycerol-3-phosphate acyltransferase gamma OS=Homo sapiens GN=AGPAT3	HUMAN	4	0.816582	0.801678	0.751623	0.870964	0.855067	0.801678	1	0.981748	0.92045	0.0928356
2410	7.05	7.1	33.33	20.65	18.12	sp|Q86Y82|STX12_HUMAN	Syntaxin-12 OS=Homo sapiens GN=STX12 PE=1 SV=1	HUMAN	4	0.47863	0.608135	0.356451	0.474242	0.597035	0.356451	0.731139	0.946237	0.559758	0.309929
2411	7.04	8.13	51.42	19.32	15.91	sp|P46734-3|MP2K3_HUMAN	Isoform 2 of Dual specificity mitogen-activated protein kinase kinase 3 OS=Homo sapiens GN=MAP2K3	HUMAN	5	1.34276	1.78649	0.591562	1.21339	1.61436	0.554626	1.55597	1.95885	0.711214	0.395725
2414	7.03	7.3	29.86	10.43	9.611	sp|O94888|UBXN7_HUMAN	UBX domain-containing protein 7 OS=Homo sapiens GN=UBXN7 PE=1 SV=2	HUMAN	4	0.711214	1.47231	0.580764	1.31826	2.70396	1.09648	1.00925	2.0893	0.824138	0.497913
2417	7.02	7.02	40.12	25.84	25.84	sp|Q9NWV8|BABA1_HUMAN	BRISC and BRCA1-A complex member 1 OS=Homo sapiens GN=BABAM1 PE=1 SV=1	HUMAN	6	1.19124	1	1.27057	1.02802	0.862979	1.09648	1.1695	0.990832	1.25892	0.118007
2418	7.02	7.02	37.84	37.84	37.84	sp|P80748|LV302_HUMAN	Ig lambda chain V-III region LOI OS=Homo sapiens PE=1 SV=1	HUMAN	5	0.380189	0.283139	0.390841	0.428549	0.322107	0.444631	0.201372	0.149969	0.207014	0.324938
2420	7	7.17	35.71	20.92	16.07	tr|F5GYQ1|F5GYQ1_HUMAN	V-type proton ATPase subunit d 1 OS=Homo sapiens GN=ATP6V0D1 PE=2 SV=1	HUMAN	5	1.14815	1.09648	0.765597	0.724436	0.698232	0.487529	1.1695	1.1272	0.758578	0.266623
2421	7	7.15	36.17	13.11	13.11	tr|B4DR80|B4DR80_HUMAN	Serine/threonine-protein kinase 24 12 kDa subunit OS=Homo sapiens GN=STK24 PE=2 SV=1	HUMAN	5	1.14815	0.794328	1.0666	1.1272	0.787046	1.04713	1.25892	0.879022	1.18032	0.157353
2424	6.98	9.32	33.13	15.11	13.04	sp|P34896|GLYC_HUMAN	Serine hydroxymethyltransferase, cytosolic OS=Homo sapiens GN=SHMT1 PE=1 SV=1	HUMAN	5	0.724436	2.48886	2.51189	0.679204	2.29087	2.33346	0.580764	1.95885	1.90546	0.449866
2428	6.96	7.19	69.35	66.13	54.84	sp|O14907|TX1B3_HUMAN	Tax1-binding protein 3 OS=Homo sapiens GN=TAX1BP3 PE=1 SV=2	HUMAN	6	0.505825	0.172187	0.457088	0.356451	0.124738	0.319154	0.672977	0.226986	0.608135	0.473668
2430	6.94	7.18	45.86	17.26	15.84	sp|P22830|HEMH_HUMAN	Ferrochelatase, mitochondrial OS=Homo sapiens GN=FECH PE=1 SV=2	HUMAN	5	0.737904	1	0.801678	0.436516	0.597035	0.465586	0.42462	0.57544	0.465586	0.30478
2431	6.94	7.08	36.7	12.99	11.96	tr|M0QX35|M0QX35_HUMAN	Paf1, RNA polymerase II associated factor, homolog (S. cerevisiae), isoform CRA_c OS=Homo sapiens GN=PAF1 PE=4 SV=1	HUMAN	4	1.88799	1.58489	0.92045	1.18032	0.946237	0.586138	1.58489	1.30617	0.751623	0.341989
2434	6.93	7.01	31.3	15.79	15.79	sp|O96008|TOM40_HUMAN	Mitochondrial import receptor subunit TOM40 homolog OS=Homo sapiens GN=TOMM40 PE=1 SV=1	HUMAN	5	0.648634	0.613762	1.04713	0.794328	0.744732	1.28233	1.04713	0.990832	1.69044	0.328109
2435	6.93	6.93	31.34	16.81	16.81	sp|Q96J01|THOC3_HUMAN	THO complex subunit 3 OS=Homo sapiens GN=THOC3 PE=1 SV=1	HUMAN	5	2.39883	2.24905	3.56451	1.10662	1	1.6293	1.6293	1.51356	2.39883	0.387686
2439	6.9	7.06	19.17	5.417	3.697	sp|P20702|ITAX_HUMAN	Integrin alpha-X OS=Homo sapiens GN=ITGAX PE=1 SV=3	HUMAN	4	1.35519	1.10662	0.440555	1.19124	1.00925	0.383707	0.731139	0.60256	0.244343	0.475165
2441	6.89	6.99	27.9	17.31	11.09	sp|Q9Y5X1|SNX9_HUMAN	Sorting nexin-9 OS=Homo sapiens GN=SNX9 PE=1 SV=1	HUMAN	5	0.413047	0.197697	0.369828	0.346737	0.167494	0.310456	0.679204	0.343558	0.60256	0.415637
2442	6.89	6.97	77.65	68.24	68.24	sp|P61960|UFM1_HUMAN	Ubiquitin-fold modifier 1 OS=Homo sapiens GN=UFM1 PE=1 SV=1	HUMAN	6	0.946237	0.758578	1.51356	0.972747	0.765597	1.55597	1.04713	0.831764	1.67494	0.305289
2444	6.88	7.12	41.18	20.22	14.71	sp|O75663|TIPRL_HUMAN	TIP41-like protein OS=Homo sapiens GN=TIPRL PE=1 SV=2	HUMAN	5	1.70608	1.18032	1.44544	1.59956	1.10662	1.35519	1.49969	1.04713	1.27057	0.1566
2447	6.85	7.37	39.1	19.55	16.35	sp|Q99747|SNAG_HUMAN	Gamma-soluble NSF attachment protein OS=Homo sapiens GN=NAPG PE=1 SV=1	HUMAN	4	0.847227	0.879022	1.1695	0.452898	0.457088	0.613762	1.30617	1.35519	1.8197	0.439556
2449	6.84	6.98	26.89	5.237	4.028	tr|F5H2U2|F5H2U2_HUMAN	Serine/threonine-protein kinase PRP4 homolog OS=Homo sapiens GN=PRPF4B PE=2 SV=1	HUMAN	4	1.39316	1.19124	1.75388	1.13763	0.972747	1.45881	0.847227	0.724436	1.10662	0.256773
2450	6.84	6.91	24.37	7.614	7.107	sp|Q5JTZ9|SYAM_HUMAN	Alanine--tRNA ligase, mitochondrial OS=Homo sapiens GN=AARS2 PE=1 SV=1	HUMAN	5	1.36773	1.38038	3.04789	1.40605	1.41906	2.91072	0.691831	0.691831	1.58489	0.491146
2451	6.84	6.85	40.59	21.76	21.76	tr|E9PL57|E9PL57_HUMAN	Protein NEDD8-MDP1 (Fragment) OS=Homo sapiens GN=NEDD8-MDP1 PE=4 SV=1	HUMAN	4	1.23595	0.717794	1.27057	1.15878	0.672977	1.19124	1.1695	0.679204	1.20226	0.237073
2453	6.83	8.04	31.45	12.86	5.374	sp|Q8IX12-2|CCAR1_HUMAN	Isoform 2 of Cell division cycle and apoptosis regulator protein 1 OS=Homo sapiens GN=CCAR1	HUMAN	7	1.34276	1.25892	0.660694	1.25892	1.19124	0.613762	0.903649	0.83946	0.461318	0.324837
2454	6.82	9.28	30.3	21.55	18.18	sp|P06493|CDK1_HUMAN	Cyclin-dependent kinase 1 OS=Homo sapiens GN=CDK1 PE=1 SV=3	HUMAN	5	1.45881	1.24738	0.912011	1.2942	1.11686	0.809096	1	0.855067	0.619441	0.243432
2455	6.82	6.96	56.33	46.2	31.01	sp|Q96K17|BT3L4_HUMAN	Transcription factor BTF3 homolog 4 OS=Homo sapiens GN=BTF3L4 PE=1 SV=1	HUMAN	3	0.809096	1.20226	0.772681	0.895365	1.33045	0.855067	1.78649	2.55859	1.7378	0.427357
2456	6.82	6.92	24.3	9.785	8.172	sp|P98175|RBM10_HUMAN	RNA-binding protein 10 OS=Homo sapiens GN=RBM10 PE=1 SV=3	HUMAN	5	0.972747	1.14815	0.47863	1.21339	1.41906	0.559758	0.937562	1.09648	0.461318	0.354027
2457	6.81	8.35	46.74	23.91	19.57	sp|Q9BUP3-3|HTAI2_HUMAN	Isoform 3 of Oxidoreductase HTATIP2 OS=Homo sapiens GN=HTATIP2	HUMAN	7	1.10662	1.70608	0.77983	1.27057	1.95885	0.895365	0.870964	1.34276	0.625173	0.355806
2458	6.8	6.82	48.52	26.63	26.63	sp|Q8N183|MIMIT_HUMAN	Mimitin, mitochondrial OS=Homo sapiens GN=NDUFAF2 PE=1 SV=1	HUMAN	4	2.03236	3.7325	4.57088	1.48594	2.67917	3.34195	1.61436	2.91072	3.63078	0.339712
2461	6.79	6.81	36.54	27.56	27.56	sp|O14561|ACPM_HUMAN	Acyl carrier protein, mitochondrial OS=Homo sapiens GN=NDUFAB1 PE=1 SV=3	HUMAN	7	0.794328	1.20226	2.33346	0.711214	1.0666	2.0893	0.801678	1.20226	2.35505	0.456281
2462	6.78	7.1	32.63	12.33	7.846	tr|H0YCN2|H0YCN2_HUMAN	Remodeling and spacing factor 1 (Fragment) OS=Homo sapiens GN=RSF1 PE=2 SV=1	HUMAN	4	1.15878	0.613762	1.13763	1.41906	0.801678	1.36773	0.954993	0.505825	0.903649	0.302167
2465	6.77	7.13	35.76	23.26	18.31	tr|F5H8H2|F5H8H2_HUMAN	Mevalonate kinase OS=Homo sapiens GN=MVK PE=3 SV=1	HUMAN	4	1.23595	3.90841	2.53513	1.01859	3.25087	2.07014	1.77011	5.39511	3.53183	0.484893
2466	6.77	6.89	23.7	8.525	6.479	sp|O95155-2|UBE4B_HUMAN	Isoform 2 of Ubiquitin conjugation factor E4 B OS=Homo sapiens GN=UBE4B	HUMAN	4	0.630957	0.92045	0.448745	0.787046	1.14815	0.554626	0.672977	0.981748	0.47863	0.308384
2467	6.77	6.86	19.41	8.629	6.163	sp|Q6WKZ4-3|RFIP1_HUMAN	Isoform 2 of Rab11 family-interacting protein 1 OS=Homo sapiens GN=RAB11FIP1	HUMAN	4	1.0666	0.685488	0.744732	0.420727	0.283139	0.291072	1.28233	0.787046	0.887156	0.449833
2470	6.75	6.8	23.28	5.601	3.789	sp|Q8WWQ0|PHIP_HUMAN	PH-interacting protein OS=Homo sapiens GN=PHIP PE=1 SV=2	HUMAN	5	1.03753	2.12814	1.65959	0.937562	1.94089	1.49969	0.879022	1.83654	1.43219	0.28825
2471	6.74	9.23	45.5	22.52	15.32	sp|O43633|CHM2A_HUMAN	Charged multivesicular body protein 2a OS=Homo sapiens GN=CHMP2A PE=1 SV=1	HUMAN	6	0.679204	0.765597	1.45881	0.457088	0.501187	0.954993	0.772681	0.862979	1.70608	0.435747
2473	6.72	8.91	23.24	5.088	4.061	sp|P42356|PI4KA_HUMAN	Phosphatidylinositol 4-kinase alpha OS=Homo sapiens GN=PI4KA PE=1 SV=3	HUMAN	7	1.03753	1.45881	0.608135	1.23595	1.72187	0.698232	0.990832	1.39316	0.559758	0.356073
2474	6.72	7.66	25.54	11.82	8.288	sp|Q9NQX3|GEPH_HUMAN	Gephyrin OS=Homo sapiens GN=GPHN PE=1 SV=1	HUMAN	5	1.44544	0.666807	1.1695	1.55597	0.724436	1.25892	1.21339	0.570164	0.990832	0.309698
2475	6.72	7.06	17.45	6.923	5.385	sp|P35658-4|NU214_HUMAN	Isoform 4 of Nuclear pore complex protein Nup214 OS=Homo sapiens GN=NUP214	HUMAN	9	1.41906	1.85353	1.33045	0.903649	1.23595	0.855067	1.34276	1.7378	1.24738	0.23481
2476	6.72	7.05	28.05	11.9	9.915	sp|Q8TDN6|BRX1_HUMAN	Ribosome biogenesis protein BRX1 homolog OS=Homo sapiens GN=BRIX1 PE=1 SV=2	HUMAN	4	2.96483	1.97697	2.67917	1.7378	1.13763	1.58489	2.01372	1.35519	1.85353	0.288081
2477	6.72	6.94	41.1	14.41	9.322	tr|B0FLL2|B0FLL2_HUMAN	6-phosphofructo-2-kinase/fructose-2, 6-bisphosphatase 2 transcript variant 3 OS=Homo sapiens GN=PFKFB2 PE=2 SV=1	HUMAN	3	0.946237	0.816582	0.801678	2.42103	2.12814	2.07014	2.60615	2.31206	2.24905	0.383553
2478	6.72	6.82	50.19	31.8	21.46	sp|O15400|STX7_HUMAN	Syntaxin-7 OS=Homo sapiens GN=STX7 PE=1 SV=4	HUMAN	4	0.524808	0.691831	0.428549	0.691831	0.912011	0.539511	0.570164	0.751623	0.461318	0.236402
2479	6.72	6.77	37.9	27.4	27.4	sp|Q9NZZ3|CHMP5_HUMAN	Charged multivesicular body protein 5 OS=Homo sapiens GN=CHMP5 PE=1 SV=1	HUMAN	4	1.43219	0.672977	2.14783	1.38038	0.642688	2.03236	2.05116	0.92045	3.01995	0.470031
2480	6.71	6.82	43.17	33.33	33.33	sp|Q5J8M3|EMC4_HUMAN	ER membrane protein complex subunit 4 OS=Homo sapiens GN=EMC4 PE=1 SV=2	HUMAN	5	0.801678	0.772681	0.77983	0.666807	0.660694	0.660694	1.18032	1.15878	1.18032	0.249368
2481	6.71	6.71	57.55	38.68	38.68	sp|Q9Y2R0|COA3_HUMAN	Cytochrome c oxidase assembly factor 3 homolog, mitochondrial OS=Homo sapiens GN=COA3 PE=1 SV=1	HUMAN	4	1.90546	1.47231	4.01791	1.6293	1.23595	3.37287	1.90546	1.39316	4.13048	0.468921
2482	6.7	9.3	48.41	22.61	15.92	sp|Q9UNP9-3|PPIE_HUMAN	Isoform 3 of Peptidyl-prolyl cis-trans isomerase E OS=Homo sapiens GN=PPIE	HUMAN	5	1.25892	1.49969	0.990832	0.794328	0.946237	0.630957	1.35519	1.59956	1.07647	0.271183
2486	6.66	6.73	48.39	38.71	38.71	sp|Q9H299|SH3L3_HUMAN	SH3 domain-binding glutamic acid-rich-like protein 3 OS=Homo sapiens GN=SH3BGRL3 PE=1 SV=1	HUMAN	4	0.847227	1.24738	0.380189	0.824138	1.21339	0.376704	0.711214	1.03753	0.328095	0.432858
2488	6.65	7.22	30.29	11.65	8.423	sp|O95870|ABHGA_HUMAN	Abhydrolase domain-containing protein 16A OS=Homo sapiens GN=ABHD16A PE=1 SV=3	HUMAN	5	0.92045	0.887156	1.23595	0.954993	0.92045	1.2942	1.18032	1.13763	1.58489	0.193288
2490	6.64	7.49	40	25.95	23.24	sp|Q9UI14|PRAF1_HUMAN	Prenylated Rab acceptor protein 1 OS=Homo sapiens GN=RABAC1 PE=1 SV=1	HUMAN	4	0.704693	1.10662	1.0666	0.724436	1.1272	1.09648	1.55597	2.26987	2.26987	0.420336
2492	6.64	6.82	17.15	7.401	5.596	sp|Q9UMZ2-6|SYNRG_HUMAN	Isoform 5 of Synergin gamma OS=Homo sapiens GN=SYNRG	HUMAN	4	0.92045	0.981748	0.83946	0.954993	1.01859	0.870964	1	1.0666	0.912011	0.0722866
2494	6.61	8.82	36.44	18.9	16.99	sp|P55899|FCGRN_HUMAN	IgG receptor FcRn large subunit p51 OS=Homo sapiens GN=FCGRT PE=1 SV=1	HUMAN	6	0.60256	1.01859	0.751623	0.887156	1.51356	1.11686	0.636796	1.08643	0.794328	0.288301
2496	6.61	6.69	43.84	19.86	19.86	sp|P50135|HNMT_HUMAN	Histamine N-methyltransferase OS=Homo sapiens GN=HNMT PE=1 SV=1	HUMAN	6	1.13763	1.85353	1.43219	0.636796	1.05682	0.816582	1.00925	1.67494	1.2942	0.30603
2497	6.61	6.62	85.27	49.61	49.61	sp|Q9NX55|HYPK_HUMAN	Huntingtin-interacting protein K OS=Homo sapiens GN=HYPK PE=1 SV=2	HUMAN	4	1.41906	1.11686	1.14815	1.31826	1.04713	1.0666	1.5417	1.21339	1.24738	0.126743
2499	6.6	6.78	39.82	25.96	23.3	sp|Q9Y394|DHRS7_HUMAN	Dehydrogenase/reductase SDR family member 7 OS=Homo sapiens GN=DHRS7 PE=1 SV=1	HUMAN	7	1.05682	1.15878	0.744732	0.801678	0.887156	0.580764	1.14815	1.27057	0.824138	0.228544
2502	6.59	6.83	30.02	16.55	9.22	tr|J3KNL3|J3KNL3_HUMAN	Chitinase domain-containing protein 1 OS=Homo sapiens GN=CHID1 PE=2 SV=1	HUMAN	3	0.862979	0.580764	0.501187	0.83946	0.570164	0.487529	0.801678	0.539511	0.465586	0.240862
2503	6.57	8.91	17.03	6.41	3.846	sp|Q5SRE5-2|NU188_HUMAN	Isoform 2 of Nucleoporin NUP188 homolog OS=Homo sapiens GN=NUP188	HUMAN	7	1.02802	1.08643	1.00925	1.08643	1.13763	1.0666	1.03753	1.08643	1.01859	0.0370768
2504	6.55	6.67	30.51	17.37	15.04	tr|F6T1Q0|F6T1Q0_HUMAN	2',5'-phosphodiesterase 12 OS=Homo sapiens GN=PDE12 PE=2 SV=1	HUMAN	4	0.862979	0.660694	0.296483	1.11686	0.847227	0.380189	0.83946	0.654636	0.288403	0.411602
2507	6.51	6.66	24.75	9.091	5.367	sp|Q9NVH2-4|INT7_HUMAN	Isoform 4 of Integrator complex subunit 7 OS=Homo sapiens GN=INTS7	HUMAN	4	1.80302	1.72187	1.69044	1.38038	1.30617	1.2942	1.1272	1.04713	1.04713	0.200758
2508	6.51	6.57	38.28	28.71	23.92	sp|Q99627|CSN8_HUMAN	COP9 signalosome complex subunit 8 OS=Homo sapiens GN=COPS8 PE=1 SV=1	HUMAN	3	0.691831	1.20226	1.40605	0.672977	1.14815	1.34276	1.05682	1.78649	2.12814	0.350259
2509	6.5	6.57	32.42	17.21	8.728	sp|Q69YN2-3|C19L1_HUMAN	Isoform 3 of CWF19-like protein 1 OS=Homo sapiens GN=CWF19L1	HUMAN	3	2.24905	1.23595	1.09648	1.70608	0.946237	0.824138	2.63027	1.5417	1.35519	0.375993
2510	6.5	6.52	50.94	22.19	13.44	sp|O95218-2|ZRAB2_HUMAN	Isoform 2 of Zinc finger Ran-binding domain-containing protein 2 OS=Homo sapiens GN=ZRANB2	HUMAN	3	1.43219	1.95885	1.64437	3.19154	4.28548	3.63078	1.58489	2.22844	1.77011	0.40227
2511	6.49	7.06	39.2	15.78	9.635	sp|Q9H9A6|LRC40_HUMAN	Leucine-rich repeat-containing protein 40 OS=Homo sapiens GN=LRRC40 PE=1 SV=1	HUMAN	5	0.717794	0.744732	0.409261	0.870964	0.895365	0.474242	0.855067	0.887156	0.474242	0.26611
2512	6.49	6.64	51.11	23.56	12.44	sp|Q9P016|THYN1_HUMAN	Thymocyte nuclear protein 1 OS=Homo sapiens GN=THYN1 PE=1 SV=1	HUMAN	3	0.963829	0.990832	0.937562	1.11686	1.14815	1.08643	0.928966	0.963829	0.903649	0.0838389
2513	6.49	6.54	45.28	24.06	20.28	tr|C9JCC6|C9JCC6_HUMAN	Dr1-associated corepressor OS=Homo sapiens GN=DRAP1 PE=2 SV=1	HUMAN	3	0.613762	1.08643	0.519996	0.654636	1.19124	0.570164	1.03753	1.77011	0.83946	0.411484
2515	6.48	6.56	29.05	10.53	8.842	sp|O43818|U3IP2_HUMAN	U3 small nucleolar RNA-interacting protein 2 OS=Homo sapiens GN=RRP9 PE=1 SV=1	HUMAN	3	2.24905	1.02802	2.05116	1.57036	0.724436	1.47231	2.05116	1	1.94089	0.330232
2517	6.47	6.67	30.98	8.435	4.866	sp|Q66K14-2|TBC9B_HUMAN	Isoform 2 of TBC1 domain family member 9B OS=Homo sapiens GN=TBC1D9B	HUMAN	4	0.92045	0.990832	1.1272	1.80302	1.87068	2.1677	1.1695	1.23595	1.40605	0.291842
2518	6.47	6.51	22.26	7.421	6.813	sp|Q12929|EPS8_HUMAN	Epidermal growth factor receptor kinase substrate 8 OS=Homo sapiens GN=EPS8 PE=1 SV=1	HUMAN	5	0.990832	0.937562	1.21339	0.912011	0.870964	1.11686	1.03753	0.981748	1.27057	0.124642
2522	6.46	6.48	20.12	7.979	4.884	sp|O14497-2|ARI1A_HUMAN	Isoform 2 of AT-rich interactive domain-containing protein 1A OS=Homo sapiens GN=ARID1A	HUMAN	5	1.55597	1.44544	1.83654	2.31206	2.0893	2.65461	1.33045	1.22462	1.58489	0.255011
2524	6.45	6.66	28.01	10.25	6.079	sp|Q8N573-2|OXR1_HUMAN	Isoform 2 of Oxidation resistance protein 1 OS=Homo sapiens GN=OXR1	HUMAN	3	1.03753	1.22462	1.24738	0.765597	0.903649	0.928966	1	1.18032	1.20226	0.151287
2528	6.43	6.5	28.88	17.7	15.84	sp|Q96S97|MYADM_HUMAN	Myeloid-associated differentiation marker OS=Homo sapiens GN=MYADM PE=1 SV=2	HUMAN	4	0.570164	0.787046	1.10662	0.47863	0.660694	0.912011	0.630957	0.879022	1.22462	0.291751
2529	6.43	6.48	83.16	58.95	38.95	sp|Q9Y333|LSM2_HUMAN	U6 snRNA-associated Sm-like protein LSm2 OS=Homo sapiens GN=LSM2 PE=1 SV=1	HUMAN	4	1.28233	1.69044	2.07014	1.34276	1.75388	2.1677	1.19124	1.52757	1.88799	0.197925
2530	6.42	6.49	66.28	31.4	24.42	sp|P62306|RUXF_HUMAN	Small nuclear ribonucleoprotein F OS=Homo sapiens GN=SNRPF PE=1 SV=1	HUMAN	5	3.01995	1.69044	3.0761	1.21339	0.648634	1.19124	2.37684	1.31826	2.33346	0.434504
2531	6.42	6.48	29.62	11.92	9.808	tr|B7Z524|B7Z524_HUMAN	HBS1-like protein OS=Homo sapiens GN=HBS1L PE=2 SV=1	HUMAN	3	1.2942	0.824138	0.711214	1.18032	0.758578	0.648634	1.65959	1.05682	0.92045	0.307176
2532	6.41	6.92	26.91	8.009	4.666	sp|Q6Y7W6-4|PERQ2_HUMAN	Isoform 3 of PERQ amino acid-rich with GYF domain-containing protein 2 OS=Homo sapiens GN=GIGYF2	HUMAN	6	0.529663	0.436516	0.272898	0.895365	0.744732	0.496592	1.45881	1.05682	0.794328	0.461521
2533	6.41	6.62	23.22	16.09	11.87	sp|P49354|FNTA_HUMAN	Protein farnesyltransferase/geranylgeranyltransferase type-1 subunit alpha OS=Homo sapiens GN=FNTA PE=1 SV=1	HUMAN	5	1.1272	1.15878	1.22462	1.07647	1.10662	1.1695	1.04713	1.07647	1.13763	0.0462112
2534	6.41	6.53	46.98	14.17	7.612	sp|Q13601|KRR1_HUMAN	KRR1 small subunit processome component homolog OS=Homo sapiens GN=KRR1 PE=1 SV=4	HUMAN	3	1.28233	1.30617	1.14815	1.80302	1.87068	1.70608	0.801678	0.831764	0.711214	0.328491
2538	6.38	6.65	45.19	26.92	24.52	sp|Q13158|FADD_HUMAN	FAS-associated death domain protein OS=Homo sapiens GN=FADD PE=1 SV=1	HUMAN	5	1.18032	2.208	1.0666	1.51356	2.80543	1.38038	0.92045	1.72187	0.831764	0.402286
2542	6.37	6.69	30.77	10	6.795	sp|Q93034|CUL5_HUMAN	Cullin-5 OS=Homo sapiens GN=CUL5 PE=1 SV=4	HUMAN	5	0.474242	0.654636	0.636796	0.83946	1.25892	1.1695	0.660694	0.928966	0.895365	0.292244
2543	6.37	6.48	24.64	15.19	13.75	sp|Q96BW5|PTER_HUMAN	Phosphotriesterase-related protein OS=Homo sapiens GN=PTER PE=1 SV=1	HUMAN	4	0.887156	1.78649	2.55859	1.41906	2.85759	4.05509	1.04713	2.12814	2.99226	0.442443
2544	6.36	6.42	39.24	13.62	13.62	tr|I3L1R7|I3L1R7_HUMAN	Ethanolamine-phosphate cytidylyltransferase OS=Homo sapiens GN=PCYT2 PE=2 SV=1	HUMAN	4	1.23595	1.35519	0.401791	1.39316	1.5417	0.440555	1.70608	1.88799	0.524808	0.458397
2545	6.34	7.31	43.79	26.04	26.04	tr|U3KQ30|U3KQ30_HUMAN	Secretory carrier-associated membrane protein 1 OS=Homo sapiens GN=SCAMP1 PE=4 SV=1	HUMAN	6	1.0666	1.09648	0.963829	0.895365	0.92045	0.809096	1	1.02802	0.903649	0.0898982
2548	6.34	6.35	44.32	31.5	17.95	sp|P40306|PSB10_HUMAN	Proteasome subunit beta type-10 OS=Homo sapiens GN=PSMB10 PE=1 SV=1	HUMAN	4	1.43219	1.65959	1.27057	2.1677	2.51189	1.88799	0.642688	0.744732	0.564937	0.456366
2549	6.34	6.34	51.24	33.33	29.85	sp|P02753|RET4_HUMAN	Retinol-binding protein 4 OS=Homo sapiens GN=RBP4 PE=1 SV=3	HUMAN	6	0.237684	0.524808	0.239883	0.319154	0.711214	0.316228	0.235505	0.510505	0.235505	0.437802
2551	6.33	6.39	43.67	23.14	20.52	sp|Q9Y3A6|TMED5_HUMAN	Transmembrane emp24 domain-containing protein 5 OS=Homo sapiens GN=TMED5 PE=1 SV=1	HUMAN	4	0.887156	1.80302	0.57544	1.01859	2.05116	0.654636	0.831764	1.67494	0.534564	0.486355
2552	6.33	6.35	51.67	44.17	33.33	tr|B4DJP7|B4DJP7_HUMAN	Small nuclear ribonucleoprotein Sm D3 OS=Homo sapiens GN=SNRPD3 PE=2 SV=1	HUMAN	3	4.01791	3.80189	3.80189	1.55597	1.45881	1.45881	1.57036	1.48594	1.48594	0.488411
2553	6.32	13.68	41.85	32.92	29.85	sp|Q9BWM7|SFXN3_HUMAN	Sideroflexin-3 OS=Homo sapiens GN=SFXN3 PE=1 SV=2	HUMAN	9	0.255859	0.496592	0.409261	0.359749	0.698232	0.570164	0.457088	0.895365	0.717794	0.350771
2556	6.3	6.32	22.74	9.934	8.389	sp|Q9Y2H0-3|DLGP4_HUMAN	Isoform 3 of Disks large-associated protein 4 OS=Homo sapiens GN=DLGAP4	HUMAN	5	0.77983	0.92045	0.77983	0.855067	1.00925	0.855067	0.912011	1.08643	0.912011	0.104828
2557	6.29	6.45	36.82	23.26	17.44	sp|Q96H20|SNF8_HUMAN	Vacuolar-sorting protein SNF8 OS=Homo sapiens GN=SNF8 PE=1 SV=1	HUMAN	5	0.666807	0.501187	1.09648	0.420727	0.325087	0.679204	0.847227	0.630957	1.43219	0.447537
2558	6.29	6.37	35.17	14.72	12.07	sp|O75439|MPPB_HUMAN	Mitochondrial-processing peptidase subunit beta OS=Homo sapiens GN=PMPCB PE=1 SV=2	HUMAN	3	0.887156	0.887156	0.895365	0.903649	0.895365	0.903649	0.990832	0.981748	0.990832	0.047484
2559	6.29	6.34	16.54	6.795	5.318	sp|Q15061|WDR43_HUMAN	WD repeat-containing protein 43 OS=Homo sapiens GN=WDR43 PE=1 SV=3	HUMAN	3	1.36773	0.937562	1.52757	2.07014	1.51356	2.33346	1.97697	1.43219	2.22844	0.255788
2560	6.29	6.31	57.5	55	41.25	sp|P62312|LSM6_HUMAN	U6 snRNA-associated Sm-like protein LSm6 OS=Homo sapiens GN=LSM6 PE=1 SV=1	HUMAN	4	0.937562	1.45881	1.24738	0.831764	1.30617	1.10662	0.654636	1	0.847227	0.23362
2561	6.28	6.3	14.33	8.863	7.533	sp|Q96RN5-3|MED15_HUMAN	Isoform 3 of Mediator of RNA polymerase II transcription subunit 15 OS=Homo sapiens GN=MED15	HUMAN	3	0.912011	1.13763	1.00925	0.903649	1.1272	1	0.809096	1.00925	0.895365	0.105265
2564	6.27	6.36	39.12	17.35	17.35	sp|P54619-3|AAKG1_HUMAN	Isoform 3 of 5'-AMP-activated protein kinase subunit gamma-1 OS=Homo sapiens GN=PRKAG1	HUMAN	5	0.990832	1.09648	1.11686	0.879022	0.981748	0.990832	0.879022	0.981748	0.990832	0.0769506
2566	6.26	8.89	31.51	18.63	13.7	sp|O15264|MK13_HUMAN	Mitogen-activated protein kinase 13 OS=Homo sapiens GN=MAPK13 PE=1 SV=1	HUMAN	5	1.45881	1.04713	1.36773	3.49945	2.31206	3.13329	1.78649	1.27057	1.69044	0.414245
2569	6.26	6.26	53.49	47.67	47.67	sp|Q9H3K6|BOLA2_HUMAN	BolA-like protein 2 OS=Homo sapiens GN=BOLA2 PE=1 SV=1	HUMAN	4	1.23595	1.8197	0.946237	1.15878	1.70608	0.887156	0.801678	1.18032	0.613762	0.32866
2570	6.25	6.25	39.39	20.3	14.55	sp|P50479|PDLI4_HUMAN	PDZ and LIM domain protein 4 OS=Homo sapiens GN=PDLIM4 PE=1 SV=2	HUMAN	3	0.570164	0.390841	0.178649	0.465586	0.319154	0.144544	0.679204	0.461318	0.201372	0.458146
2571	6.24	6.34	40.4	27.27	27.27	tr|F8VVA7|F8VVA7_HUMAN	Coatomer subunit zeta-1 OS=Homo sapiens GN=COPZ1 PE=2 SV=1	HUMAN	5	1.20226	0.937562	0.903649	1.1695	0.912011	0.879022	1.40605	1.09648	1.0666	0.155847
2572	6.22	31.85	52.33	41.53	36.44	sp|P02533|K1C14_HUMAN	Keratin, type I cytoskeletal 14 OS=Homo sapiens GN=KRT14 PE=1 SV=4	HUMAN	27	0.113763	0.246604	0.263027	0.0666807	0.149969	0.140605	0.119124	0.280543	0.301995	0.434173
2573	6.22	8.74	33.2	15.64	11.39	tr|M0QWZ7|M0QWZ7_HUMAN	Serine--tRNA ligase, mitochondrial OS=Homo sapiens GN=SARS2 PE=3 SV=1	HUMAN	7	0.946237	1.39316	1.57036	1.07647	1.59956	1.83654	1.40605	1.95885	2.31206	0.257494
2574	6.22	6.31	37.5	12.26	10.61	sp|O95630|STABP_HUMAN	STAM-binding protein OS=Homo sapiens GN=STAMBP PE=1 SV=1	HUMAN	7	2.26987	1.78649	2.26987	1.21339	0.92045	1.24738	1.70608	1.33045	1.75388	0.275636
2575	6.22	6.3	31.24	13.35	5.416	sp|Q9NWH9|SLTM_HUMAN	SAFB-like transcription modulator OS=Homo sapiens GN=SLTM PE=1 SV=2	HUMAN	4	1.90546	2.63027	1.36773	1.30617	1.72187	0.870964	2.42103	3.16228	1.58489	0.363237
2576	6.21	7.33	19.49	4.525	2.364	sp|O43149|ZZEF1_HUMAN	Zinc finger ZZ-type and EF-hand domain-containing protein 1 OS=Homo sapiens GN=ZZEF1 PE=1 SV=6	HUMAN	6	0.744732	1.08643	0.704693	0.895365	1.30617	0.847227	0.744732	1.08643	0.704693	0.2222
2577	6.21	6.37	31.1	11.54	8.361	tr|H0Y746|H0Y746_HUMAN	MMS19 nucleotide excision repair protein homolog (Fragment) OS=Homo sapiens GN=MMS19 PE=4 SV=1	HUMAN	4	1.30617	1.7378	1.49969	1.28233	1.72187	1.48594	2.48886	3.22107	2.91072	0.348386
2578	6.21	6.36	34.75	25.53	25.53	tr|H9KV45|H9KV45_HUMAN	Ubiquitin-conjugating enzyme E2 D3 OS=Homo sapiens GN=UBE2D3 PE=2 SV=1	HUMAN	7	1.23595	1.02802	1.59956	1.35519	1.13763	1.75388	1.23595	1.02802	1.59956	0.187948
2580	6.21	6.31	73.18	45.81	15.64	sp|O60888|CUTA_HUMAN	Protein CutA OS=Homo sapiens GN=CUTA PE=1 SV=2	HUMAN	5	1.34276	0.77983	0.903649	2.46604	1.5417	1.80302	1.15878	0.679204	0.77983	0.435872
2583	6.19	6.28	25.45	10.63	7.273	sp|Q9H6S3|ES8L2_HUMAN	Epidermal growth factor receptor kinase substrate 8-like protein 2 OS=Homo sapiens GN=EPS8L2 PE=1 SV=2	HUMAN	5	1.1272	0.751623	0.824138	1.36773	0.903649	0.990832	0.981748	0.654636	0.717794	0.228398
2584	6.19	6.25	43.48	26.48	22.92	sp|Q96S44|PRPK_HUMAN	TP53-regulating kinase OS=Homo sapiens GN=TP53RK PE=1 SV=2	HUMAN	4	0.847227	0.928966	1	1.39316	1.58489	1.64437	1.03753	1.14815	1.22462	0.223854
2585	6.19	6.21	54.3	27.81	20.53	tr|B1AKZ3|B1AKZ3_HUMAN	Astrocytic phosphoprotein PEA-15 OS=Homo sapiens GN=PEA15 PE=2 SV=1	HUMAN	5	0.698232	1.22462	1.78649	0.731139	1.27057	1.88799	0.554626	0.954993	1.39316	0.383095
2586	6.18	7.29	35.25	16.83	8.317	sp|Q9NRY5|F1142_HUMAN	Protein FAM114A2 OS=Homo sapiens GN=FAM114A2 PE=1 SV=4	HUMAN	4	3.01995	4.48745	3.49945	1.69044	2.22844	1.87068	1.77011	2.208	1.83654	0.360954
2587	6.18	6.42	47.98	19.35	17.34	tr|E9PCW1|E9PCW1_HUMAN	Golgi SNAP receptor complex member 1 OS=Homo sapiens GN=GOSR1 PE=2 SV=1	HUMAN	4	2.18776	0.824138	2.33346	1.8197	0.685488	1.92309	1.38038	0.524808	1.45881	0.428518
2590	6.18	6.18	69.23	29.55	21.46	tr|E9PN81|E9PN81_HUMAN	Ribonuclease H2 subunit C OS=Homo sapiens GN=RNASEH2C PE=2 SV=1	HUMAN	3	1.21339	1.39316	1.38038	0.912011	1.04713	1.02802	1	1.15878	1.13763	0.137115
2591	6.18	6.18	57.14	36.97	27.73	sp|P62314|SMD1_HUMAN	Small nuclear ribonucleoprotein Sm D1 OS=Homo sapiens GN=SNRPD1 PE=1 SV=1	HUMAN	4	2.0893	1.72187	1.67494	1.28233	1.01859	0.990832	1.36773	1.0666	1.04713	0.268613
2592	6.17	6.54	34.5	12.76	8.836	sp|Q99797|MIPEP_HUMAN	Mitochondrial intermediate peptidase OS=Homo sapiens GN=MIPEP PE=1 SV=2	HUMAN	4	1.57036	0.717794	1.65959	0.794328	0.383707	0.83946	1.6293	0.758578	1.77011	0.439064
2593	6.17	6.35	34.52	16.17	8.876	sp|Q9NVH1-3|DJC11_HUMAN	Isoform 3 of DnaJ homolog subfamily C member 11 OS=Homo sapiens GN=DNAJC11	HUMAN	4	0.420727	0.625173	0.554626	0.401791	0.586138	0.534564	0.724436	1	0.928966	0.305736
2594	6.17	6.32	20.5	16.09	14.94	sp|P52594-2|AGFG1_HUMAN	Isoform 2 of Arf-GAP domain and FG repeat-containing protein 1 OS=Homo sapiens GN=AGFG1	HUMAN	4	0.704693	0.510505	0.359749	1.19124	0.855067	0.597035	1.1272	0.801678	0.570164	0.351093
2596	6.17	6.27	28.55	12.88	8.053	sp|O43395|PRPF3_HUMAN	U4/U6 small nuclear ribonucleoprotein Prp3 OS=Homo sapiens GN=PRPF3 PE=1 SV=2	HUMAN	3	1.41906	0.981748	1.28233	1.02802	0.691831	0.903649	2.0893	1.48594	1.90546	0.335723
2598	6.16	6.4	43.48	16.52	12.46	tr|J3QTA2|J3QTA2_HUMAN	BAG family molecular chaperone regulator 1 OS=Homo sapiens GN=BAG1 PE=2 SV=1	HUMAN	3	1.0666	1.1272	1.20226	0.887156	0.928966	0.990832	1.00925	1.05682	1.1272	0.0911099
2599	6.16	6.32	44.35	24.19	16.94	sp|Q2TAA2|IAH1_HUMAN	Isoamyl acetate-hydrolyzing esterase 1 homolog OS=Homo sapiens GN=IAH1 PE=1 SV=1	HUMAN	4	0.539511	1.34276	1.10662	0.436516	1.00925	0.824138	0.47863	1.1272	0.92045	0.348902
2603	6.14	6.29	33.23	21.23	15.69	sp|Q9BQ69|MACD1_HUMAN	O-acetyl-ADP-ribose deacetylase MACROD1 OS=Homo sapiens GN=MACROD1 PE=1 SV=2	HUMAN	4	0.37325	0.937562	0.862979	0.313329	0.772681	0.704693	0.57544	1.57036	1.43219	0.484239
2604	6.14	6.2	32.01	7.921	5.281	sp|P10398|ARAF_HUMAN	Serine/threonine-protein kinase A-Raf OS=Homo sapiens GN=ARAF PE=1 SV=2	HUMAN	3	2.03236	1.88799	3.16228	1.1272	0.981748	1.72187	1.28233	1.14815	2.05116	0.376342
2605	6.13	6.44	36.18	30.77	22.79	sp|Q12972|PP1R8_HUMAN	Nuclear inhibitor of protein phosphatase 1 OS=Homo sapiens GN=PPP1R8 PE=1 SV=2	HUMAN	4	1.7378	1.23595	1.14815	1.49969	1.0666	0.972747	1.90546	1.39316	1.30617	0.213226
2608	6.13	6.21	27.71	16.27	12.95	sp|Q06136|KDSR_HUMAN	3-ketodihydrosphingosine reductase OS=Homo sapiens GN=KDSR PE=1 SV=1	HUMAN	4	0.37325	0.465586	0.343558	0.37325	0.461318	0.337287	0.608135	0.744732	0.549541	0.275876
2609	6.13	6.2	58.11	41.22	38.51	tr|B1AKR6|B1AKR6_HUMAN	Dynein light chain roadblock-type 1 OS=Homo sapiens GN=DYNLRB1 PE=2 SV=1	HUMAN	7	1.65959	2.55859	1.95885	0.564937	0.862979	0.660694	1.02802	1.57036	1.20226	0.460407
2610	6.13	6.16	24.14	6.322	3.736	tr|E7EWT3|E7EWT3_HUMAN	Pumilio homolog 1 OS=Homo sapiens GN=PUM1 PE=2 SV=1	HUMAN	3	0.990832	0.772681	0.711214	0.794328	0.619441	0.57544	1.09648	0.855067	0.77983	0.195314
2611	6.12	8.66	31.05	13.92	10.28	sp|Q16537|2A5E_HUMAN	Serine/threonine-protein phosphatase 2A 56 kDa regulatory subunit epsilon isoform OS=Homo sapiens GN=PPP2R5E PE=1 SV=1	HUMAN	5	0.855067	0.744732	0.448745	0.963829	0.831764	0.49204	1.25892	1.08643	0.619441	0.311929
2612	6.12	6.33	28.33	6.351	3.528	sp|Q8IUD2-2|RB6I2_HUMAN	Isoform 2 of ELKS/Rab6-interacting/CAST family member 1 OS=Homo sapiens GN=ERC1	HUMAN	3	0.937562	0.928966	0.963829	0.963829	0.954993	0.990832	0.946237	0.937562	0.972747	0.0194841
2613	6.12	6.32	48.44	16.43	11.05	sp|Q9NYK5-2|RM39_HUMAN	Isoform 2 of 39S ribosomal protein L39, mitochondrial OS=Homo sapiens GN=MRPL39	HUMAN	3	1.33045	1.51356	1.61436	1.18032	1.31826	1.41906	1.36773	1.5417	1.65959	0.102145
2614	6.12	6.21	36.29	28.63	25.81	sp|P06730-2|IF4E_HUMAN	Isoform 2 of Eukaryotic translation initiation factor 4E OS=Homo sapiens GN=EIF4E	HUMAN	7	1.07647	0.824138	1.1695	0.83946	0.648634	0.92045	1.55597	1.24738	1.67494	0.292919
2615	6.11	16.38	74.13	62.19	52.24	tr|B4DJA5|B4DJA5_HUMAN	Ras-related protein Rab-5A OS=Homo sapiens GN=RAB5A PE=2 SV=1	HUMAN	16	0.376704	0.717794	0.642688	0.296483	0.554626	0.496592	0.483059	0.937562	0.831764	0.333167
2617	6.11	6.24	28.93	12.84	8.812	sp|P37198|NUP62_HUMAN	Nuclear pore glycoprotein p62 OS=Homo sapiens GN=NUP62 PE=1 SV=3	HUMAN	3	0.879022	1.58489	1.6293	0.809096	1.45881	1.47231	0.862979	1.55597	1.58489	0.253221
2618	6.11	6.18	30.13	15.38	11.86	sp|Q6FI81|CPIN1_HUMAN	Anamorsin OS=Homo sapiens GN=CIAPIN1 PE=1 SV=2	HUMAN	3	0.879022	1.0666	1.15878	0.847227	1.02802	1.11686	1.07647	1.30617	1.41906	0.156792
2619	6.11	6.15	28.14	18.85	12.3	sp|Q8WTS6|SETD7_HUMAN	Histone-lysine N-methyltransferase SETD7 OS=Homo sapiens GN=SETD7 PE=1 SV=1	HUMAN	3	1.49969	0.461318	1.47231	1.01859	0.313329	1.00925	1.15878	0.356451	1.14815	0.458232
2620	6.1	6.34	35.83	14.52	10.77	tr|H0YNJ6|H0YNJ6_HUMAN	GMP reductase OS=Homo sapiens GN=GMPR2 PE=3 SV=1	HUMAN	3	0.660694	0.981748	1.30617	1.28233	1.8197	2.46604	0.642688	0.937562	1.24738	0.433908
2624	6.1	6.18	41.43	26.19	19.05	sp|P19388|RPAB1_HUMAN	DNA-directed RNA polymerases I, II, and III subunit RPABC1 OS=Homo sapiens GN=POLR2E PE=1 SV=4	HUMAN	3	2.03236	1.02802	1.48594	1.28233	0.608135	0.887156	1.20226	0.591562	0.83946	0.390559
2627	6.09	6.39	79.63	51.85	39.81	sp|P18859|ATP5J_HUMAN	ATP synthase-coupling factor 6, mitochondrial OS=Homo sapiens GN=ATP5J PE=1 SV=1	HUMAN	6	1.07647	0.691831	1.22462	1.52757	0.972747	1.80302	1.70608	1.08643	1.99526	0.305569
2628	6.09	6.32	24.65	9.053	7.242	tr|G3V1S1|G3V1S1_HUMAN	Excision repair cross-complementing rodent repair deficiency, complementation group 3 (Xeroderma pigmentosum group B complementing), isoform CRA_b OS=Homo sapiens GN=ERCC3 PE=4 SV=1	HUMAN	3	3.04789	2.91072	3.04789	1.85353	1.77011	1.92309	2.22844	2.14783	2.24905	0.206214
2633	6.08	6.49	20.2	9.335	5.627	sp|Q08AM6|VAC14_HUMAN	Protein VAC14 homolog OS=Homo sapiens GN=VAC14 PE=1 SV=1	HUMAN	3	0.47863	0.981748	0.42462	0.469894	0.963829	0.413047	0.724436	1.48594	0.613762	0.463868
2635	6.08	6.45	27.83	14.62	8.726	sp|Q0VDG4|SCRN3_HUMAN	Secernin-3 OS=Homo sapiens GN=SCRN3 PE=1 SV=1	HUMAN	3	2.24905	0.847227	2.33346	1.87068	0.666807	1.83654	1.19124	0.444631	1.19124	0.465868
2636	6.08	6.35	23.47	13.95	12.68	sp|P56181-2|NDUV3_HUMAN	Isoform 2 of NADH dehydrogenase [ubiquinone] flavoprotein 3, mitochondrial OS=Homo sapiens GN=NDUFV3	HUMAN	4	1.00925	2.18776	3.40408	0.903649	1.83654	2.93765	0.608135	1.43219	2.208	0.485647
2638	6.08	6.22	25.66	8.089	6.416	tr|F8WD00|F8WD00_HUMAN	U3 small nucleolar RNA-associated protein 14 homolog A OS=Homo sapiens GN=UTP14A PE=2 SV=1	HUMAN	3	1.55597	1.43219	1.24738	1.49969	1.38038	1.21339	1.15878	1.0666	0.928966	0.153775
2639	6.08	6.2	44.96	16.55	14.75	sp|Q9BT09|CNPY3_HUMAN	Protein canopy homolog 3 OS=Homo sapiens GN=CNPY3 PE=1 SV=1	HUMAN	3	1.64437	0.691831	1.43219	3.25087	1.41906	2.83139	1.77011	0.737904	1.5417	0.472066
2641	6.08	6.12	17.48	4.969	3.194	sp|Q9UPN9|TRI33_HUMAN	E3 ubiquitin-protein ligase TRIM33 OS=Homo sapiens GN=TRIM33 PE=1 SV=3	HUMAN	3	0.946237	1.19124	1.25892	0.895365	1.1272	1.19124	0.963829	1.21339	1.28233	0.122695
2642	6.08	6.11	42.76	16.5	16.5	sp|Q12846|STX4_HUMAN	Syntaxin-4 OS=Homo sapiens GN=STX4 PE=1 SV=2	HUMAN	4	1.11686	1.61436	1.11686	1.41906	2.10863	1.40605	1	1.45881	1.00925	0.246287
2643	6.07	6.41	31.57	11.57	5.542	sp|P05543|THBG_HUMAN	Thyroxine-binding globulin OS=Homo sapiens GN=SERPINA7 PE=1 SV=2	HUMAN	3	0.21677	0.428549	0.220801	0.169044	0.322107	0.167494	0.123595	0.237684	0.122462	0.417989
2644	6.07	6.19	33.21	7.078	7.078	sp|Q5T0N5-4|FBP1L_HUMAN	Isoform 4 of Formin-binding protein 1-like OS=Homo sapiens GN=FNBP1L	HUMAN	3	0.816582	0.685488	0.349945	0.42462	0.343558	0.185353	0.990832	0.824138	0.409261	0.465587
2645	6.07	6.16	45.85	15.15	9.129	sp|Q8IVM0-2|CCD50_HUMAN	Isoform 2 of Coiled-coil domain-containing protein 50 OS=Homo sapiens GN=CCDC50	HUMAN	3	1.28233	1.34276	0.737904	1.33045	1.39316	0.772681	1.21339	1.25892	0.679204	0.247718
2646	6.07	6.14	31.47	10.38	8.567	sp|P36915|GNL1_HUMAN	Guanine nucleotide-binding protein-like 1 OS=Homo sapiens GN=GNL1 PE=1 SV=2	HUMAN	3	0.724436	0.469894	0.772681	1.64437	1.13763	1.72187	1.2942	0.879022	1.41906	0.366948
2647	6.07	6.07	49.14	31.9	27.59	sp|Q16718|NDUA5_HUMAN	NADH dehydrogenase [ubiquinone] 1 alpha subcomplex subunit 5 OS=Homo sapiens GN=NDUFA5 PE=1 SV=3	HUMAN	3	0.744732	0.608135	1.55597	0.847227	0.660694	1.72187	1.14815	0.895365	2.37684	0.479304
2648	6.06	6.35	36.12	18.42	14.59	sp|Q8IVH4|MMAA_HUMAN	Methylmalonic aciduria type A protein, mitochondrial OS=Homo sapiens GN=MMAA PE=1 SV=1	HUMAN	4	1.21339	0.912011	1.49969	0.801678	0.591562	0.972747	1.67494	1.25892	2.0893	0.362189
2649	6.06	6.17	25.29	13.15	9.538	sp|O43823|AKAP8_HUMAN	A-kinase anchor protein 8 OS=Homo sapiens GN=AKAP8 PE=1 SV=1	HUMAN	4	0.928966	1	0.855067	0.912011	0.990832	0.83946	1.0666	1.14815	0.981748	0.09595
2651	6.05	6.32	49.34	16.12	14.14	sp|Q9NVM6|DJC17_HUMAN	DnaJ homolog subfamily C member 17 OS=Homo sapiens GN=DNAJC17 PE=1 SV=1	HUMAN	3	1.18032	1.24738	0.928966	1.23595	1.30617	0.972747	1.23595	1.2942	0.963829	0.124574
2652	6.05	6.31	29.61	6.958	6.149	sp|Q8N392-2|RHG18_HUMAN	Isoform 2 of Rho GTPase-activating protein 18 OS=Homo sapiens GN=ARHGAP18	HUMAN	3	0.698232	0.737904	0.383707	0.737904	0.787046	0.390841	1.14815	1.21339	0.539511	0.373754
2656	6.05	6.15	23.14	7.445	7.445	sp|Q9UJA5|TRM6_HUMAN	tRNA (adenine(58)-N(1))-methyltransferase non-catalytic subunit TRM6 OS=Homo sapiens GN=TRMT6 PE=1 SV=1	HUMAN	4	0.751623	0.879022	1.36773	1.43219	1.6293	2.53513	0.855067	0.990832	1.5417	0.39404
2657	6.05	6.12	45.42	26.06	23.59	sp|Q9H2P9-6|DPH5_HUMAN	Isoform 6 of Diphthine synthase OS=Homo sapiens GN=DPH5	HUMAN	4	1.05682	1	1.75388	1.8197	1.67494	2.93765	1.33045	1.25892	2.1677	0.346015
2658	6.05	6.09	30.88	12.82	11.55	sp|Q92917|GPKOW_HUMAN	G patch domain and KOW motifs-containing protein OS=Homo sapiens GN=GPKOW PE=1 SV=2	HUMAN	4	1.11686	1.0666	0.981748	1.11686	1.05682	0.972747	1.21339	1.14815	1.0666	0.0668935
2659	6.05	6.09	33.05	18.21	14.57	sp|Q96DI7|SNR40_HUMAN	U5 small nuclear ribonucleoprotein 40 kDa protein OS=Homo sapiens GN=SNRNP40 PE=1 SV=1	HUMAN	3	1.1272	1.8197	0.666807	0.981748	1.64437	0.608135	0.724436	1.19124	0.457088	0.432863
2661	6.04	9.96	24.65	8.217	6.685	sp|Q86VS8|HOOK3_HUMAN	Protein Hook homolog 3 OS=Homo sapiens GN=HOOK3 PE=1 SV=2	HUMAN	7	1.34276	1.24738	0.483059	1.20226	1.08643	0.444631	1.0666	0.972747	0.394457	0.383645
2662	6.04	6.55	21.27	8.073	5.208	sp|P11215|ITAM_HUMAN	Integrin alpha-M OS=Homo sapiens GN=ITGAM PE=1 SV=2	HUMAN	5	0.855067	1.09648	0.758578	1.1695	1.45881	1.04713	1.77011	2.18776	1.59956	0.330491
2665	6.04	6.27	27.38	11.13	10.54	sp|Q96TA2-3|YMEL1_HUMAN	Isoform 3 of ATP-dependent zinc metalloprotease YME1L1 OS=Homo sapiens GN=YME1L1	HUMAN	6	0.92045	0.92045	0.963829	0.824138	0.824138	0.862979	0.870964	0.870964	0.912011	0.0501376
2671	6.04	6.04	48.24	37.65	37.65	tr|F5GXX5|F5GXX5_HUMAN	Dolichyl-diphosphooligosaccharide--protein glycosyltransferase subunit DAD1 OS=Homo sapiens GN=DAD1 PE=2 SV=1	HUMAN	4	0.879022	0.666807	0.554626	0.847227	0.648634	0.539511	1.08643	0.816582	0.666807	0.223733
2673	6.03	7.38	29.07	13.07	13.07	sp|A8MXV4|NUD19_HUMAN	Nucleoside diphosphate-linked moiety X motif 19, mitochondrial OS=Homo sapiens GN=NUDT19 PE=1 SV=1	HUMAN	4	0.660694	0.77983	0.704693	0.912011	1.07647	0.972747	1.00925	1.19124	1.07647	0.184355
2674	6.03	6.13	37.81	14.49	12.72	sp|P78345|RPP38_HUMAN	Ribonuclease P protein subunit p38 OS=Homo sapiens GN=RPP38 PE=1 SV=2	HUMAN	3	0.879022	0.954993	0.928966	0.954993	1.03753	1	0.895365	0.972747	0.937562	0.0487253
2675	6.03	6.08	32.82	12.98	12.98	sp|O75494|SRS10_HUMAN	Serine/arginine-rich splicing factor 10 OS=Homo sapiens GN=SRSF10 PE=1 SV=1	HUMAN	4	1.41906	1.51356	1.92309	0.772681	0.824138	1.02802	2.0893	2.10863	2.70396	0.388835
2676	6.03	6.06	35.22	15.95	14.62	sp|O75880|SCO1_HUMAN	Protein SCO1 homolog, mitochondrial OS=Homo sapiens GN=SCO1 PE=1 SV=1	HUMAN	3	0.758578	1.80302	1.67494	0.648634	1.55597	1.40605	1.18032	2.72898	2.58226	0.424399
2677	6.03	6.04	26.99	13.15	13.15	sp|P62847-4|RS24_HUMAN	Isoform 4 of 40S ribosomal protein S24 OS=Homo sapiens GN=RPS24	HUMAN	4	1.83654	1.0666	1.09648	1.25892	0.737904	0.744732	2.85759	1.67494	1.7378	0.436064
2680	6.02	8.03	40.45	21.36	21.36	sp|Q8NB37|PDDC1_HUMAN	Parkinson disease 7 domain-containing protein 1 OS=Homo sapiens GN=PDDC1 PE=1 SV=1	HUMAN	5	0.870964	1.25892	0.744732	0.794328	1.15878	0.672977	0.625173	0.895365	0.534564	0.269184
2681	6.02	7	22.22	9.357	7.602	tr|B3KUE5|B3KUE5_HUMAN	Phospholipid transfer protein OS=Homo sapiens GN=PLTP PE=2 SV=1	HUMAN	4	0.816582	0.912011	0.787046	0.928966	1.03753	0.895365	0.737904	0.824138	0.711214	0.114241
2682	6.02	6.21	20.24	5.626	2.726	sp|Q9UKK3|PARP4_HUMAN	Poly [ADP-ribose] polymerase 4 OS=Homo sapiens GN=PARP4 PE=1 SV=3	HUMAN	6	0.92045	1.31826	0.737904	0.787046	1.11686	0.636796	0.636796	0.903649	0.515229	0.284887
2683	6.02	6.18	48	18.91	17.09	sp|P19387|RPB3_HUMAN	DNA-directed RNA polymerase II subunit RPB3 OS=Homo sapiens GN=POLR2C PE=1 SV=2	HUMAN	3	1.48594	1.65959	1.72187	1.21339	1.35519	1.40605	1.15878	1.28233	1.33045	0.128541
2685	6.02	6.16	31.1	18.11	16.14	sp|Q9GZU8|F192A_HUMAN	Protein FAM192A OS=Homo sapiens GN=FAM192A PE=1 SV=1	HUMAN	3	2.35505	2.14783	2.05116	1.64437	1.49969	1.41906	1.64437	1.52757	1.44544	0.186007
2686	6.02	6.15	23.27	6.71	2.435	sp|Q9ULV0|MYO5B_HUMAN	Unconventional myosin-Vb OS=Homo sapiens GN=MYO5B PE=1 SV=3	HUMAN	3	1.15878	1.0666	0.597035	1.00925	0.928966	0.515229	0.990832	0.92045	0.519996	0.270593
2687	6.02	6.14	33.13	8.957	7.73	sp|Q96SB3|NEB2_HUMAN	Neurabin-2 OS=Homo sapiens GN=PPP1R9B PE=1 SV=2	HUMAN	3	1.05682	1.19124	1.15878	0.954993	1.07647	1.04713	0.981748	1.09648	1.0666	0.0661179
2689	6.02	6.06	42.39	38.04	38.04	sp|P62304|RUXE_HUMAN	Small nuclear ribonucleoprotein E OS=Homo sapiens GN=SNRPE PE=1 SV=1	HUMAN	8	1.30617	1.99526	1.45881	0.698232	1.1272	0.809096	1.44544	2.22844	1.6293	0.335998
2690	6.02	6.04	21.55	15.69	11.3	sp|Q9UHJ6|SHPK_HUMAN	Sedoheptulokinase OS=Homo sapiens GN=SHPK PE=1 SV=3	HUMAN	4	1.59956	1.47231	1.10662	0.855067	0.787046	0.586138	1.1272	1.03753	0.77983	0.301614
2691	6.02	6.02	26.77	12.31	12.31	sp|O75190-3|DNJB6_HUMAN	Isoform C of DnaJ homolog subfamily B member 6 OS=Homo sapiens GN=DNAJB6	HUMAN	4	0.564937	0.501187	1.09648	0.457088	0.405508	0.862979	0.685488	0.625173	1.34276	0.410117
2692	6.01	89.16	79.78	74.38	73.03	sp|P68371|TBB4B_HUMAN	Tubulin beta-4B chain OS=Homo sapiens GN=TUBB4B PE=1 SV=1	HUMAN	121	1.09648	1.15878	0.879022	0.912011	0.972747	0.731139	1.5417	1.64437	1.22462	0.253864
2694	6.01	7.04	30.12	10.68	8.623	sp|P51178-2|PLCD1_HUMAN	Isoform 2 of 1-phosphatidylinositol 4,5-bisphosphate phosphodiesterase delta-1 OS=Homo sapiens GN=PLCD1	HUMAN	4	1.21339	1.02802	1.19124	1.01859	0.862979	1.00925	1.03753	0.879022	1.02802	0.107817
2695	6.01	6.29	27.42	13.38	11.71	sp|Q9NQ48|LZTL1_HUMAN	Leucine zipper transcription factor-like protein 1 OS=Homo sapiens GN=LZTFL1 PE=1 SV=1	HUMAN	4	0.356451	0.744732	0.625173	0.559758	1.22462	1	0.809096	1.7378	1.48594	0.452122
2697	6.01	6.24	33.85	11.8	10.56	sp|Q9BXJ8-2|T120A_HUMAN	Isoform 2 of Transmembrane protein 120A OS=Homo sapiens GN=TMEM120A	HUMAN	3	0.862979	0.772681	0.963829	1.00925	0.903649	1.1272	1.03753	0.92045	1.15878	0.120478
2698	6.01	6.23	23.02	5.115	3.836	sp|Q6PD62|CTR9_HUMAN	RNA polymerase-associated protein CTR9 homolog OS=Homo sapiens GN=CTR9 PE=1 SV=1	HUMAN	3	1.15878	1.07647	1.02802	0.981748	0.912011	0.862979	1.10662	1.02802	0.972747	0.0868275
2699	6.01	6.2	33.09	11.15	8.094	sp|Q9BW71|HIRP3_HUMAN	HIRA-interacting protein 3 OS=Homo sapiens GN=HIRIP3 PE=1 SV=3	HUMAN	3	2.46604	1.61436	2.63027	1.90546	1.28233	2.07014	1.09648	0.737904	1.20226	0.36545
2701	6.01	6.15	23.67	20	17.96	sp|P02747|C1QC_HUMAN	Complement C1q subcomponent subunit C OS=Homo sapiens GN=C1QC PE=1 SV=3	HUMAN	5	0.570164	0.549541	0.195884	0.564937	0.549541	0.194089	0.366438	0.356451	0.125893	0.441574
2704	6.01	6.13	24.96	9.228	8.472	sp|Q96PZ0|PUS7_HUMAN	Pseudouridylate synthase 7 homolog OS=Homo sapiens GN=PUS7 PE=1 SV=2	HUMAN	4	0.954993	0.855067	1.64437	0.831764	0.751623	1.44544	1.18032	1.05682	1.99526	0.334307
2707	6.01	6.1	52.8	42.86	39.75	tr|H3BNV7|H3BNV7_HUMAN	Mitotic spindle-associated MMXD complex subunit MIP18 (Fragment) OS=Homo sapiens GN=FAM96B PE=4 SV=1	HUMAN	3	0.49204	0.559758	0.519996	0.744732	0.83946	0.758578	0.972747	1.1272	0.963829	0.270383
2709	6.01	6.09	27.38	9.524	9.524	tr|A8MSH5|A8MSH5_HUMAN	Protein RTF2 homolog OS=Homo sapiens GN=RTFDC1 PE=2 SV=2	HUMAN	3	1.43219	1.23595	1.55597	1.10662	0.954993	1.19124	0.831764	0.717794	0.895365	0.239227
2711	6.01	6.06	45	36	32	tr|H0YMV8|H0YMV8_HUMAN	40S ribosomal protein S27 OS=Homo sapiens GN=RPS27L PE=2 SV=1	HUMAN	3	1.27057	0.895365	1.24738	1.43219	1	1.40605	2.99226	2.14783	2.93765	0.441398
2715	6	10.94	40.51	15.42	9.661	tr|E7EV10|E7EV10_HUMAN	Metastasis-associated protein MTA3 OS=Homo sapiens GN=MTA3 PE=2 SV=1	HUMAN	6	2.05116	0.737904	1.87068	3.0761	1.1695	2.77971	1.67494	0.60256	1.51356	0.460983
2716	6	8.64	31.2	9.589	6.849	sp|Q8WWI5|CTL1_HUMAN	Choline transporter-like protein 1 OS=Homo sapiens GN=SLC44A1 PE=1 SV=1	HUMAN	4	0.416869	0.448745	0.580764	0.343558	0.346737	0.47863	0.554626	0.608135	0.772681	0.258051
2718	6	8.01	46.07	26.18	24.08	sp|P84095|RHOG_HUMAN	Rho-related GTP-binding protein RhoG OS=Homo sapiens GN=RHOG PE=1 SV=1	HUMAN	4	1.21339	1.08643	0.660694	1.95885	1.78649	1.09648	0.855067	0.765597	0.474242	0.426339
2720	6	7.41	27.4	8.772	6.478	sp|Q8IWA4|MFN1_HUMAN	Mitofusin-1 OS=Homo sapiens GN=MFN1 PE=1 SV=2	HUMAN	4	0.487529	0.887156	0.903649	0.613762	1.13763	1.1695	0.870964	1.64437	1.67494	0.371514
2721	6	6.28	29.21	10.79	7.64	sp|P26572|MGAT1_HUMAN	Alpha-1,3-mannosyl-glycoprotein 2-beta-N-acetylglucosaminyltransferase OS=Homo sapiens GN=MGAT1 PE=2 SV=2	HUMAN	3	0.432514	1.03753	0.691831	0.801678	1.85353	1.25892	0.47863	1.15878	0.765597	0.444052
2722	6	6.21	17.65	11.48	9.244	sp|Q8IX04-3|UEVLD_HUMAN	Isoform 3 of Ubiquitin-conjugating enzyme E2 variant 3 OS=Homo sapiens GN=UEVLD	HUMAN	3	1.31826	1.39316	1.49969	0.954993	1.00925	1.07647	0.879022	0.928966	1	0.190576
2724	6	6.11	40.36	13.06	11.57	sp|Q15599|NHRF2_HUMAN	Na(+)/H(+) exchange regulatory cofactor NHE-RF2 OS=Homo sapiens GN=SLC9A3R2 PE=1 SV=2	HUMAN	3	1.13763	0.972747	1.03753	1.04713	0.895365	0.946237	1.10662	0.937562	1	0.0751131
2725	6	6.1	30.99	4.607	4.084	sp|O94851-6|MICA2_HUMAN	Isoform 6 of Protein-methionine sulfoxide oxidase MICAL2 OS=Homo sapiens GN=MICAL2	HUMAN	3	1.48594	1.05682	0.428549	1.52757	1.08643	0.436516	1.34276	0.954993	0.390841	0.442477
2726	6	6.1	36.36	16.48	16.48	sp|Q8N0U8|VKORL_HUMAN	Vitamin K epoxide reductase complex subunit 1-like protein 1 OS=Homo sapiens GN=VKORC1L1 PE=1 SV=2	HUMAN	3	0.529663	0.648634	0.510505	0.483059	0.586138	0.465586	0.972747	1.23595	0.937562	0.36483
2728	6	6.08	29.09	21.82	19.09	sp|O15551|CLD3_HUMAN	Claudin-3 OS=Homo sapiens GN=CLDN3 PE=1 SV=1	HUMAN	4	2.48886	2.60615	2.44343	1.57036	1.65959	1.5417	2.60615	2.80543	2.58226	0.213039
2729	6	6.07	23.2	7.68	7.68	tr|F5H6G7|F5H6G7_HUMAN	Nucleolar protein 10 OS=Homo sapiens GN=NOL10 PE=2 SV=1	HUMAN	3	1.19124	1.49969	1.23595	0.666807	0.847227	0.691831	0.801678	1.02802	0.831764	0.271832
2731	6	6.07	20.75	9.324	9.324	sp|P06280|AGAL_HUMAN	Alpha-galactosidase A OS=Homo sapiens GN=GLA PE=1 SV=1	HUMAN	3	1.18032	1.28233	0.428549	1.80302	1.97697	0.672977	2.07014	2.22844	0.731139	0.460443
2732	6	6.07	39.42	29.93	26.28	sp|Q8IXM3|RM41_HUMAN	39S ribosomal protein L41, mitochondrial OS=Homo sapiens GN=MRPL41 PE=1 SV=1	HUMAN	3	1.38038	0.862979	1.51356	3.10456	1.95885	3.31131	3.53183	2.26987	3.83707	0.414993
2733	6	6.07	62.77	39.36	39.36	sp|P56134|ATPK_HUMAN	ATP synthase subunit f, mitochondrial OS=Homo sapiens GN=ATP5J2 PE=1 SV=3	HUMAN	5	1.03753	0.954993	0.49204	1.09648	1.00925	0.519996	1.27057	1.15878	0.586138	0.305795
2734	6	6.06	28.47	7.153	6.592	sp|Q13033-2|STRN3_HUMAN	Isoform Alpha of Striatin-3 OS=Homo sapiens GN=STRN3	HUMAN	3	1.87068	2.0893	1.6293	1.19124	1.35519	1.05682	1.69044	1.92309	1.49969	0.205174
2736	6	6.04	26.81	5.335	5.335	sp|Q13823|NOG2_HUMAN	Nucleolar GTP-binding protein 2 OS=Homo sapiens GN=GNL2 PE=1 SV=1	HUMAN	3	2.42103	1.48594	1.11686	2.72898	1.65959	1.27057	2.03236	1.20226	0.912011	0.356477
2737	6	6.04	33.58	15.85	12.83	tr|C9J3L8|C9J3L8_HUMAN	Translocon-associated protein subunit alpha OS=Homo sapiens GN=SSR1 PE=2 SV=1	HUMAN	3	0.685488	0.529663	0.258226	0.83946	0.648634	0.319154	0.816582	0.625173	0.310456	0.369402
2738	6	6.04	9.168	5.33	5.33	sp|Q92504|S39A7_HUMAN	Zinc transporter SLC39A7 OS=Homo sapiens GN=SLC39A7 PE=1 SV=2	HUMAN	3	1.28233	0.772681	0.758578	1.43219	0.862979	0.847227	1.64437	0.990832	0.963829	0.280991
2740	6	6.03	28.67	10.61	9.255	sp|O95967|FBLN4_HUMAN	EGF-containing fibulin-like extracellular matrix protein 2 OS=Homo sapiens GN=EFEMP2 PE=1 SV=3	HUMAN	5	0.416869	0.679204	0.648634	0.432514	0.704693	0.666807	0.465586	0.751623	0.717794	0.204553
2745	6	6	44.81	18.03	18.03	sp|Q96LW7-2|BINCA_HUMAN	Isoform 2 of Bcl10-interacting CARD protein OS=Homo sapiens GN=C9orf89	HUMAN	3	0.544503	0.660694	1.14815	0.636796	0.744732	1.33045	0.642688	0.758578	1.38038	0.349093
2748	6	6	32.2	32.2	32.2	sp|Q5RI15|COX20_HUMAN	Cytochrome c oxidase protein 20 homolog OS=Homo sapiens GN=COX20 PE=1 SV=2	HUMAN	3	0.862979	0.862979	1.80302	1.04713	1.04713	2.18776	0.954993	0.946237	1.97697	0.385267
2751	5.99	6.16	21.86	6.545	4.843	sp|Q9ULU4-4|PKCB1_HUMAN	Isoform 4 of Protein kinase C-binding protein 1 OS=Homo sapiens GN=ZMYND8	HUMAN	3	1.03753	1.09648	1.02802	1.09648	1.15878	1.08643	0.946237	1	0.937562	0.0667241
2754	5.97	6.17	25.53	9.789	9.294	tr|K7ES11|K7ES11_HUMAN	Ubiquitin-conjugating enzyme E2 O (Fragment) OS=Homo sapiens GN=UBE2O PE=4 SV=1	HUMAN	5	1.49969	0.879022	2.14783	0.751623	0.420727	1.00925	1.39316	0.809096	1.88799	0.447915
2755	5.97	5.97	58.82	33.03	23.53	sp|Q9UK41|VPS28_HUMAN	Vacuolar protein sorting-associated protein 28 homolog OS=Homo sapiens GN=VPS28 PE=1 SV=1	HUMAN	5	1.2942	0.928966	1.67494	1.05682	0.737904	1.35519	1.00925	0.711214	1.2942	0.264949
2758	5.94	6.05	46.25	29.37	25.62	sp|Q9NWV4|CA123_HUMAN	UPF0587 protein C1orf123 OS=Homo sapiens GN=C1orf123 PE=1 SV=1	HUMAN	4	0.887156	2.29087	1.33045	0.77983	2.05116	1.15878	0.895365	2.29087	1.34276	0.396173
2762	5.91	6.13	27.04	7.692	4.928	sp|Q5VIR6-4|VPS53_HUMAN	Isoform 4 of Vacuolar protein sorting-associated protein 53 homolog OS=Homo sapiens GN=VPS53	HUMAN	3	0.787046	0.60256	0.519996	0.903649	0.679204	0.591562	1.55597	1.20226	1.00925	0.365745
2763	5.91	6.07	23.01	7.609	6.884	sp|Q9UJY5-4|GGA1_HUMAN	Isoform 4 of ADP-ribosylation factor-binding protein GGA1 OS=Homo sapiens GN=GGA1	HUMAN	3	0.787046	0.895365	0.293765	1.05682	1.18032	0.390841	1.40605	1.58489	0.515229	0.470211
2764	5.91	6.02	28.69	9.705	8.65	sp|P29353-7|SHC1_HUMAN	Isoform 7 of SHC-transforming protein 1 OS=Homo sapiens GN=SHC1	HUMAN	3	0.928966	1.23595	1.21339	1.78649	2.18776	2.22844	0.685488	0.887156	0.887156	0.412546
2765	5.9	6.5	37.81	28.36	17.41	sp|Q96FZ7|CHMP6_HUMAN	Charged multivesicular body protein 6 OS=Homo sapiens GN=CHMP6 PE=1 SV=3	HUMAN	3	1.22462	0.963829	1.70608	1.44544	1.14815	2.01372	1.21339	0.963829	1.69044	0.249744
2770	5.88	6.24	21.74	6.9	4.82	tr|F5H2F9|F5H2F9_HUMAN	DNA mismatch repair protein Msh6 OS=Homo sapiens GN=MSH6 PE=2 SV=1	HUMAN	4	1.90546	1.59956	1.19124	1.19124	1.00925	0.731139	1.15878	0.972747	0.717794	0.31209
2771	5.88	5.91	52.83	27.83	27.83	sp|Q9BUL8|PDC10_HUMAN	Programmed cell death protein 10 OS=Homo sapiens GN=PDCD10 PE=1 SV=1	HUMAN	5	1.21339	0.724436	0.972747	1.35519	0.809096	1.07647	1.83654	1.1272	1.5417	0.28082
2772	5.87	6.04	29.67	10.57	9.146	sp|Q9UHL4|DPP2_HUMAN	Dipeptidyl peptidase 2 OS=Homo sapiens GN=DPP7 PE=1 SV=3	HUMAN	6	0.937562	1.08643	1.48594	0.625173	0.724436	1	0.903649	1.04713	1.44544	0.264629
2773	5.87	6.04	34.74	15.37	6.682	tr|J3KQL8|J3KQL8_HUMAN	Apolipoprotein L2 OS=Homo sapiens GN=APOL2 PE=2 SV=1	HUMAN	3	0.698232	1.55597	0.559758	0.855067	1.94089	0.698232	0.724436	1.67494	0.580764	0.488696
2774	5.86	7.82	52.13	14.1	10.72	sp|P05165-3|PCCA_HUMAN	Isoform 3 of Propionyl-CoA carboxylase alpha chain, mitochondrial OS=Homo sapiens GN=PCCA	HUMAN	5	0.870964	0.57544	0.928966	1.55597	1.01859	1.6293	2.0893	1.44544	2.33346	0.399675
2777	5.85	5.96	45.7	22.19	20.53	sp|Q9BU89|DOHH_HUMAN	Deoxyhypusine hydroxylase OS=Homo sapiens GN=DOHH PE=1 SV=1	HUMAN	3	0.698232	1.22462	0.981748	0.751623	1.31826	1.05682	0.672977	1.19124	0.954993	0.227666
2778	5.84	6.59	28.04	7.227	4.478	tr|E3W994|E3W994_HUMAN	CLIP-associating protein 2 OS=Homo sapiens GN=CLASP2 PE=2 SV=2	HUMAN	4	1.33045	1.39316	0.981748	1.35519	1.41906	0.990832	1.80302	1.90546	1.34276	0.21025
2780	5.82	7.15	26.83	8.216	6.804	sp|O43264|ZW10_HUMAN	Centromere/kinetochore protein zw10 homolog OS=Homo sapiens GN=ZW10 PE=1 SV=3	HUMAN	5	1.00925	0.870964	0.954993	1.02802	0.879022	0.963829	1.00925	0.870964	0.954993	0.0617138
2781	5.82	5.93	37.31	17.41	14.93	sp|Q8TCD5|NT5C_HUMAN	5'(3')-deoxyribonucleotidase, cytosolic type OS=Homo sapiens GN=NT5C PE=1 SV=2	HUMAN	4	1.10662	1.58489	1.61436	1.08643	1.55597	1.58489	0.751623	1.07647	1.09648	0.233495
2782	5.82	5.82	65.26	56.84	56.84	tr|H7BZT4|H7BZT4_HUMAN	Uncharacterized protein OS=Homo sapiens PE=4 SV=1	HUMAN	8	1.22462	2.44343	1.40605	1.69044	3.37287	1.94089	1.13763	2.29087	1.31826	0.36864
2785	5.79	5.79	27.39	9.044	9.044	tr|D6RIW8|D6RIW8_HUMAN	WD repeat-containing protein 70 OS=Homo sapiens GN=WDR70 PE=2 SV=1	HUMAN	3	1.61436	3.16228	1.85353	1.58489	3.10456	1.83654	0.990832	1.99526	1.14815	0.373273
2788	5.78	6.17	24.77	7.707	4.46	tr|Q5T3Q7|Q5T3Q7_HUMAN	HEAT repeat-containing protein 1 OS=Homo sapiens GN=HEATR1 PE=2 SV=1	HUMAN	9	0.758578	0.691831	0.801678	1.02802	0.928966	1.09648	0.654636	0.613762	0.698232	0.200209
2790	5.77	13.08	34.55	17.85	13.73	sp|Q9UN37|VPS4A_HUMAN	Vacuolar protein sorting-associated protein 4A OS=Homo sapiens GN=VPS4A PE=1 SV=1	HUMAN	8	1.14815	1.1272	1.03753	1.01859	1	0.92045	1.13763	1.11686	1.02802	0.0688353
2792	5.77	5.84	58.11	29.73	29.73	sp|O60869|EDF1_HUMAN	Endothelial differentiation-related factor 1 OS=Homo sapiens GN=EDF1 PE=1 SV=1	HUMAN	4	1.28233	1.01859	0.972747	1.19124	0.946237	0.903649	3.01995	2.39883	2.31206	0.480423
2793	5.76	18.88	46.69	17.94	15.95	sp|Q14151|SAFB2_HUMAN	Scaffold attachment factor B2 OS=Homo sapiens GN=SAFB2 PE=1 SV=1	HUMAN	11	0.954993	1.01859	0.862979	1.1272	1.20226	1.00925	0.92045	0.981748	0.824138	0.114206
2795	5.76	5.79	31.25	13.35	13.35	sp|Q96JY6|PDLI2_HUMAN	PDZ and LIM domain protein 2 OS=Homo sapiens GN=PDLIM2 PE=1 SV=1	HUMAN	3	0.60256	0.77983	0.263027	0.685488	0.887156	0.296483	0.981748	1.27057	0.428549	0.454836
2800	5.73	5.77	39.01	21.28	18.44	sp|Q16270|IBP7_HUMAN	Insulin-like growth factor-binding protein 7 OS=Homo sapiens GN=IGFBP7 PE=1 SV=1	HUMAN	4	0.83946	0.801678	1.58489	0.630957	0.60256	1.18032	0.772681	0.737904	1.45881	0.35669
2803	5.72	6.11	33.71	15.72	9.339	sp|Q9Y303-2|NAGA_HUMAN	Isoform 2 of Putative N-acetylglucosamine-6-phosphate deacetylase OS=Homo sapiens GN=AMDHD2	HUMAN	3	0.772681	0.794328	0.972747	0.903649	0.928966	1.1272	0.816582	0.83946	1.02802	0.12234
2804	5.72	6.11	71.82	47.27	37.27	sp|Q7RTV0|PHF5A_HUMAN	PHD finger-like domain-containing protein 5A OS=Homo sapiens GN=PHF5A PE=1 SV=1	HUMAN	4	0.879022	1.94089	1.2942	0.642688	1.43219	0.946237	0.83946	1.85353	1.22462	0.347625
2806	5.72	5.78	37.09	18.54	12.68	sp|Q8WU90|ZC3HF_HUMAN	Zinc finger CCCH domain-containing protein 15 OS=Homo sapiens GN=ZC3H15 PE=1 SV=1	HUMAN	4	1.72187	0.731139	0.597035	1.8197	0.765597	0.625173	1.7378	0.744732	0.60256	0.494945
2807	5.72	5.74	19.8	11.22	9.571	sp|Q9UBR2|CATZ_HUMAN	Cathepsin Z OS=Homo sapiens GN=CTSZ PE=1 SV=1	HUMAN	4	1.07647	0.879022	0.559758	1.44544	1.21339	0.731139	0.870964	0.711214	0.452898	0.339013
2808	5.71	5.73	18.88	5.114	3.698	tr|F8VXG7|F8VXG7_HUMAN	Protein SCAF11 OS=Homo sapiens GN=SCAF11 PE=2 SV=1	HUMAN	4	1.2942	0.870964	1.01859	1.34276	0.903649	1.05682	1.31826	0.887156	1.03753	0.165976
2810	5.7	5.88	34.58	16.3	11.45	sp|Q6YP21|KAT3_HUMAN	Kynurenine--oxoglutarate transaminase 3 OS=Homo sapiens GN=CCBL2 PE=1 SV=1	HUMAN	3	0.685488	0.912011	0.457088	0.912011	1.21339	0.597035	0.990832	1.31826	0.648634	0.316059
2811	5.7	5.83	32.66	16.47	13.87	sp|O15160|RPAC1_HUMAN	DNA-directed RNA polymerases I and III subunit RPAC1 OS=Homo sapiens GN=POLR1C PE=1 SV=1	HUMAN	5	1.07647	1.00925	1.05682	1.10662	1.03753	1.08643	0.937562	0.887156	0.92045	0.0741647
2814	5.69	5.77	15.2	3.914	3.147	tr|H0Y7L2|H0Y7L2_HUMAN	Dedicator of cytokinesis protein 7 (Fragment) OS=Homo sapiens GN=DOCK7 PE=4 SV=1	HUMAN	4	0.862979	0.963829	0.772681	0.831764	0.937562	0.744732	1.04713	1.1695	0.937562	0.137881
2817	5.68	5.82	24.39	11.74	8.774	sp|Q05469-2|LIPS_HUMAN	Isoform 2 of Hormone-sensitive lipase OS=Homo sapiens GN=LIPE	HUMAN	5	0.337287	0.394457	0.591562	0.195884	0.222843	0.356451	0.197697	0.212814	0.359749	0.382486
2818	5.68	5.71	58.4	44	32.8	sp|Q9UI30|TR112_HUMAN	tRNA methyltransferase 112 homolog OS=Homo sapiens GN=TRMT112 PE=1 SV=1	HUMAN	5	1.0666	1.2942	0.981748	0.787046	0.946237	0.717794	0.963829	1.19124	0.903649	0.174108
2819	5.67	5.74	21.57	7.137	4.785	sp|O95487-2|SC24B_HUMAN	Isoform 2 of Protein transport protein Sec24B OS=Homo sapiens GN=SEC24B	HUMAN	5	0.972747	0.963829	0.946237	0.879022	0.870964	0.847227	1	1	0.972747	0.0583578
2821	5.66	5.91	34.29	14.54	8.977	sp|Q13123|RED_HUMAN	Protein Red OS=Homo sapiens GN=IK PE=1 SV=3	HUMAN	4	1.65959	1.87068	1.22462	1.35519	1.52757	1.00925	1.6293	1.8197	1.21339	0.18836
2823	5.65	5.84	29.12	8.874	4.892	sp|Q05397-2|FAK1_HUMAN	Isoform 2 of Focal adhesion kinase 1 OS=Homo sapiens GN=PTK2	HUMAN	4	0.401791	0.597035	0.49204	0.666807	1.00925	0.824138	0.903649	1.36773	1.13763	0.362448
2824	5.64	8.15	38.19	11.29	8.419	tr|C9JM79|C9JM79_HUMAN	Peptidyl-prolyl cis-trans isomerase G (Fragment) OS=Homo sapiens GN=PPIG PE=2 SV=1	HUMAN	5	2.1677	1.92309	1.45881	1.47231	1.25892	0.963829	1.09648	0.928966	0.711214	0.33851
2825	5.64	5.7	18.58	4.867	3.761	tr|F5GZJ1|F5GZJ1_HUMAN	Condensin complex subunit 1 OS=Homo sapiens GN=NCAPD2 PE=2 SV=1	HUMAN	4	2.58226	1.21339	1.13763	1.6293	0.731139	0.672977	1.80302	0.787046	0.744732	0.482953
2826	5.64	5.69	30.17	12.93	10.63	tr|B3KTM8|B3KTM8_HUMAN	Mortality factor 4-like protein 1 OS=Homo sapiens GN=MORF4L1 PE=2 SV=1	HUMAN	3	1.47231	1.59956	1.05682	1.43219	1.55597	1.02802	1.95885	2.12814	1.43219	0.224364
2827	5.64	5.65	34.26	34.26	34.26	sp|Q9NZ45|CISD1_HUMAN	CDGSH iron-sulfur domain-containing protein 1 OS=Homo sapiens GN=CISD1 PE=1 SV=1	HUMAN	4	0.870964	0.691831	0.972747	0.751623	0.597035	0.816582	0.711214	0.559758	0.772681	0.162629
2830	5.63	5.67	22.59	5.589	4.4	sp|Q6DN90-2|IQEC1_HUMAN	Isoform 2 of IQ motif and SEC7 domain-containing protein 1 OS=Homo sapiens GN=IQSEC1	HUMAN	4	0.879022	1.34276	1.1272	1.13763	1.7378	1.45881	1.21339	1.85353	1.5417	0.216319
2831	5.61	5.64	50.12	17.34	15.2	sp|Q9BY77|PDIP3_HUMAN	Polymerase delta-interacting protein 3 OS=Homo sapiens GN=POLDIP3 PE=1 SV=2	HUMAN	4	1.65959	1.65959	0.691831	1.35519	1.33045	0.591562	1.72187	1.80302	0.737904	0.355995
2833	5.59	9.61	41.41	32.83	32.83	sp|Q9Y6B6|SAR1B_HUMAN	GTP-binding protein SAR1b OS=Homo sapiens GN=SAR1B PE=1 SV=1	HUMAN	6	1.49969	1.10662	0.972747	1.39316	1.02802	0.887156	1.70608	1.28233	1.1272	0.207387
2836	5.57	7.92	31.78	11.95	8.746	tr|A8MU44|A8MU44_HUMAN	Protein Hook homolog 1 OS=Homo sapiens GN=HOOK1 PE=2 SV=2	HUMAN	5	0.654636	0.972747	1.22462	0.731139	1.13763	1.39316	0.809096	1.23595	1.52757	0.265401
2838	5.57	5.74	21.25	7.886	4.819	sp|Q9NXF1-2|TEX10_HUMAN	Isoform 2 of Testis-expressed sequence 10 protein OS=Homo sapiens GN=TEX10	HUMAN	4	1.03753	1.52757	1.40605	0.724436	1.03753	0.972747	0.597035	0.824138	0.758578	0.296809
2839	5.57	5.63	33.51	6.17	4.468	sp|Q96QC0|PP1RA_HUMAN	Serine/threonine-protein phosphatase 1 regulatory subunit 10 OS=Homo sapiens GN=PPP1R10 PE=1 SV=1	HUMAN	3	1.02802	0.981748	0.928966	0.77983	0.744732	0.704693	1.01859	0.972747	0.928966	0.128905
2842	5.56	5.68	22.46	10.17	9.405	sp|Q8TB22-4|SPT20_HUMAN	Isoform 4 of Spermatogenesis-associated protein 20 OS=Homo sapiens GN=SPATA20	HUMAN	4	0.862979	1.40605	1.34276	0.870964	1.41906	1.36773	0.794328	1.28233	1.23595	0.206032
2843	5.56	5.65	54.84	27.42	15.59	sp|O75935|DCTN3_HUMAN	Dynactin subunit 3 OS=Homo sapiens GN=DCTN3 PE=1 SV=1	HUMAN	3	0.619441	0.483059	1.00925	0.758578	0.586138	1.22462	1	0.772681	1.6293	0.379664
2845	5.54	5.69	26.4	11.2	11.2	sp|Q9HD33|RM47_HUMAN	39S ribosomal protein L47, mitochondrial OS=Homo sapiens GN=MRPL47 PE=1 SV=2	HUMAN	3	0.816582	0.597035	1.14815	1.7378	1.30617	2.51189	1.35519	0.981748	1.90546	0.408588
2846	5.54	5.64	30.73	15.64	15.64	tr|J3KR35|J3KR35_HUMAN	Coiled-coil domain containing 12, isoform CRA_a OS=Homo sapiens GN=CCDC12 PE=4 SV=1	HUMAN	3	1	1.47231	1.03753	0.704693	1.03753	0.731139	0.831764	1.22462	0.862979	0.233921
2849	5.53	5.59	27.75	6.768	6.768	sp|Q96RF0-3|SNX18_HUMAN	Isoform 3 of Sorting nexin-18 OS=Homo sapiens GN=SNX18	HUMAN	4	0.642688	1.14815	0.432514	0.77983	1.38038	0.529663	0.698232	1.23595	0.483059	0.407262
2852	5.52	5.53	42.48	15.3	14.25	sp|Q9NX58|LYAR_HUMAN	Cell growth-regulating nucleolar protein OS=Homo sapiens GN=LYAR PE=1 SV=2	HUMAN	3	3.98107	2.01372	2.83139	2.77971	1.45881	1.95885	2.42103	1.25892	1.72187	0.3497
2853	5.51	5.7	17.6	9.8	8.8	sp|O94919|ENDD1_HUMAN	Endonuclease domain-containing 1 protein OS=Homo sapiens GN=ENDOD1 PE=1 SV=2	HUMAN	4	0.912011	0.887156	0.981748	1.07647	1.04713	1.15878	1.01859	0.981748	1.08643	0.0801323
2854	5.49	5.58	23.45	5.474	4.657	sp|Q9BZH6|WDR11_HUMAN	WD repeat-containing protein 11 OS=Homo sapiens GN=WDR11 PE=1 SV=1	HUMAN	5	0.636796	0.704693	0.666807	0.758578	0.831764	0.772681	1	1.09648	1.01859	0.189447
2855	5.48	6.52	47.18	27.69	21.54	sp|Q99653|CHP1_HUMAN	Calcineurin B homologous protein 1 OS=Homo sapiens GN=CHP1 PE=1 SV=3	HUMAN	5	1.44544	1.44544	0.912011	1.70608	1.69044	1.05682	1.92309	1.87068	1.18032	0.230949
2857	5.47	5.69	34.32	5.43	3.689	sp|Q8IVF7-2|FMNL3_HUMAN	Isoform 2 of Formin-like protein 3 OS=Homo sapiens GN=FMNL3	HUMAN	4	0.549541	0.717794	0.313329	0.47863	0.642688	0.283139	0.436516	0.57544	0.251189	0.329084
2858	5.46	10.99	27.78	7.075	5.781	sp|Q12768|STRUM_HUMAN	WASH complex subunit strumpellin OS=Homo sapiens GN=KIAA0196 PE=1 SV=1	HUMAN	7	1.11686	1.01859	0.912011	1.13763	1.03753	0.928966	1.05682	0.954993	0.855067	0.0900997
2861	5.46	5.62	21.64	10.4	7.886	sp|P41743|KPCI_HUMAN	Protein kinase C iota type OS=Homo sapiens GN=PRKCI PE=1 SV=2	HUMAN	3	1.88799	2.24905	3.10456	2.1677	2.55859	3.56451	1.97697	2.31206	3.22107	0.219646
2862	5.45	8.23	33.33	26.29	26.29	sp|P57735|RAB25_HUMAN	Ras-related protein Rab-25 OS=Homo sapiens GN=RAB25 PE=1 SV=2	HUMAN	6	0.685488	0.654636	0.787046	1.01859	0.981748	1.19124	1.70608	1.57036	1.92309	0.374127
2863	5.45	5.56	27.96	14.89	12.77	sp|P43235|CATK_HUMAN	Cathepsin K OS=Homo sapiens GN=CTSK PE=1 SV=1	HUMAN	4	0.731139	0.559758	0.870964	0.731139	0.559758	0.870964	0.666807	0.510505	0.794328	0.18186
2864	5.45	5.54	23.62	10.3	10.3	sp|P15291|B4GT1_HUMAN	Beta-1,4-galactosyltransferase 1 OS=Homo sapiens GN=B4GALT1 PE=1 SV=5	HUMAN	3	1.51356	1.2942	2.26987	1.04713	0.887156	1.57036	1.24738	1.0666	1.87068	0.292569
2865	5.45	5.48	46.58	41.1	41.1	sp|Q9BZL1|UBL5_HUMAN	Ubiquitin-like protein 5 OS=Homo sapiens GN=UBL5 PE=1 SV=1	HUMAN	3	1.08643	1.01859	0.972747	1.14815	1.0666	1.02802	1.10662	1.02802	0.981748	0.0522395
2866	5.42	13.58	27.19	10.69	8.692	tr|E5RIF2|E5RIF2_HUMAN	Brefeldin A-inhibited guanine nucleotide-exchange protein 1 OS=Homo sapiens GN=ARFGEF1 PE=2 SV=1	HUMAN	9	0.416869	0.436516	0.704693	0.903649	0.954993	1.5417	1.05682	1.11686	1.78649	0.436541
2868	5.42	7.36	85.96	85.96	85.96	sp|P05386|RLA1_HUMAN	60S acidic ribosomal protein P1 OS=Homo sapiens GN=RPLP1 PE=1 SV=1	HUMAN	5	1.30617	1.01859	0.654636	1.15878	0.903649	0.586138	1.24738	0.972747	0.630957	0.271104
2870	5.4	5.68	33.95	19.93	15.13	sp|Q8IY95|TM192_HUMAN	Transmembrane protein 192 OS=Homo sapiens GN=TMEM192 PE=1 SV=1	HUMAN	3	0.981748	0.83946	1.03753	1.38038	1.18032	1.45881	1.10662	0.937562	1.15878	0.169862
2872	5.39	5.71	27.99	10.62	8.263	sp|P28799|GRN_HUMAN	Granulins OS=Homo sapiens GN=GRN PE=1 SV=2	HUMAN	4	1.23595	1.99526	1.0666	1.04713	1.67494	0.895365	0.519996	0.83946	0.448745	0.438646
2873	5.39	5.6	31.58	12.53	8.02	sp|Q99442|SEC62_HUMAN	Translocation protein SEC62 OS=Homo sapiens GN=SEC62 PE=1 SV=1	HUMAN	3	2.42103	2.03236	3.40408	1.88799	1.59956	2.67917	0.981748	0.831764	1.44544	0.404704
2875	5.39	5.42	45.97	30.65	30.65	sp|O75380|NDUS6_HUMAN	NADH dehydrogenase [ubiquinone] iron-sulfur protein 6, mitochondrial OS=Homo sapiens GN=NDUFS6 PE=1 SV=1	HUMAN	3	0.744732	0.824138	0.83946	0.666807	0.744732	0.751623	0.711214	0.787046	0.801678	0.0681806
2877	5.38	8.47	23.83	12.34	7.66	sp|Q15904|VAS1_HUMAN	V-type proton ATPase subunit S1 OS=Homo sapiens GN=ATP6AP1 PE=1 SV=2	HUMAN	4	1.03753	0.717794	0.963829	1.03753	0.717794	0.954993	1.19124	0.824138	1.09648	0.164317
2878	5.38	5.71	30.14	11.74	10.96	tr|F5GXE4|F5GXE4_HUMAN	Arginyl-tRNA--protein transferase 1 OS=Homo sapiens GN=ATE1 PE=2 SV=1	HUMAN	3	0.870964	1.1272	1.05682	1.00925	1.31826	1.22462	0.928966	1.21339	1.1272	0.124962
2879	5.37	5.42	30.21	14.37	12.02	sp|Q96PU8|QKI_HUMAN	Protein quaking OS=Homo sapiens GN=QKI PE=1 SV=1	HUMAN	3	0.737904	0.737904	0.758578	0.928966	0.928966	0.946237	0.794328	0.794328	0.809096	0.0971746
2881	5.36	8.25	21.26	6.186	6.186	sp|Q16799|RTN1_HUMAN	Reticulon-1 OS=Homo sapiens GN=RTN1 PE=1 SV=1	HUMAN	5	0.744732	0.704693	0.794328	1.07647	1.01859	1.15878	0.895365	0.847227	0.954993	0.159739
2886	5.33	5.74	34.71	21.47	12.35	sp|P40937|RFC5_HUMAN	Replication factor C subunit 5 OS=Homo sapiens GN=RFC5 PE=1 SV=1	HUMAN	3	2.31206	1.77011	1.61436	1.41906	0.990832	0.895365	1.2942	0.895365	0.816582	0.353718
2887	5.33	5.4	33.71	13.61	10.05	sp|Q16134|ETFD_HUMAN	Electron transfer flavoprotein-ubiquinone oxidoreductase, mitochondrial OS=Homo sapiens GN=ETFDH PE=1 SV=2	HUMAN	4	0.855067	0.744732	0.698232	0.895365	0.787046	0.744732	0.990832	0.862979	0.816582	0.103555
2888	5.31	5.5	23.93	9.029	6.095	sp|Q9Y5Q9|TF3C3_HUMAN	General transcription factor 3C polypeptide 3 OS=Homo sapiens GN=GTF3C3 PE=1 SV=1	HUMAN	4	1.15878	1.48594	1.07647	0.981748	1.27057	0.92045	1.00925	1.30617	0.937562	0.161566
2889	5.3	6.36	32.51	5.431	4.553	tr|C9JIE4|C9JIE4_HUMAN	Synemin OS=Homo sapiens GN=SYNM PE=2 SV=1	HUMAN	7	0.444631	0.679204	0.231207	0.534564	0.816582	0.277971	0.340408	0.510505	0.170608	0.452518
2890	5.29	5.81	30.89	16.6	13.13	sp|P07738|PMGE_HUMAN	Bisphosphoglycerate mutase OS=Homo sapiens GN=BPGM PE=1 SV=2	HUMAN	3	0.744732	1.2942	1.09648	0.648634	1.1272	0.963829	0.794328	1.38038	1.1695	0.23292
2891	5.28	7.7	42.18	31.75	26.07	tr|B4E2N0|B4E2N0_HUMAN	Protein LZIC OS=Homo sapiens GN=LZIC PE=2 SV=1	HUMAN	5	1.01859	0.77983	0.474242	1.02802	0.787046	0.474242	1.47231	1.15878	0.660694	0.355312
2892	5.28	5.36	22.78	7.451	4.657	sp|P17301|ITA2_HUMAN	Integrin alpha-2 OS=Homo sapiens GN=ITGA2 PE=1 SV=1	HUMAN	4	1.36773	0.619441	0.824138	2.208	1.05682	1.35519	1.45881	0.660694	0.855067	0.410425
2893	5.27	5.33	30.85	11.69	8.065	sp|Q14790-4|CASP8_HUMAN	Isoform 4 of Caspase-8 OS=Homo sapiens GN=CASP8	HUMAN	3	1.23595	1.59956	1.43219	1.48594	1.88799	1.70608	0.954993	1.25892	1.1272	0.197592
2894	5.26	5.38	31.04	15.21	13.96	sp|Q9BTD8|RBM42_HUMAN	RNA-binding protein 42 OS=Homo sapiens GN=RBM42 PE=1 SV=1	HUMAN	3	1.02802	1.07647	0.937562	1.1695	1.22462	1.0666	1	1.05682	0.92045	0.0884388
2897	5.24	6.4	28.94	13.82	11.71	sp|Q9Y2V7-2|COG6_HUMAN	Isoform 2 of Conserved oligomeric Golgi complex subunit 6 OS=Homo sapiens GN=COG6	HUMAN	5	1.15878	1.27057	1.85353	0.744732	0.83946	1.24738	0.711214	0.765597	1.18032	0.319614
2902	5.22	5.37	17.34	6.037	4.501	sp|Q8WUA4|TF3C2_HUMAN	General transcription factor 3C polypeptide 2 OS=Homo sapiens GN=GTF3C2 PE=1 SV=2	HUMAN	3	1.0666	1.14815	0.529663	0.549541	0.591562	0.280543	0.862979	0.937562	0.416869	0.403451
2903	5.22	5.28	33.44	15.56	12.25	sp|Q8TDX7|NEK7_HUMAN	Serine/threonine-protein kinase Nek7 OS=Homo sapiens GN=NEK7 PE=1 SV=1	HUMAN	3	0.887156	0.990832	1.08643	0.937562	1.04713	1.14815	0.862979	0.963829	1.05682	0.0894009
2904	5.21	7.84	44.26	31.91	24.68	tr|Q5QNY5|Q5QNY5_HUMAN	Peroxisomal biogenesis factor 19 (Fragment) OS=Homo sapiens GN=PEX19 PE=2 SV=1	HUMAN	5	1.48594	1.34276	1.10662	1.11686	1	0.831764	0.772681	0.685488	0.586138	0.286745
2907	5.2	5.38	25.13	16.84	13.73	sp|O60711|LPXN_HUMAN	Leupaxin OS=Homo sapiens GN=LPXN PE=1 SV=1	HUMAN	3	1.24738	1.6293	0.801678	1.87068	2.42103	1.22462	1.1695	1.51356	0.744732	0.354442
2908	5.2	5.31	33.18	17.06	15.17	tr|Q5TCT4|Q5TCT4_HUMAN	RNA-binding protein 34 (Fragment) OS=Homo sapiens GN=RBM34 PE=2 SV=1	HUMAN	3	1.2942	0.619441	1.27057	1.47231	0.731139	1.35519	0.698232	0.356451	0.672977	0.404921
2909	5.2	5.22	21.93	10.18	10.18	sp|P85037-2|FOXK1_HUMAN	Isoform 2 of Forkhead box protein K1 OS=Homo sapiens GN=FOXK1	HUMAN	3	1.05682	1.69044	1.7378	2.33346	3.90841	3.69828	1.33045	2.1677	2.1677	0.414622
2910	5.18	7.01	37.38	15.08	13.44	sp|O00743|PPP6_HUMAN	Serine/threonine-protein phosphatase 6 catalytic subunit OS=Homo sapiens GN=PPP6C PE=1 SV=1	HUMAN	5	0.772681	1.59956	0.972747	0.937562	1.83654	1.19124	0.870964	1.83654	1.13763	0.314922
2913	5.18	5.23	33.33	6.912	6.912	tr|H0YJA2|H0YJA2_HUMAN	Zinc finger CCCH domain-containing protein 14 (Fragment) OS=Homo sapiens GN=ZC3H14 PE=4 SV=1	HUMAN	3	1.51356	2.53513	1.09648	1.2942	2.24905	1	0.672977	1.20226	0.515229	0.471632
2915	5.17	7.65	30.09	10.6	6.638	sp|P98194-8|AT2C1_HUMAN	Isoform 8 of Calcium-transporting ATPase type 2C member 1 OS=Homo sapiens GN=ATP2C1	HUMAN	5	0.847227	0.937562	1	0.963829	1.0666	1.13763	0.990832	1.09648	1.18032	0.0967534
2920	5.16	5.23	25.29	8.721	8.721	tr|B7Z3X7|B7Z3X7_HUMAN	Methyltransferase-like protein 16 OS=Homo sapiens GN=METTL16 PE=2 SV=1	HUMAN	3	1.2942	1.6293	1.44544	0.794328	1	0.887156	0.824138	1.03753	0.92045	0.254847
2921	5.15	5.28	25.17	19.23	13.99	sp|Q53TN4|CYBR1_HUMAN	Cytochrome b reductase 1 OS=Homo sapiens GN=CYBRD1 PE=1 SV=1	HUMAN	3	0.666807	1.01859	0.660694	0.751623	1.15878	0.751623	0.608135	0.937562	0.608135	0.233492
2922	5.15	5.24	37.5	16.8	14.84	tr|D6RCD0|D6RCD0_HUMAN	Estradiol 17-beta-dehydrogenase 11 OS=Homo sapiens GN=HSD17B11 PE=2 SV=1	HUMAN	3	0.42462	0.263027	0.255859	0.293765	0.183654	0.180302	0.316228	0.199526	0.192309	0.295506
2923	5.14	5.52	44.14	16.67	13.58	sp|Q9Y673|ALG5_HUMAN	Dolichyl-phosphate beta-glucosyltransferase OS=Homo sapiens GN=ALG5 PE=1 SV=1	HUMAN	3	1.05682	1.01859	0.895365	1.20226	1.15878	1.01859	1.07647	1.03753	0.912011	0.0906337
2924	5.14	5.29	51.98	26.43	22.03	tr|Q86WV7|Q86WV7_HUMAN	CCDC43 protein OS=Homo sapiens GN=CCDC43 PE=2 SV=1	HUMAN	3	0.946237	0.809096	0.972747	0.765597	0.654636	0.794328	1.83654	1.52757	1.80302	0.391736
2926	5.14	5.18	28.08	9.932	8.562	sp|P07357|CO8A_HUMAN	Complement component C8 alpha chain OS=Homo sapiens GN=C8A PE=1 SV=2	HUMAN	4	0.580764	0.380189	1	0.534564	0.346737	0.879022	0.346737	0.229087	0.564937	0.447399
2928	5.12	5.23	47.53	25.31	25.31	sp|O60613|SEP15_HUMAN	15 kDa selenoprotein OS=Homo sapiens GN=SEP15 PE=1 SV=3	HUMAN	4	0.824138	1.28233	0.758578	0.879022	1.36773	0.809096	0.912011	1.41906	0.83946	0.247689
2929	5.12	5.17	25.36	12.56	12.56	tr|C9JB13|C9JB13_HUMAN	BSD domain-containing protein 1 OS=Homo sapiens GN=BSDC1 PE=2 SV=1	HUMAN	3	1.67494	1.40605	1.33045	1.45881	1.22462	1.15878	0.862979	0.717794	0.679204	0.279951
2930	5.11	6.42	43.25	13.29	8.532	sp|Q13217|DNJC3_HUMAN	DnaJ homolog subfamily C member 3 OS=Homo sapiens GN=DNAJC3 PE=1 SV=1	HUMAN	4	0.758578	0.630957	0.642688	0.92045	0.765597	0.77983	0.887156	0.744732	0.751623	0.117676
2931	5.11	5.13	29.6	6.775	6.775	tr|B4DKG8|B4DKG8_HUMAN	Exosome component 10 OS=Homo sapiens GN=EXOSC10 PE=2 SV=1	HUMAN	4	2.01372	1.8197	1.1695	1.34276	1.09648	0.724436	1.52757	1.30617	0.862979	0.300374
2932	5.1	5.12	29.41	8.824	8.824	sp|Q9BRJ2|RM45_HUMAN	39S ribosomal protein L45, mitochondrial OS=Homo sapiens GN=MRPL45 PE=1 SV=2	HUMAN	3	1.09648	0.963829	1.15878	1.04713	0.92045	1.10662	0.954993	0.831764	1	0.0965306
2934	5.09	5.1	21.28	6.35	5.234	sp|P49790-2|NU153_HUMAN	Isoform 2 of Nuclear pore complex protein Nup153 OS=Homo sapiens GN=NUP153	HUMAN	4	0.870964	1	0.990832	0.92045	1.05682	1.04713	0.981748	1.1272	1.11686	0.0788022
2935	5.07	5.32	28.26	8.264	5.62	tr|B4DNK1|B4DNK1_HUMAN	Protein asunder homolog OS=Homo sapiens GN=ASUN PE=2 SV=1	HUMAN	3	0.809096	1.2942	0.772681	0.704693	1.1272	0.685488	1.27057	1.90546	1.21339	0.342514
2936	5.07	5.29	22.26	12.65	9.106	sp|Q8WXI9|P66B_HUMAN	Transcriptional repressor p66-beta OS=Homo sapiens GN=GATAD2B PE=1 SV=1	HUMAN	4	0.92045	0.937562	0.895365	0.92045	0.946237	0.903649	0.946237	0.972747	0.928966	0.0240094
2938	5.06	5.92	42.51	23.19	21.26	sp|P16455|MGMT_HUMAN	Methylated-DNA--protein-cysteine methyltransferase OS=Homo sapiens GN=MGMT PE=1 SV=1	HUMAN	5	0.887156	0.809096	0.648634	2.58226	2.33346	1.94089	1.49969	1.34276	1.09648	0.445704
2939	5.06	5.9	20.3	5.42	4.888	sp|Q9NTJ4-3|MA2C1_HUMAN	Isoform 3 of Alpha-mannosidase 2C1 OS=Homo sapiens GN=MAN2C1	HUMAN	4	0.870964	1.05682	0.981748	0.831764	1.00925	0.937562	0.801678	0.972747	0.903649	0.0857772
2942	5.05	5.09	56.86	36.27	36.27	sp|Q9BW61|DDA1_HUMAN	DET1- and DDB1-associated protein 1 OS=Homo sapiens GN=DDA1 PE=1 SV=1	HUMAN	4	1.69044	1.67494	1.69044	0.870964	0.847227	0.862979	0.758578	0.737904	0.751623	0.38019
2945	5.04	5.13	37.34	16.29	9.774	sp|Q9HB90|RRAGC_HUMAN	Ras-related GTP-binding protein C OS=Homo sapiens GN=RRAGC PE=1 SV=1	HUMAN	3	0.737904	0.636796	0.57544	1.28233	1.09648	0.990832	0.928966	0.794328	0.724436	0.251629
2946	5.03	5.76	45.93	23.84	23.84	sp|Q9UMY4|SNX12_HUMAN	Sorting nexin-12 OS=Homo sapiens GN=SNX12 PE=1 SV=3	HUMAN	4	0.691831	0.539511	0.448745	0.724436	0.570164	0.465586	0.801678	0.630957	0.515229	0.191433
2948	5.03	5.15	38.87	17	14.98	sp|P57088|TMM33_HUMAN	Transmembrane protein 33 OS=Homo sapiens GN=TMEM33 PE=1 SV=2	HUMAN	3	0.77983	0.824138	0.387258	0.765597	0.809096	0.390841	0.824138	0.870964	0.413047	0.293563
2950	5.02	5.22	50.88	23.25	21.49	sp|Q12981|SEC20_HUMAN	Vesicle transport protein SEC20 OS=Homo sapiens GN=BNIP1 PE=1 SV=3	HUMAN	3	0.903649	1.35519	1.85353	0.698232	1.01859	1.38038	0.60256	0.887156	1.22462	0.334771
2951	5.02	5.1	21.53	7.829	6.584	sp|Q8IZ69-2|TRM2A_HUMAN	Isoform 2 of tRNA (uracil-5-)-methyltransferase homolog A OS=Homo sapiens GN=TRMT2A	HUMAN	3	0.972747	1.20226	1.03753	0.862979	1.07647	0.92045	0.751623	0.937562	0.801678	0.139141
2952	5.01	5.09	28.77	6.764	5.216	sp|P04920-2|B3A2_HUMAN	Isoform B1 of Anion exchange protein 2 OS=Homo sapiens GN=SLC4A2	HUMAN	4	0.539511	0.474242	0.501187	1.48594	1.31826	1.39316	0.990832	0.879022	0.928966	0.389724
2954	4.99	5.08	29.54	7.829	7.117	tr|J3KNN7|J3KNN7_HUMAN	BRCA1-associated protein OS=Homo sapiens GN=BRAP PE=2 SV=1	HUMAN	3	0.895365	1.11686	1.14815	1.09648	1.36773	1.40605	0.642688	0.794328	0.824138	0.238878
2956	4.98	15.54	68.9	41.63	41.63	sp|P26583|HMGB2_HUMAN	High mobility group protein B2 OS=Homo sapiens GN=HMGB2 PE=1 SV=2	HUMAN	15	3.10456	2.67917	2.46604	2.14783	1.85353	1.70608	0.954993	0.816582	0.751623	0.43925
2958	4.98	4.98	44.85	33.09	33.09	sp|O95295|SNAPN_HUMAN	SNARE-associated protein Snapin OS=Homo sapiens GN=SNAPIN PE=1 SV=1	HUMAN	3	0.758578	0.519996	0.711214	1.83654	1.24738	1.64437	1.87068	1.40605	1.88799	0.3859
2959	4.97	5.02	37.82	11.2	11.2	sp|Q96GS4|CQ059_HUMAN	Uncharacterized protein C17orf59 OS=Homo sapiens GN=C17orf59 PE=1 SV=2	HUMAN	3	1.22462	1.36773	1.18032	0.963829	1.07647	0.928966	0.937562	1.04713	0.903649	0.139892
2960	4.96	7.3	20.7	3.904	1.97	tr|E7EMW7|E7EMW7_HUMAN	E3 ubiquitin-protein ligase UBR5 OS=Homo sapiens GN=UBR5 PE=2 SV=1	HUMAN	5	2.46604	2.91072	2.60615	1.35519	1.61436	1.49969	1.1695	1.41906	1.30617	0.340075
2966	4.95	5.11	45.48	18.73	12.71	sp|Q92600|RCD1_HUMAN	Cell differentiation protein RCD1 homolog OS=Homo sapiens GN=RQCD1 PE=1 SV=1	HUMAN	4	0.698232	0.946237	1.51356	0.461318	0.591562	0.946237	0.515229	0.691831	1.10662	0.380767
2969	4.95	4.99	26.75	16.11	11.55	sp|O60504-2|VINEX_HUMAN	Isoform Beta of Vinexin OS=Homo sapiens GN=SORBS3	HUMAN	3	0.83946	1.04713	0.448745	0.765597	0.946237	0.413047	0.501187	0.60256	0.288403	0.378961
2970	4.94	5.15	22.78	13.43	9.592	sp|Q92990-2|GLMN_HUMAN	Isoform 2 of Glomulin OS=Homo sapiens GN=GLMN	HUMAN	3	0.787046	0.613762	0.731139	0.887156	0.691831	0.824138	0.954993	0.744732	0.887156	0.128783
2973	4.92	6.45	13.81	9.144	8.56	tr|F5GY20|F5GY20_HUMAN	Transmembrane glycoprotein NMB OS=Homo sapiens GN=GPNMB PE=2 SV=1	HUMAN	5	0.554626	0.586138	0.203236	0.376704	0.398107	0.138038	0.519996	0.544503	0.185353	0.425031
2974	4.92	5.15	24.93	6.056	4.507	sp|Q92541|RTF1_HUMAN	RNA polymerase-associated protein RTF1 homolog OS=Homo sapiens GN=RTF1 PE=1 SV=4	HUMAN	3	1.22462	2.14783	0.787046	0.963829	1.75388	0.636796	1.14815	2.07014	0.751623	0.425916
2976	4.92	4.92	64.19	25	25	tr|C9JLU1|C9JLU1_HUMAN	DNA-directed RNA polymerases I, II, and III subunit RPABC3 (Fragment) OS=Homo sapiens GN=POLR2H PE=2 SV=2	HUMAN	3	0.928966	1.18032	1.5417	0.903649	1.14815	1.49969	1.67494	2.03236	2.51189	0.335032
2978	4.91	5.03	30.37	10.06	9.091	sp|P35269|T2FA_HUMAN	General transcription factor IIF subunit 1 OS=Homo sapiens GN=GTF2F1 PE=1 SV=2	HUMAN	3	0.990832	1.11686	0.539511	0.501187	0.559758	0.270396	0.698232	0.758578	0.343558	0.411451
2980	4.91	4.93	20.33	3.445	2.885	sp|Q6UVK1|CSPG4_HUMAN	Chondroitin sulfate proteoglycan 4 OS=Homo sapiens GN=CSPG4 PE=1 SV=2	HUMAN	4	0.801678	0.862979	0.691831	0.744732	0.801678	0.642688	0.928966	1	0.801678	0.130031
2981	4.9	5.02	25.3	5.853	2.391	sp|Q5K651|SAMD9_HUMAN	Sterile alpha motif domain-containing protein 9 OS=Homo sapiens GN=SAMD9 PE=1 SV=1	HUMAN	3	1.15878	1.1272	1.8197	1.64437	1.61436	2.58226	0.928966	0.903649	1.47231	0.338709
2984	4.87	7.4	55.28	38.21	26.02	sp|P42766|RL35_HUMAN	60S ribosomal protein L35 OS=Homo sapiens GN=RPL35 PE=1 SV=2	HUMAN	5	1.83654	0.990832	1.39316	1.52757	0.831764	1.1695	1.95885	1.05682	1.49969	0.265467
2985	4.87	4.93	36.49	22.97	15.32	sp|Q9BS40|LXN_HUMAN	Latexin OS=Homo sapiens GN=LXN PE=1 SV=2	HUMAN	5	0.816582	1.31826	0.772681	1.27057	1.95885	1.21339	0.972747	1.55597	0.92045	0.301899
2986	4.85	7.55	29.62	13.66	10.29	sp|Q9Y679|AUP1_HUMAN	Ancient ubiquitous protein 1 OS=Homo sapiens GN=AUP1 PE=1 SV=1	HUMAN	4	1.05682	0.794328	0.92045	0.895365	0.672977	0.787046	0.879022	0.654636	0.765597	0.144961
2987	4.85	5.02	27.25	9.246	6.204	sp|Q9UKN8|TF3C4_HUMAN	General transcription factor 3C polypeptide 4 OS=Homo sapiens GN=GTF3C4 PE=1 SV=2	HUMAN	3	1.22462	1.14815	0.954993	1.18032	1.10662	0.92045	1.2942	1.20226	1	0.109412
2989	4.85	4.86	18.55	4.878	3.104	tr|E7EV71|E7EV71_HUMAN	Latent-transforming growth factor beta-binding protein 1 OS=Homo sapiens GN=LTBP1 PE=2 SV=2	HUMAN	3	0.293765	0.564937	0.30761	0.316228	0.57544	0.325087	0.544503	0.981748	0.554626	0.420085
2991	4.84	4.85	23.97	17.12	17.12	sp|P06331|HV209_HUMAN	Ig heavy chain V-II region ARH-77 OS=Homo sapiens PE=4 SV=1	HUMAN	7	0.972747	0.831764	0.704693	0.824138	0.704693	0.60256	0.444631	0.376704	0.328095	0.325992
2992	4.83	22.13	30.47	11.83	10.43	sp|P51531-2|SMCA2_HUMAN	Isoform Short of Probable global transcription activator SNF2L2 OS=Homo sapiens GN=SMARCA2	HUMAN	14	0.529663	0.972747	1.44544	0.731139	1.25892	1.83654	0.648634	1.13763	1.67494	0.380773
2993	4.82	6.55	42.69	11.92	8.269	sp|Q96CV9-3|OPTN_HUMAN	Isoform 3 of Optineurin OS=Homo sapiens GN=OPTN	HUMAN	4	0.794328	1.13763	0.691831	1.01859	1.47231	0.895365	0.679204	0.981748	0.597035	0.280278
2994	4.82	4.96	29.55	8.955	6.269	sp|O60488-2|ACSL4_HUMAN	Isoform Short of Long-chain-fatty-acid--CoA ligase 4 OS=Homo sapiens GN=ACSL4	HUMAN	3	0.83946	0.77983	0.801678	0.862979	0.809096	0.824138	0.619441	0.570164	0.580764	0.149396
2995	4.82	4.88	23.75	5.344	3.732	sp|Q6ZRV2|FA83H_HUMAN	Protein FAM83H OS=Homo sapiens GN=FAM83H PE=1 SV=3	HUMAN	3	0.862979	0.376704	0.440555	1.31826	0.570164	0.691831	1.13763	0.49204	0.57544	0.426469
2996	4.82	4.83	41.78	16.44	16.44	tr|C9JJ19|C9JJ19_HUMAN	28S ribosomal protein S34, mitochondrial OS=Homo sapiens GN=MRPS34 PE=2 SV=2	HUMAN	3	1.18032	1.48594	2.29087	1.36773	1.72187	2.65461	1.44544	1.8197	2.85759	0.300939
2999	4.81	4.88	51.97	44.74	29.61	tr|K7ELC2|K7ELC2_HUMAN	40S ribosomal protein S15 OS=Homo sapiens GN=RPS15 PE=3 SV=1	HUMAN	3	1.39316	0.440555	1.18032	1.1695	0.380189	0.990832	1.61436	0.515229	1.35519	0.426502
3001	4.8	5.02	69.57	57.61	34.78	sp|P61513|RL37A_HUMAN	60S ribosomal protein L37a OS=Homo sapiens GN=RPL37A PE=1 SV=2	HUMAN	3	1.52757	1.02802	1.35519	1.51356	1	1.34276	1.88799	1.28233	1.65959	0.192327
3002	4.8	4.92	36.7	13.12	6.915	sp|Q9HA77|SYCM_HUMAN	Probable cysteine--tRNA ligase, mitochondrial OS=Homo sapiens GN=CARS2 PE=1 SV=1	HUMAN	3	0.465586	1.00925	0.642688	0.60256	1.31826	0.847227	0.801678	1.77011	1.13763	0.402391
3003	4.8	4.83	27.04	8.929	7.143	sp|Q9BRP4|PAAF1_HUMAN	Proteasomal ATPase-associated factor 1 OS=Homo sapiens GN=PAAF1 PE=1 SV=2	HUMAN	3	1.33045	1.07647	1.92309	1.10662	0.895365	1.58489	1.2942	1.05682	1.85353	0.255683
3007	4.78	4.87	49.38	49.38	33.33	sp|O00483|NDUA4_HUMAN	NADH dehydrogenase [ubiquinone] 1 alpha subcomplex subunit 4 OS=Homo sapiens GN=NDUFA4 PE=1 SV=1	HUMAN	4	0.92045	1.14815	1.02802	1.0666	1.31826	1.19124	1.92309	2.37684	2.22844	0.356955
3008	4.78	4.79	52.56	26.92	22.44	sp|Q9Y237-2|PIN4_HUMAN	Isoform 2 of Peptidyl-prolyl cis-trans isomerase NIMA-interacting 4 OS=Homo sapiens GN=PIN4	HUMAN	3	1.30617	1.35519	1.04713	0.744732	0.772681	0.60256	1.70608	1.77011	1.38038	0.334306
3009	4.77	4.89	26.12	14.08	7.959	sp|Q8IV08|PLD3_HUMAN	Phospholipase D3 OS=Homo sapiens GN=PLD3 PE=1 SV=1	HUMAN	3	0.660694	0.758578	0.49204	0.717794	0.847227	0.544503	0.554626	0.625173	0.409261	0.209
3010	4.77	4.89	32	13.54	13.54	sp|Q9BYD6|RM01_HUMAN	39S ribosomal protein L1, mitochondrial OS=Homo sapiens GN=MRPL1 PE=1 SV=2	HUMAN	3	0.870964	0.809096	1.58489	1.28233	1.21339	2.24905	1.8197	1.64437	3.16228	0.425716
3011	4.75	4.79	50.53	34.04	25	tr|Q5W0H4|Q5W0H4_HUMAN	Translationally-controlled tumor protein OS=Homo sapiens GN=TPT1 PE=1 SV=1	HUMAN	4	1.41906	0.691831	0.787046	0.711214	0.346737	0.394457	1.18032	0.580764	0.654636	0.435744
3012	4.75	4.77	21.2	10.44	4.757	sp|P15144|AMPN_HUMAN	Aminopeptidase N OS=Homo sapiens GN=ANPEP PE=1 SV=4	HUMAN	4	0.203236	0.461318	0.319154	0.180302	0.387258	0.263027	0.299226	0.666807	0.457088	0.39986
3013	4.75	4.76	27.96	6.989	6.989	sp|O60547|GMDS_HUMAN	GDP-mannose 4,6 dehydratase OS=Homo sapiens GN=GMDS PE=1 SV=1	HUMAN	3	0.903649	0.758578	0.534564	1.6293	1.38038	0.972747	1.47231	1.23595	0.870964	0.316086
3014	4.73	22.84	39.68	26.06	24.6	sp|P23142-4|FBLN1_HUMAN	Isoform C of Fibulin-1 OS=Homo sapiens GN=FBLN1	HUMAN	17	0.175388	0.147231	0.151356	0.288403	0.239883	0.251189	0.20893	0.17378	0.192309	0.223276
3015	4.72	4.75	28.91	15.63	15.63	tr|B4DZG6|B4DZG6_HUMAN	Nucleoporin NDC1 OS=Homo sapiens GN=NDC1 PE=2 SV=1	HUMAN	3	0.83946	0.981748	0.765597	1.07647	1.25892	0.981748	1	1.1695	0.912011	0.145808
3019	4.71	4.75	42.34	15.77	13.96	sp|Q9Y680-2|FKBP7_HUMAN	Isoform 2 of Peptidyl-prolyl cis-trans isomerase FKBP7 OS=Homo sapiens GN=FKBP7	HUMAN	3	0.214783	0.398107	0.258226	0.255859	0.483059	0.313329	0.310456	0.580764	0.380189	0.314874
3020	4.7	4.86	23.88	5.444	4.967	tr|I3L2C7|I3L2C7_HUMAN	Gem-associated protein 4 OS=Homo sapiens GN=GEMIN4 PE=2 SV=1	HUMAN	5	1.03753	1.44544	1.19124	0.912011	1.25892	1.04713	1.07647	1.48594	1.23595	0.152022
3022	4.7	4.81	25.45	5.538	3.94	sp|Q14149|MORC3_HUMAN	MORC family CW-type zinc finger protein 3 OS=Homo sapiens GN=MORC3 PE=1 SV=3	HUMAN	4	1	1.01859	0.963829	1.18032	1.20226	1.13763	0.981748	1	0.937562	0.0891942
3023	4.69	4.76	47.06	26.05	18.49	sp|P60866|RS20_HUMAN	40S ribosomal protein S20 OS=Homo sapiens GN=RPS20 PE=1 SV=1	HUMAN	3	1.15878	0.887156	1.14815	1.2942	0.990832	1.28233	1.41906	1.08643	1.40605	0.144207
3025	4.68	6.87	22.49	9.881	9.029	tr|Q17RU2|Q17RU2_HUMAN	Proto-oncogene c-Rel OS=Homo sapiens GN=REL PE=2 SV=1	HUMAN	4	1.22462	1.08643	1.45881	1.28233	1.14815	1.52757	0.912011	0.816582	1.08643	0.18719
3026	4.68	4.92	20.49	7.37	5.594	sp|Q92538|GBF1_HUMAN	Golgi-specific brefeldin A-resistance guanine nucleotide exchange factor 1 OS=Homo sapiens GN=GBF1 PE=1 SV=2	HUMAN	7	3.43558	2.1677	1.88799	2.03236	1.2942	1.08643	1.55597	0.954993	0.751623	0.45927
3030	4.67	8.25	39.74	21.84	14.21	sp|Q96G23|CERS2_HUMAN	Ceramide synthase 2 OS=Homo sapiens GN=CERS2 PE=1 SV=1	HUMAN	5	1.36773	0.724436	1.97697	1.52757	0.809096	2.208	0.870964	0.452898	1.25892	0.447272
3032	4.66	5.07	23.97	7.988	7.218	sp|A3KMH1-2|VWA8_HUMAN	Isoform 2 of von Willebrand factor A domain-containing protein 8 OS=Homo sapiens GN=VWA8	HUMAN	6	0.483059	1.04713	0.92045	0.559758	1.20226	1.05682	0.642688	1.45881	1.28233	0.332218
3033	4.66	4.85	25.08	6.695	4.145	sp|Q9H270|VPS11_HUMAN	Vacuolar protein sorting-associated protein 11 homolog OS=Homo sapiens GN=VPS11 PE=1 SV=1	HUMAN	3	1.43219	1.30617	0.990832	0.816582	0.794328	0.613762	0.636796	0.613762	0.483059	0.362455
3035	4.66	4.7	27.41	5.248	5.248	sp|Q7KZI7-10|MARK2_HUMAN	Isoform 10 of Serine/threonine-protein kinase MARK2 OS=Homo sapiens GN=MARK2	HUMAN	3	0.972747	0.47863	1.1695	0.895365	0.444631	1.07647	1.5417	0.685488	1.77011	0.421569
3037	4.65	4.81	15.94	6.562	5	sp|O60331-4|PI51C_HUMAN	Isoform 4 of Phosphatidylinositol 4-phosphate 5-kinase type-1 gamma OS=Homo sapiens GN=PIP5K1C	HUMAN	3	0.346737	0.465586	0.496592	0.597035	0.801678	0.855067	1.11686	1.49969	1.59956	0.494732
3040	4.63	5.86	21.26	8.061	5.724	sp|Q9Y2K7-2|KDM2A_HUMAN	Isoform 2 of Lysine-specific demethylase 2A OS=Homo sapiens GN=KDM2A	HUMAN	4	1.20226	1.6293	1.61436	0.564937	0.711214	0.724436	1.2942	1.8197	1.80302	0.36825
3042	4.63	5.05	35.91	11.41	11.41	sp|O00560|SDCB1_HUMAN	Syntenin-1 OS=Homo sapiens GN=SDCBP PE=1 SV=1	HUMAN	3	0.809096	0.879022	0.809096	0.963829	1.05682	0.972747	0.765597	0.831764	0.765597	0.111344
3044	4.62	6.37	19.64	6.548	6.548	tr|E9PFK9|E9PFK9_HUMAN	Rab5 GDP/GTP exchange factor OS=Homo sapiens GN=RABGEF1 PE=4 SV=1	HUMAN	4	1.25892	1.5417	1.31826	1.08643	1.33045	1.13763	1.03753	1.27057	1.08643	0.122523
3045	4.62	4.66	32.15	14.2	12.53	sp|Q9BTU6|P4K2A_HUMAN	Phosphatidylinositol 4-kinase type 2-alpha OS=Homo sapiens GN=PI4K2A PE=1 SV=1	HUMAN	3	1.15878	1.31826	0.60256	0.586138	0.648634	0.310456	0.765597	0.855067	0.416869	0.418428
3047	4.61	4.62	37.63	23.66	23.66	sp|O75884|RBBP9_HUMAN	Putative hydrolase RBBP9 OS=Homo sapiens GN=RBBP9 PE=1 SV=2	HUMAN	3	1.67494	1.51356	2.22844	1.31826	1.15878	1.75388	0.895365	0.787046	1.19124	0.30665
3049	4.6	4.61	38.21	33.33	28.46	sp|P47224|MSS4_HUMAN	Guanine nucleotide exchange factor MSS4 OS=Homo sapiens GN=RABIF PE=1 SV=2	HUMAN	3	3.19154	2.96483	3.98107	1.51356	1.38038	1.85353	2.0893	1.95885	2.70396	0.338285
3050	4.59	4.72	44.28	21.03	16.97	tr|J3QLS3|J3QLS3_HUMAN	28S ribosomal protein S7, mitochondrial OS=Homo sapiens GN=MRPS7 PE=2 SV=1	HUMAN	4	0.787046	0.879022	1.22462	1.05682	1.18032	1.65959	1.44544	1.6293	2.26987	0.32225
3055	4.58	4.58	16.95	7.534	6.336	tr|R4GN55|R4GN55_HUMAN	YTH domain-containing family protein 3 OS=Homo sapiens GN=YTHDF3 PE=4 SV=1	HUMAN	3	1.24738	0.765597	0.794328	1.39316	0.870964	0.895365	1.18032	0.731139	0.758578	0.242908
3056	4.57	4.69	25.39	6.894	3.14	sp|Q5T5P2-3|SKT_HUMAN	Isoform 3 of Sickle tail protein homolog OS=Homo sapiens GN=KIAA1217	HUMAN	3	0.816582	0.487529	0.515229	1.04713	0.57544	0.608135	0.519996	0.322107	0.337287	0.370342
3057	4.57	4.67	30.49	8.532	5.395	tr|E7EWK3|E7EWK3_HUMAN	Probable ATP-dependent RNA helicase DHX36 (Fragment) OS=Homo sapiens GN=DHX36 PE=2 SV=1	HUMAN	3	1.1272	1.23595	1.00925	0.963829	1.05682	0.862979	1.15878	1.27057	1.03753	0.11421
3059	4.56	4.72	22.02	9.325	5.754	sp|O43148-2|MCES_HUMAN	Isoform 2 of mRNA cap guanine-N7 methyltransferase OS=Homo sapiens GN=RNMT	HUMAN	2	1.70608	1.90546	0.580764	1.00925	1.13763	0.353183	1.10662	1.25892	0.390841	0.487619
3061	4.56	4.63	41.72	12.42	12.42	sp|P16422|EPCAM_HUMAN	Epithelial cell adhesion molecule OS=Homo sapiens GN=EPCAM PE=1 SV=2	HUMAN	4	3.19154	2.208	2.83139	1.11686	0.765597	0.990832	2.1677	1.49969	1.92309	0.424155
3062	4.55	4.79	32.55	12.41	8.899	sp|Q9Y606|TRUA_HUMAN	tRNA pseudouridine synthase A, mitochondrial OS=Homo sapiens GN=PUS1 PE=1 SV=3	HUMAN	3	2.10863	1.64437	3.19154	1.64437	1.23595	2.53513	1.51356	1.13763	2.33346	0.328105
3063	4.55	4.72	20.64	6.816	6.329	sp|Q8NDX1-2|PSD4_HUMAN	Isoform 2 of PH and SEC7 domain-containing protein 4 OS=Homo sapiens GN=PSD4	HUMAN	3	1.03753	0.879022	0.816582	1.18032	1	0.928966	1	0.847227	0.794328	0.124167
3064	4.55	4.62	51.64	33.61	33.61	tr|F5H6I0|F5H6I0_HUMAN	Beta-2-microglobulin form pI 5.3 OS=Homo sapiens GN=B2M PE=4 SV=1	HUMAN	5	2.1677	1.67494	1.43219	2.33346	1.8197	1.52757	0.787046	0.586138	0.505825	0.441106
3066	4.54	4.54	52.22	33.33	33.33	sp|O00479|HMGN4_HUMAN	High mobility group nucleosome-binding domain-containing protein 4 OS=Homo sapiens GN=HMGN4 PE=1 SV=3	HUMAN	4	0.946237	1.39316	0.903649	0.954993	1.41906	0.92045	0.855067	1.25892	0.816582	0.212091
3069	4.53	4.95	42.22	21.48	15.19	sp|Q86V21-3|AACS_HUMAN	Isoform 3 of Acetoacetyl-CoA synthetase OS=Homo sapiens GN=AACS	HUMAN	3	1.23595	0.847227	1.28233	2.65461	1.85353	2.80543	1.57036	1.08643	1.6293	0.383496
3070	4.53	4.6	41.01	33.81	30.22	tr|D6RC04|D6RC04_HUMAN	COMM domain-containing protein 10 OS=Homo sapiens GN=COMMD10 PE=2 SV=1	HUMAN	3	1.44544	1.21339	1.34276	0.912011	0.77983	0.862979	1.10662	0.937562	1.03753	0.198786
3077	4.51	4.58	39.16	15.02	15.02	sp|Q06587|RING1_HUMAN	E3 ubiquitin-protein ligase RING1 OS=Homo sapiens GN=RING1 PE=1 SV=2	HUMAN	3	0.469894	0.630957	1.0666	0.420727	0.544503	0.903649	0.37325	0.487529	0.801678	0.356202
3078	4.5	92.31	77.94	74.23	68.66	tr|H3BTN5|H3BTN5_HUMAN	Pyruvate kinase (Fragment) OS=Homo sapiens GN=PKM PE=2 SV=1	HUMAN	72	0.465586	0.519996	0.436516	0.474242	0.515229	0.436516	0.49204	0.554626	0.465586	0.0772434
3079	4.5	7.62	60.56	32.39	32.39	sp|P60983|GMFB_HUMAN	Glia maturation factor beta OS=Homo sapiens GN=GMFB PE=1 SV=2	HUMAN	7	0.887156	0.862979	1.23595	0.666807	0.642688	0.928966	1.78649	1.75388	2.44343	0.468167
3080	4.5	4.54	27.69	16.15	10.77	sp|P27707|DCK_HUMAN	Deoxycytidine kinase OS=Homo sapiens GN=DCK PE=1 SV=1	HUMAN	2	2.42103	2.208	1.47231	2.96483	2.65461	1.7378	1.01859	0.895365	0.597035	0.445375
3083	4.49	4.51	51.32	26.32	26.32	sp|P62308|RUXG_HUMAN	Small nuclear ribonucleoprotein G OS=Homo sapiens GN=SNRPG PE=1 SV=1	HUMAN	4	1.61436	1.77011	1.27057	1.19124	1.2942	0.946237	1.47231	1.59956	1.15878	0.181402
3086	4.47	4.56	17.82	7.184	5.891	sp|Q9Y2L9-2|LRCH1_HUMAN	Isoform 2 of Leucine-rich repeat and calponin homology domain-containing protein 1 OS=Homo sapiens GN=LRCH1	HUMAN	4	1.21339	1.35519	0.928966	1.07647	1.20226	0.824138	0.981748	1.10662	0.751623	0.175866
3088	4.46	4.53	20.09	4.117	1.898	sp|Q12802-4|AKP13_HUMAN	Isoform 3 of A-kinase anchor protein 13 OS=Homo sapiens GN=AKAP13	HUMAN	6	1.34276	1.72187	0.554626	1.35519	1.7378	0.539511	1.65959	2.12814	0.685488	0.420515
3090	4.45	4.6	28.14	10.93	8.3	sp|Q9Y2I8|WDR37_HUMAN	WD repeat-containing protein 37 OS=Homo sapiens GN=WDR37 PE=1 SV=2	HUMAN	4	0.954993	1.38038	1	0.990832	1.43219	1.03753	0.666807	0.963829	0.698232	0.24085
3093	4.43	4.6	24.71	8.802	7.317	sp|Q9UNX4|WDR3_HUMAN	WD repeat-containing protein 3 OS=Homo sapiens GN=WDR3 PE=1 SV=1	HUMAN	4	1.1272	1.0666	1.10662	1.07647	1.01859	1.05682	1.07647	1.01859	1.05682	0.0316511
3094	4.43	4.6	18.88	9.091	7.925	sp|Q8WU79|SMAP2_HUMAN	Stromal membrane-associated protein 2 OS=Homo sapiens GN=SMAP2 PE=1 SV=1	HUMAN	3	1.52757	1.19124	0.912011	1.13763	0.895365	0.679204	1.43219	1.1272	0.855067	0.241243
3095	4.43	4.48	38.56	11.05	7.198	tr|J3KNW4|J3KNW4_HUMAN	Four and a half LIM domains protein 2 OS=Homo sapiens GN=FHL2 PE=2 SV=1	HUMAN	2	0.457088	0.267917	0.334195	0.704693	0.413047	0.505825	1	0.554626	0.704693	0.386721
3096	4.43	4.46	37.14	36.43	36.43	sp|Q6GMV3|PTRD1_HUMAN	Putative peptidyl-tRNA hydrolase PTRHD1 OS=Homo sapiens GN=PTRHD1 PE=1 SV=1	HUMAN	4	1.85353	0.625173	2.18776	1.94089	0.711214	2.29087	1.49969	0.534564	1.77011	0.436523
3097	4.43	4.45	61.54	52.75	42.86	sp|Q9Y4Y9|LSM5_HUMAN	U6 snRNA-associated Sm-like protein LSm5 OS=Homo sapiens GN=LSM5 PE=1 SV=3	HUMAN	2	2.96483	2.72898	2.65461	1.23595	1.1272	1.09648	1.07647	0.990832	0.963829	0.490548
3099	4.41	5.16	25.91	6.424	6.424	sp|P13671|CO6_HUMAN	Complement component C6 OS=Homo sapiens GN=C6 PE=1 SV=3	HUMAN	4	0.501187	0.580764	0.457088	0.642688	0.751623	0.597035	0.369828	0.432514	0.340408	0.244533
3100	4.41	4.68	40.27	13.31	8.532	tr|E9PIE3|E9PIE3_HUMAN	Protein kinase C delta-binding protein OS=Homo sapiens GN=PRKCDBP PE=2 SV=1	HUMAN	2	0.124738	0.448745	0.428549	0.12942	0.483059	0.461318	0.1	0.366438	0.340408	0.465807
3102	4.4	4.45	21.17	8.507	4.915	tr|F5GY80|F5GY80_HUMAN	Complement component C8 beta chain OS=Homo sapiens GN=C8B PE=2 SV=1	HUMAN	3	0.253513	0.165959	0.0855067	0.316228	0.205116	0.0954993	0.214783	0.145881	0.0691831	0.453402
3103	4.39	30.74	72.15	58.72	50.67	sp|P12236|ADT3_HUMAN	ADP/ATP translocase 3 OS=Homo sapiens GN=SLC25A6 PE=1 SV=4	HUMAN	21	1.5417	0.457088	1.48594	1.20226	0.356451	1.15878	1.21339	0.356451	1.18032	0.449162
3105	4.39	4.53	37.71	21.19	13.98	sp|Q9UNK0|STX8_HUMAN	Syntaxin-8 OS=Homo sapiens GN=STX8 PE=1 SV=2	HUMAN	2	1.39316	1.19124	1.21339	1.18032	1.00925	1.02802	1.24738	1.0666	1.08643	0.0999632
3106	4.39	4.46	29.76	10.73	4.152	sp|O95453-2|PARN_HUMAN	Isoform 2 of Poly(A)-specific ribonuclease PARN OS=Homo sapiens GN=PARN	HUMAN	2	1.6293	0.831764	1.51356	1.85353	0.946237	1.72187	1.31826	0.679204	1.21339	0.300597
3108	4.38	4.54	24.41	7.414	5.606	tr|H0YNP1|H0YNP1_HUMAN	D-glucuronyl C5-epimerase OS=Homo sapiens GN=GLCE PE=2 SV=1	HUMAN	3	0.937562	1.25892	1.45881	0.648634	0.862979	1.00925	0.809096	1.08643	1.25892	0.232427
3109	4.37	4.64	23.55	5.812	3.808	tr|Q68DW7|Q68DW7_HUMAN	Cohesin subunit SA-1 OS=Homo sapiens GN=DKFZp781D1416 PE=2 SV=1	HUMAN	3	0.887156	0.717794	0.636796	1.47231	1.19124	1.07647	1.07647	0.862979	0.772681	0.257228
3111	4.35	6.92	20.76	10.82	5.848	sp|Q9NUY8-2|TBC23_HUMAN	Isoform 2 of TBC1 domain family member 23 OS=Homo sapiens GN=TBC1D23	HUMAN	3	1.07647	1.11686	1.15878	1.0666	1.10662	1.13763	0.972747	1.00925	1.03753	0.0536139
3116	4.33	4.71	45.33	12.3	6.378	sp|P55081|MFAP1_HUMAN	Microfibrillar-associated protein 1 OS=Homo sapiens GN=MFAP1 PE=1 SV=2	HUMAN	2	1.78649	1.34276	0.972747	1.0666	0.801678	0.586138	1.39316	1.03753	0.751623	0.324386
3119	4.32	4.47	20.2	12.38	7.818	sp|Q9NP79|VTA1_HUMAN	Vacuolar protein sorting-associated protein VTA1 homolog OS=Homo sapiens GN=VTA1 PE=1 SV=1	HUMAN	2	0.787046	0.452898	0.937562	0.972747	0.544503	1.14815	1.51356	0.816582	1.7378	0.401129
3120	4.32	4.35	35.19	29.63	24.07	sp|P62877|RBX1_HUMAN	E3 ubiquitin-protein ligase RBX1 OS=Homo sapiens GN=RBX1 PE=1 SV=1	HUMAN	2	0.954993	1.13763	1	1.02802	1.22462	1.08643	1.05682	1.25892	1.10662	0.0862543
3121	4.31	4.84	42.11	16.92	10.9	sp|Q5T0F9-3|C2D1B_HUMAN	Isoform 3 of Coiled-coil and C2 domain-containing protein 1B OS=Homo sapiens GN=CC2D1B	HUMAN	3	0.717794	1.24738	0.654636	0.660694	1.14815	0.60256	0.559758	0.963829	0.501187	0.323572
3123	4.31	4.45	36.11	10.04	8.761	sp|Q9UKX7|NUP50_HUMAN	Nuclear pore complex protein Nup50 OS=Homo sapiens GN=NUP50 PE=1 SV=2	HUMAN	3	0.824138	0.751623	0.369828	1.01859	0.928966	0.465586	0.824138	0.758578	0.366438	0.324683
3125	4.31	4.36	27.59	12.54	12.54	sp|Q9NRG7|D39U1_HUMAN	Epimerase family protein SDR39U1 OS=Homo sapiens GN=SDR39U1 PE=1 SV=2	HUMAN	3	0.862979	0.77983	1.19124	1.09648	0.981748	1.51356	1.0666	0.963829	1.47231	0.215832
3129	4.29	4.34	28.65	6.428	5.969	tr|E7ESU0|E7ESU0_HUMAN	Ubiquitin carboxyl-terminal hydrolase OS=Homo sapiens GN=USP19 PE=2 SV=1	HUMAN	3	1.00925	1.21339	1.1272	0.912011	1.09648	1.01859	0.794328	0.954993	0.887156	0.122851
3131	4.28	4.37	20.91	10.82	7.692	sp|Q9H553|ALG2_HUMAN	Alpha-1,3/1,6-mannosyltransferase ALG2 OS=Homo sapiens GN=ALG2 PE=1 SV=1	HUMAN	3	1.02802	1.02802	0.895365	1.05682	1.04713	0.92045	0.912011	0.912011	0.801678	0.0864702
3132	4.28	4.37	32.75	26.64	23.14	sp|Q96CG8-3|CTHR1_HUMAN	Isoform 3 of Collagen triple helix repeat-containing protein 1 OS=Homo sapiens GN=CTHRC1	HUMAN	4	0.331131	0.214783	0.131826	0.353183	0.231207	0.139316	0.448745	0.288403	0.178649	0.389689
3135	4.28	4.32	36.62	12.88	7.828	sp|P82933|RT09_HUMAN	28S ribosomal protein S9, mitochondrial OS=Homo sapiens GN=MRPS9 PE=1 SV=2	HUMAN	2	1.45881	1.27057	1.41906	1.72187	1.47231	1.65959	1.88799	1.57036	1.80302	0.118768
3136	4.28	4.3	19.34	10.38	10.38	sp|Q15427|SF3B4_HUMAN	Splicing factor 3B subunit 4 OS=Homo sapiens GN=SF3B4 PE=1 SV=1	HUMAN	3	2.10863	2.31206	1.88799	1.49969	1.61436	1.35519	2.35505	2.51189	2.1677	0.195604
3138	4.27	7.32	33.44	9.846	5.538	sp|Q5VTR2|BRE1A_HUMAN	E3 ubiquitin-protein ligase BRE1A OS=Homo sapiens GN=RNF20 PE=1 SV=2	HUMAN	5	1.70608	2.48886	1.85353	1.01859	1.48594	1.1272	1	1.55597	1.14815	0.308281
3139	4.27	4.35	34.07	15.14	7.571	tr|B7WNV6|B7WNV6_HUMAN	Chromosome 22 open reading frame 25, isoform CRA_c OS=Homo sapiens GN=TANGO2 PE=2 SV=1	HUMAN	4	0.744732	1.00925	1.18032	0.816582	1.10662	1.28233	0.862979	1.18032	1.36773	0.192423
3141	4.26	4.34	27.71	5.728	3.56	sp|Q96BP3|PPWD1_HUMAN	Peptidylprolyl isomerase domain and WD repeat-containing protein 1 OS=Homo sapiens GN=PPWD1 PE=1 SV=1	HUMAN	2	1.61436	1.87068	1.34276	1.49969	1.70608	1.19124	0.92045	1.04713	0.731139	0.272033
3142	4.26	4.31	38.73	16.76	6.936	sp|Q15814|TBCC_HUMAN	Tubulin-specific chaperone C OS=Homo sapiens GN=TBCC PE=1 SV=2	HUMAN	2	1.99526	1.75388	1.65959	1.48594	1.25892	1.1272	1.10662	0.937562	0.83946	0.274814
3151	4.22	5.13	37.25	13.73	11.76	sp|Q9UIC8-2|LCMT1_HUMAN	Isoform 2 of Leucine carboxyl methyltransferase 1 OS=Homo sapiens GN=LCMT1	HUMAN	4	0.990832	1.55597	0.870964	1.5417	2.46604	1.34276	0.83946	1.36773	0.737904	0.388227
3152	4.22	4.33	18.89	5.794	3.013	tr|F8WDV0|F8WDV0_HUMAN	Importin-11 OS=Homo sapiens GN=IPO11 PE=2 SV=1	HUMAN	2	1.48594	1.18032	1.25892	1.23595	0.972747	1.03753	1.15878	0.912011	0.972747	0.150671
3154	4.22	4.29	37.74	16.51	11.79	sp|Q96GC5|RM48_HUMAN	39S ribosomal protein L48, mitochondrial OS=Homo sapiens GN=MRPL48 PE=1 SV=2	HUMAN	2	0.824138	0.529663	1.33045	1.24738	0.794328	1.99526	1.23595	0.787046	1.97697	0.413311
3155	4.22	4.26	26.78	6.553	4.274	sp|Q96AQ6-2|PBIP1_HUMAN	Isoform 2 of Pre-B-cell leukemia transcription factor-interacting protein 1 OS=Homo sapiens GN=PBXIP1	HUMAN	3	1.01859	0.870964	0.847227	1.04713	0.895365	0.879022	0.928966	0.794328	0.77983	0.0956642
3156	4.21	4.41	38.78	17.32	8.293	tr|J3KNN3|J3KNN3_HUMAN	Phosphorylase b kinase gamma catalytic chain, liver/testis isoform OS=Homo sapiens GN=PHKG2 PE=2 SV=1	HUMAN	2	1.00925	0.895365	1.04713	1.1272	0.990832	1.15878	0.946237	0.83946	0.981748	0.0964931
3157	4.21	4.4	33.45	17.41	17.41	sp|Q9BYG3|MK67I_HUMAN	MKI67 FHA domain-interacting nucleolar phosphoprotein OS=Homo sapiens GN=NIFK PE=1 SV=1	HUMAN	3	1.05682	1.07647	1.19124	1.03753	1.05682	1.15878	1.23595	1.25892	1.39316	0.0968233
3158	4.21	4.25	32.13	7.68	3.605	sp|P03952|KLKB1_HUMAN	Plasma kallikrein OS=Homo sapiens GN=KLKB1 PE=1 SV=1	HUMAN	2	0.461318	0.711214	0.37325	0.586138	0.92045	0.47863	0.270396	0.409261	0.220801	0.420168
3159	4.21	4.25	19.96	5.672	3.361	sp|Q8IUH3|RBM45_HUMAN	RNA-binding protein 45 OS=Homo sapiens GN=RBM45 PE=2 SV=1	HUMAN	2	1.07647	0.870964	0.981748	1.25892	1.02802	1.15878	1.39316	1.13763	1.27057	0.134729
3160	4.21	4.25	38.92	18.23	18.23	sp|Q9Y3E1|HDGR3_HUMAN	Hepatoma-derived growth factor-related protein 3 OS=Homo sapiens GN=HDGFRP3 PE=1 SV=1	HUMAN	3	0.794328	0.457088	0.981748	0.496592	0.293765	0.608135	0.549541	0.325087	0.679204	0.360249
3161	4.2	7.75	47.11	17.02	13.68	sp|Q9H147|TDIF1_HUMAN	Deoxynucleotidyltransferase terminal-interacting protein 1 OS=Homo sapiens GN=DNTTIP1 PE=1 SV=2	HUMAN	4	1.01859	1.09648	1.09648	0.816582	0.879022	0.879022	0.831764	0.895365	0.895365	0.108932
3162	4.2	4.41	34.59	16.44	10.96	sp|P46736-3|BRCC3_HUMAN	Isoform 3 of Lys-63-specific deubiquitinase BRCC36 OS=Homo sapiens GN=BRCC3	HUMAN	3	0.586138	0.903649	0.981748	0.544503	0.831764	0.903649	0.981748	1.51356	1.64437	0.354517
3163	4.2	4.28	19.7	10.81	7.627	sp|Q49A26-5|GLYR1_HUMAN	Isoform 5 of Putative oxidoreductase GLYR1 OS=Homo sapiens GN=GLYR1	HUMAN	3	1.07647	1.10662	1.18032	0.870964	0.887156	0.946237	0.92045	0.937562	1	0.101735
3164	4.2	4.23	25.54	11.08	5.783	sp|Q9NXR7-1|BRE_HUMAN	Isoform 1 of BRCA1-A complex subunit BRE OS=Homo sapiens GN=BRE	HUMAN	2	0.946237	0.870964	1.10662	1.43219	1.33045	1.64437	1.14815	1.04713	1.33045	0.193923
3165	4.2	4.23	37.04	22.22	22.22	sp|Q96A35|RM24_HUMAN	39S ribosomal protein L24, mitochondrial OS=Homo sapiens GN=MRPL24 PE=1 SV=1	HUMAN	4	1.11686	1.02802	1.8197	2.05116	1.8197	3.22107	1.52757	1.39316	2.46604	0.356713
3166	4.19	17.5	46.01	34.84	33.51	sp|P42025|ACTY_HUMAN	Beta-centractin OS=Homo sapiens GN=ACTR1B PE=1 SV=1	HUMAN	12	0.654636	0.444631	1.0666	1.05682	0.711214	1.7378	0.691831	0.469894	1.13763	0.435736
3168	4.19	4.48	27.8	5.985	2.72	sp|O15031|PLXB2_HUMAN	Plexin-B2 OS=Homo sapiens GN=PLXNB2 PE=1 SV=3	HUMAN	5	0.731139	0.619441	0.586138	1.38038	1.13763	1.09648	0.870964	0.717794	0.691831	0.296949
3171	4.18	4.44	24.57	7.238	3.262	sp|Q8TDZ2-2|MICA1_HUMAN	Isoform 2 of Protein-methionine sulfoxide oxidase MICAL1 OS=Homo sapiens GN=MICAL1	HUMAN	3	1.72187	1.70608	0.972747	1.45881	1.44544	0.824138	1.0666	1.0666	0.608135	0.306566
3175	4.17	4.25	39.31	10.4	10.4	sp|Q9NXR1|NDE1_HUMAN	Nuclear distribution protein nudE homolog 1 OS=Homo sapiens GN=NDE1 PE=1 SV=2	HUMAN	3	0.704693	0.824138	0.60256	1.02802	1.19124	0.870964	0.887156	1.03753	0.758578	0.196935
3176	4.17	4.18	46.85	18.02	15.32	sp|Q8TAE8|G45IP_HUMAN	Growth arrest and DNA damage-inducible proteins-interacting protein 1 OS=Homo sapiens GN=GADD45GIP1 PE=1 SV=1	HUMAN	2	1.51356	1.24738	2.88403	2.83139	2.18776	5.19996	2.75423	2.33346	5.29664	0.464808
3177	4.16	4.19	21.22	3.335	1.837	sp|Q9BZ29|DOCK9_HUMAN	Dedicator of cytokinesis protein 9 OS=Homo sapiens GN=DOCK9 PE=1 SV=2	HUMAN	3	0.895365	0.847227	0.751623	0.870964	0.824138	0.731139	0.928966	0.879022	0.77983	0.0765966
3178	4.15	6.25	15.44	4.985	4.008	tr|Q5JUE6|Q5JUE6_HUMAN	Rap guanine nucleotide exchange factor 1 (Fragment) OS=Homo sapiens GN=RAPGEF1 PE=4 SV=1	HUMAN	3	0.501187	0.765597	1.01859	0.642688	0.981748	1.30617	0.383707	0.586138	0.77983	0.351367
3179	4.15	4.22	19.42	5.825	3.883	tr|M0R2R2|M0R2R2_HUMAN	Serine/threonine-protein kinase D2 OS=Homo sapiens GN=PRKD2 PE=4 SV=1	HUMAN	2	0.912011	1.02802	0.92045	1.02802	1.15878	1.03753	1.01859	1.14815	1.02802	0.0769509
3182	4.14	5.3	31.04	6.576	4.836	sp|A6NC98-2|CC88B_HUMAN	Isoform 2 of Coiled-coil domain-containing protein 88B OS=Homo sapiens GN=CCDC88B	HUMAN	4	0.731139	1.13763	0.704693	0.870964	1.35519	0.847227	0.666807	1.03753	0.648634	0.256905
3183	4.14	4.37	22.67	7.03	5.097	sp|Q9HBM0-2|VEZA_HUMAN	Isoform 2 of Vezatin OS=Homo sapiens GN=VEZT	HUMAN	2	1.23595	1.33045	1.36773	1.03753	1.11686	1.14815	1.11686	1.19124	1.22462	0.083538
3184	4.14	4.23	25.42	4.916	3.371	tr|H3BV68|H3BV68_HUMAN	Esophageal cancer associated protein, isoform CRA_a OS=Homo sapiens GN=C16orf62 PE=4 SV=1	HUMAN	2	0.887156	0.990832	0.758578	0.928966	1.03753	0.794328	0.903649	1.01859	0.772681	0.110979
3185	4.14	4.16	44.89	24.43	15.91	tr|B4DJI5|B4DJI5_HUMAN	HESB like domain containing 2, isoform CRA_b OS=Homo sapiens GN=HBLD2 PE=2 SV=1	HUMAN	2	1.07647	1.13763	1.36773	0.972747	1.03753	1.23595	0.92045	0.981748	1.1695	0.122451
3186	4.13	5.1	38.35	10.92	9.951	sp|O60884|DNJA2_HUMAN	DnaJ homolog subfamily A member 2 OS=Homo sapiens GN=DNAJA2 PE=1 SV=1	HUMAN	4	1.75388	1.05682	2.63027	1	0.564937	1.5417	1.75388	1.0666	2.70396	0.443612
3187	4.13	4.75	39.33	8.567	3.933	sp|Q14244-2|MAP7_HUMAN	Isoform 2 of Ensconsin OS=Homo sapiens GN=MAP7	HUMAN	3	0.912011	1.01859	1	1.11686	1.24738	1.23595	1.00925	1.1272	1.11686	0.0970691
3188	4.13	4.59	36.68	26.2	15.28	sp|Q9P013|CWC15_HUMAN	Spliceosome-associated protein CWC15 homolog OS=Homo sapiens GN=CWC15 PE=1 SV=2	HUMAN	2	1.33045	0.608135	0.809096	2.01372	0.963829	1.30617	2.22844	1.11686	1.45881	0.381203
3189	4.13	4.47	22.29	16.88	7.792	sp|Q9HD26|GOPC_HUMAN	Golgi-associated PDZ and coiled-coil motif-containing protein OS=Homo sapiens GN=GOPC PE=1 SV=1	HUMAN	2	1.05682	0.847227	1.27057	0.981748	0.787046	1.18032	1.02802	0.816582	1.22462	0.16599
3190	4.13	4.22	29.16	8.568	3.836	sp|Q9P2I0|CPSF2_HUMAN	Cleavage and polyadenylation specificity factor subunit 2 OS=Homo sapiens GN=CPSF2 PE=1 SV=2	HUMAN	2	1.23595	1.04713	1.20226	1.10662	0.937562	1.07647	1.11686	0.946237	1.08643	0.0872566
3191	4.13	4.21	22.39	5.97	4.264	tr|R4GMX3|R4GMX3_HUMAN	Protein COMMD3-BMI1 OS=Homo sapiens GN=COMMD3-BMI1 PE=4 SV=1	HUMAN	2	1.51356	3.34195	3.01995	0.981748	2.18776	1.97697	0.972747	2.0893	1.88799	0.381604
3195	4.12	4.21	64.75	19.42	19.42	sp|Q9Y4Z0|LSM4_HUMAN	U6 snRNA-associated Sm-like protein LSm4 OS=Homo sapiens GN=LSM4 PE=1 SV=1	HUMAN	3	0.879022	1.03753	0.937562	0.963829	1.13763	1.03753	0.83946	1	0.903649	0.0901543
3196	4.12	4.21	37.09	15.27	11.27	sp|Q9H1Y0|ATG5_HUMAN	Autophagy protein 5 OS=Homo sapiens GN=ATG5 PE=1 SV=2	HUMAN	2	0.937562	0.895365	0.824138	0.990832	0.946237	0.870964	1.04713	1.00925	0.92045	0.0705652
3197	4.12	4.2	24.58	18.64	15.68	sp|Q8N128-2|F177A_HUMAN	Isoform 2 of Protein FAM177A1 OS=Homo sapiens GN=FAM177A1	HUMAN	3	0.717794	0.83946	0.654636	0.946237	1.19124	0.847227	1.7378	2.14783	1.72187	0.421917
3198	4.11	6.46	51.02	28.06	22.45	sp|P30085|KCY_HUMAN	UMP-CMP kinase OS=Homo sapiens GN=CMPK1 PE=1 SV=3	HUMAN	4	0.483059	0.60256	0.597035	0.519996	0.636796	0.619441	0.831764	1.05682	1.03753	0.284968
3200	4.11	4.22	16.28	4.121	2.312	sp|Q86UU1-3|PHLB1_HUMAN	Isoform 3 of Pleckstrin homology-like domain family B member 1 OS=Homo sapiens GN=PHLDB1	HUMAN	2	0.731139	0.816582	0.737904	0.809096	0.903649	0.824138	0.903649	1.00925	0.912011	0.100103
3201	4.11	4.2	31.3	10.43	6.522	sp|Q9BZ23-4|PANK2_HUMAN	Isoform 4 of Pantothenate kinase 2, mitochondrial OS=Homo sapiens GN=PANK2	HUMAN	2	0.912011	1.14815	0.972747	0.954993	1.19124	1.00925	1.02802	1.2942	1.09648	0.110321
3202	4.11	4.14	22.24	6.689	4.849	sp|Q9Y5P4-2|C43BP_HUMAN	Isoform 2 of Collagen type IV alpha-3-binding protein OS=Homo sapiens GN=COL4A3BP	HUMAN	2	0.870964	0.847227	0.83946	0.879022	0.855067	0.83946	1.19124	1.15878	1.14815	0.153773
3204	4.11	4.11	59.38	42.19	32.81	sp|Q9NPE3|NOP10_HUMAN	H/ACA ribonucleoprotein complex subunit 3 OS=Homo sapiens GN=NOP10 PE=1 SV=1	HUMAN	2	0.744732	0.816582	1.61436	1.27057	1.39316	2.77971	1.31826	1.45881	2.88403	0.45228
3205	4.1	6.14	56.03	20.21	11.35	sp|Q13595|TRA2A_HUMAN	Transformer-2 protein homolog alpha OS=Homo sapiens GN=TRA2A PE=1 SV=1	HUMAN	3	1.85353	2.14783	1.22462	0.912011	1.05682	0.608135	2.0893	2.37684	1.45881	0.382908
3206	4.1	4.46	21.58	6.115	3.417	sp|Q15648-3|MED1_HUMAN	Isoform 2 of Mediator of RNA polymerase II transcription subunit 1 OS=Homo sapiens GN=MED1	HUMAN	2	1.1695	1.41906	1.39316	0.724436	0.879022	0.862979	0.928966	1.11686	1.09648	0.211588
3208	4.1	4.18	24.57	14.16	14.16	sp|Q6FHJ7|SFRP4_HUMAN	Secreted frizzled-related protein 4 OS=Homo sapiens GN=SFRP4 PE=1 SV=2	HUMAN	4	0.0724436	0.127057	0.0954993	0.0972747	0.175388	0.128233	0.0751623	0.127057	0.092045	0.279478
3209	4.1	4.13	14.45	8.499	6.232	tr|H0YNI7|H0YNI7_HUMAN	Transducin-like enhancer protein 3 OS=Homo sapiens GN=TLE3 PE=2 SV=1	HUMAN	2	1.01859	1.15878	1.08643	0.862979	0.972747	0.912011	0.972747	1.09648	1.02802	0.0870177
3210	4.09	7.65	44.44	20.18	12.24	tr|H0YCM7|H0YCM7_HUMAN	Engulfment and cell motility protein 2 (Fragment) OS=Homo sapiens GN=ELMO2 PE=4 SV=1	HUMAN	4	0.928966	0.972747	0.737904	1.05682	1.11686	0.847227	0.912011	0.963829	0.731139	0.134029
3211	4.09	4.49	23.9	8.233	7.028	sp|Q8IYM9|TRI22_HUMAN	E3 ubiquitin-protein ligase TRIM22 OS=Homo sapiens GN=TRIM22 PE=1 SV=1	HUMAN	4	0.870964	1.23595	0.928966	1.19124	1.69044	1.27057	1	1.43219	1.0666	0.206073
3212	4.09	4.23	29.16	8.174	5.177	tr|E9PHT6|E9PHT6_HUMAN	Pantothenate kinase 4 OS=Homo sapiens GN=PANK4 PE=2 SV=1	HUMAN	3	1.33045	1.24738	0.946237	0.972747	0.912011	0.691831	0.83946	0.787046	0.60256	0.24318
3215	4.09	4.14	42.86	20.41	14.29	sp|Q9HBL7|PLRKT_HUMAN	Plasminogen receptor (KT) OS=Homo sapiens GN=PLGRKT PE=1 SV=1	HUMAN	2	0.794328	0.724436	0.343558	0.870964	0.787046	0.369828	1.1695	1.05682	0.496592	0.368712
3217	4.08	5.6	20.37	7.123	3.134	sp|Q5SY16|NOL9_HUMAN	Polynucleotide 5'-hydroxyl-kinase NOL9 OS=Homo sapiens GN=NOL9 PE=1 SV=1	HUMAN	3	0.847227	1.24738	1.25892	0.77983	1.18032	1.20226	1.58489	2.39883	2.44343	0.396631
3218	4.08	4.42	19.64	4.952	2.606	tr|F2Z2X4|F2Z2X4_HUMAN	Exportin-4 OS=Homo sapiens GN=XPO4 PE=2 SV=1	HUMAN	3	0.928966	0.794328	1.00925	0.954993	0.816582	1.03753	1.00925	0.862979	1.09648	0.1034
3219	4.08	4.22	40.72	12.74	8.864	sp|Q8NBU5|ATAD1_HUMAN	ATPase family AAA domain-containing protein 1 OS=Homo sapiens GN=ATAD1 PE=1 SV=1	HUMAN	2	0.928966	0.648634	0.751623	0.879022	0.625173	0.717794	0.954993	0.672977	0.77983	0.149064
3220	4.08	4.16	30.92	13.36	9.924	tr|F5H248|F5H248_HUMAN	COP9 signalosome complex subunit 7a OS=Homo sapiens GN=COPS7A PE=2 SV=1	HUMAN	2	1.34276	1.64437	1.64437	0.946237	1.13763	1.1272	0.928966	1.1272	1.11686	0.205506
3221	4.08	4.15	17.35	3.764	1.882	sp|Q96JH7|VCIP1_HUMAN	Deubiquitinating protein VCIP135 OS=Homo sapiens GN=VCPIP1 PE=1 SV=2	HUMAN	2	0.912011	0.937562	0.862979	0.972747	1	0.92045	0.903649	0.937562	0.855067	0.0478637
3223	4.07	4.84	14.62	7.187	3.098	sp|Q9HCB6|SPON1_HUMAN	Spondin-1 OS=Homo sapiens GN=SPON1 PE=1 SV=2	HUMAN	3	0.0534564	0.101859	0.107647	0.0679204	0.140605	0.155597	0.0937562	0.195884	0.201372	0.399967
3224	4.07	4.23	32.32	7.239	4.04	tr|D6RC99|D6RC99_HUMAN	Guanylate cyclase soluble subunit beta-1 OS=Homo sapiens GN=GUCY1B3 PE=2 SV=1	HUMAN	2	1.15878	1.30617	0.981748	1.0666	1.19124	0.895365	1.28233	1.43219	1.08643	0.137476
3225	4.07	4.19	22.45	8.759	5.657	sp|Q9Y217-2|MTMR6_HUMAN	Isoform 2 of Myotubularin-related protein 6 OS=Homo sapiens GN=MTMR6	HUMAN	2	0.855067	0.679204	0.772681	1.07647	0.855067	0.972747	1.15878	0.92045	1.04713	0.156092
3226	4.07	4.17	33.51	21.08	14.59	sp|P51452|DUS3_HUMAN	Dual specificity protein phosphatase 3 OS=Homo sapiens GN=DUSP3 PE=1 SV=1	HUMAN	2	1.05682	1.25892	1.36773	0.928966	1.10662	1.20226	0.549541	0.654636	0.711214	0.27694
3227	4.07	4.11	32.3	15.12	12.71	sp|Q15024|EXOS7_HUMAN	Exosome complex component RRP42 OS=Homo sapiens GN=EXOSC7 PE=1 SV=3	HUMAN	2	1.03753	0.990832	0.847227	1.03753	0.990832	0.847227	1.18032	1.1272	0.963829	0.104941
3229	4.06	4.54	36.61	14.73	12.5	sp|Q00688|FKBP3_HUMAN	Peptidyl-prolyl cis-trans isomerase FKBP3 OS=Homo sapiens GN=FKBP3 PE=1 SV=1	HUMAN	3	1.78649	1.95885	2.72898	0.801678	0.862979	1.20226	1.33045	1.44544	2.01372	0.369948
3230	4.06	4.21	16.26	9.533	4.86	sp|O94763|RMP_HUMAN	Unconventional prefoldin RPB5 interactor 1 OS=Homo sapiens GN=URI1 PE=1 SV=3	HUMAN	2	1.2942	1.39316	1.49969	1.72187	1.83654	1.97697	0.946237	1.02802	1.09648	0.243756
3233	4.06	4.16	25	6.614	3.7	sp|Q4KMQ2-3|ANO6_HUMAN	Isoform 3 of Anoctamin-6 OS=Homo sapiens GN=ANO6	HUMAN	2	0.765597	0.963829	0.772681	0.77983	0.972747	0.787046	0.648634	0.809096	0.648634	0.135861
3234	4.06	4.12	36.08	12.34	10.13	tr|R4GN16|R4GN16_HUMAN	Striatin-4 (Fragment) OS=Homo sapiens GN=STRN4 PE=4 SV=2	HUMAN	2	0.432514	0.809096	0.613762	0.787046	1.48594	1.1272	0.895365	1.69044	1.28233	0.385007
3235	4.06	4.11	31.44	8.747	7.092	tr|C9JR83|C9JR83_HUMAN	Structural maintenance of chromosomes protein 4 (Fragment) OS=Homo sapiens GN=SMC4 PE=2 SV=1	HUMAN	2	1.00925	0.879022	0.870964	1.05682	0.92045	0.912011	1.0666	0.928966	0.92045	0.0729805
3236	4.06	4.1	17.22	8.83	5.077	sp|Q9NRX5|SERC1_HUMAN	Serine incorporator 1 OS=Homo sapiens GN=SERINC1 PE=1 SV=1	HUMAN	2	1.77011	1.72187	1.52757	0.862979	0.847227	0.744732	0.981748	0.963829	0.847227	0.339029
3240	4.05	4.49	28.44	20.31	11.25	sp|P53384|NUBP1_HUMAN	Cytosolic Fe-S cluster assembly factor NUBP1 OS=Homo sapiens GN=NUBP1 PE=1 SV=2	HUMAN	2	1.31826	2.208	0.758578	2.12814	3.43558	1.28233	1.36773	2.31206	0.801678	0.468372
3241	4.05	4.25	39.73	7.034	4.373	tr|B3KQF6|B3KQF6_HUMAN	Vacuolar protein sorting 33B (Yeast), isoform CRA_b OS=Homo sapiens GN=VPS33B PE=2 SV=1	HUMAN	2	1.25892	1.20226	0.954993	1.01859	0.972747	0.772681	1.18032	1.1272	0.895365	0.145142
3242	4.05	4.23	31.78	11.82	9.109	sp|Q9Y2W6-3|TDRKH_HUMAN	Isoform 2 of Tudor and KH domain-containing protein OS=Homo sapiens GN=TDRKH	HUMAN	3	0.711214	0.855067	0.559758	0.524808	0.619441	0.42462	0.405508	0.487529	0.334195	0.280362
3243	4.05	4.11	23.48	6.069	4.485	sp|Q14684|RRP1B_HUMAN	Ribosomal RNA processing protein 1 homolog B OS=Homo sapiens GN=RRP1B PE=1 SV=3	HUMAN	2	1.11686	1.09648	1.07647	1.15878	1.13763	1.11686	0.903649	0.887156	0.870964	0.106487
3246	4.05	4.06	44.59	28.66	22.29	sp|Q8WVJ2|NUDC2_HUMAN	NudC domain-containing protein 2 OS=Homo sapiens GN=NUDCD2 PE=1 SV=1	HUMAN	2	1.45881	2.75423	3.56451	1.05682	2.03236	2.65461	1.14815	2.208	2.85759	0.366048
3250	4.04	6.23	23.8	6.138	3.116	sp|Q6JQN1|ACD10_HUMAN	Acyl-CoA dehydrogenase family member 10 OS=Homo sapiens GN=ACAD10 PE=2 SV=1	HUMAN	3	0.758578	0.928966	1.15878	1.38038	1.72187	2.10863	1.55597	1.92309	2.37684	0.331122
3252	4.04	4.36	27.55	3.84	3.005	sp|Q9UJX3|APC7_HUMAN	Anaphase-promoting complex subunit 7 OS=Homo sapiens GN=ANAPC7 PE=1 SV=4	HUMAN	2	1.00925	1.0666	1.47231	0.731139	0.77983	1.0666	1.08643	1.15878	1.58489	0.238426
3253	4.04	4.35	31.87	11.55	9.562	tr|J3QSY7|J3QSY7_HUMAN	Kinesin-like protein KIF16B OS=Homo sapiens GN=KIF16B PE=2 SV=1	HUMAN	3	1.47231	1.38038	1.97697	0.887156	0.824138	1.19124	1.57036	1.47231	2.10863	0.285587
3255	4.04	4.25	20.61	5	2.653	tr|D6RD46|D6RD46_HUMAN	LIM and calponin homology domains-containing protein 1 OS=Homo sapiens GN=LIMCH1 PE=2 SV=1	HUMAN	2	1.13763	1.05682	0.383707	0.847227	0.787046	0.296483	0.946237	0.887156	0.334195	0.408052
3256	4.04	4.22	30.15	7.385	6.154	tr|G8JLE0|G8JLE0_HUMAN	Syntaxin-16 OS=Homo sapiens GN=STX16 PE=2 SV=1	HUMAN	2	1.52757	1.22462	1.39316	1.36773	1.09648	1.24738	1.02802	0.816582	0.928966	0.185735
3259	4.04	4.14	27.21	13.49	9.302	sp|Q96S66-3|CLCC1_HUMAN	Isoform 3 of Chloride channel CLIC-like protein 1 OS=Homo sapiens GN=CLCC1	HUMAN	2	1.0666	1	0.879022	1.15878	1.08643	0.954993	1.07647	1.00925	0.887156	0.0875873
3260	4.04	4.14	17.71	7.127	5.832	tr|Q5JRG1|Q5JRG1_HUMAN	Nucleoporin p58/p45 (Fragment) OS=Homo sapiens GN=NUPL1 PE=2 SV=1	HUMAN	2	1.05682	1.1695	1.03753	0.887156	0.972747	0.862979	1.0666	1.1695	1.03753	0.0986143
3261	4.04	4.13	20.24	6.855	3.373	sp|Q96HY7|DHTK1_HUMAN	Probable 2-oxoglutarate dehydrogenase E1 component DHKTD1, mitochondrial OS=Homo sapiens GN=DHTKD1 PE=1 SV=2	HUMAN	2	1.07647	1.24738	1.07647	1.00925	1.15878	1	0.895365	1.02802	0.895365	0.103174
3262	4.04	4.12	23.32	6.324	6.324	sp|O00499-3|BIN1_HUMAN	Isoform IIC1 of Myc box-dependent-interacting protein 1 OS=Homo sapiens GN=BIN1	HUMAN	2	1.87068	2.44343	1.04713	1.70608	2.35505	0.963829	0.824138	1.14815	0.483059	0.458996
3263	4.04	4.1	14.94	6.568	4.433	sp|O75175-2|CNOT3_HUMAN	Isoform 2 of CCR4-NOT transcription complex subunit 3 OS=Homo sapiens GN=CNOT3	HUMAN	2	1.72187	1.18032	2.14783	1	0.679204	1.25892	1	0.685488	1.25892	0.367346
3264	4.04	4.09	41.16	12.22	10.61	sp|P49247|RPIA_HUMAN	Ribose-5-phosphate isomerase OS=Homo sapiens GN=RPIA PE=1 SV=3	HUMAN	2	1.58489	2.37684	1.72187	1.55597	2.26987	1.64437	0.92045	1.45881	1.03753	0.281259
3265	4.04	4.05	38.33	16.67	12.78	sp|O43617|TPPC3_HUMAN	Trafficking protein particle complex subunit 3 OS=Homo sapiens GN=TRAPPC3 PE=1 SV=1	HUMAN	3	1.59956	1.88799	1.25892	1.45881	1.69044	1.13763	1.18032	1.39316	0.895365	0.208696
3266	4.04	4.04	66.29	38.2	29.21	sp|Q9Y5J7|TIM9_HUMAN	Mitochondrial import inner membrane translocase subunit Tim9 OS=Homo sapiens GN=TIMM9 PE=1 SV=1	HUMAN	3	1.24738	0.879022	1.75388	0.954993	0.672977	1.33045	1.27057	0.879022	1.75388	0.303532
3267	4.03	6.5	27.11	13.18	8.458	tr|Q8WVX6|Q8WVX6_HUMAN	WAPAL protein OS=Homo sapiens GN=WAPAL PE=2 SV=1	HUMAN	3	1.27057	0.870964	0.731139	2.12814	1.51356	1.2942	0.981748	0.672977	0.57544	0.417608
3268	4.03	6.09	38.1	20.11	17.99	sp|Q6UW68|TM205_HUMAN	Transmembrane protein 205 OS=Homo sapiens GN=TMEM205 PE=1 SV=1	HUMAN	3	1.18032	0.483059	0.630957	1.64437	0.660694	0.870964	1.07647	0.444631	0.57544	0.44313
3269	4.03	4.35	38.93	8.498	5.336	sp|Q9H6T3-3|RPAP3_HUMAN	Isoform 3 of RNA polymerase II-associated protein 3 OS=Homo sapiens GN=RPAP3	HUMAN	4	1.14815	1	1.0666	1.05682	0.92045	0.981748	1.13763	0.990832	1.0666	0.0676399
3270	4.03	4.32	26.45	5.616	3.804	tr|H0Y4R5|H0Y4R5_HUMAN	Transmembrane protein 201 (Fragment) OS=Homo sapiens GN=TMEM201 PE=4 SV=1	HUMAN	2	1.00925	1.23595	0.92045	0.946237	1.15878	0.862979	1.07647	1.33045	0.990832	0.138173
3271	4.03	4.32	52.8	35.2	22.4	sp|Q9Y3B4|SF3B6_HUMAN	Splicing factor 3B subunit 6 OS=Homo sapiens GN=SF3B6 PE=1 SV=1	HUMAN	2	1.49969	1.61436	0.903649	1.28233	1.35519	0.758578	2.22844	2.46604	1.35519	0.3503
3276	4.03	4.14	26.15	6.954	3.616	sp|Q9H8H0|NOL11_HUMAN	Nucleolar protein 11 OS=Homo sapiens GN=NOL11 PE=1 SV=1	HUMAN	2	1.25892	1.40605	1.52757	1.04713	1.18032	1.28233	1.07647	1.20226	1.30617	0.113987
3277	4.03	4.14	28.71	9.976	7.056	sp|P17050|NAGAB_HUMAN	Alpha-N-acetylgalactosaminidase OS=Homo sapiens GN=NAGA PE=1 SV=2	HUMAN	2	0.660694	0.92045	0.758578	0.597035	0.824138	0.685488	0.698232	0.963829	0.801678	0.149376
3278	4.03	4.13	18.97	6.27	4.075	sp|Q4J6C6-4|PPCEL_HUMAN	Isoform 4 of Prolyl endopeptidase-like OS=Homo sapiens GN=PREPL	HUMAN	2	1.11686	1.00925	1.21339	0.972747	0.879022	1.05682	0.954993	0.862979	1.03753	0.103635
3279	4.03	4.11	23.5	5.684	1.92	sp|Q96RT1-7|LAP2_HUMAN	Isoform 7 of Protein LAP2 OS=Homo sapiens GN=ERBB2IP	HUMAN	2	1.08643	1.25892	0.685488	1.08643	1.23595	0.666807	0.469894	0.524808	0.313329	0.41251
3280	4.03	4.11	31.31	9.422	9.422	tr|G3V3R7|G3V3R7_HUMAN	Ataxin-3 (Fragment) OS=Homo sapiens GN=ATXN3 PE=2 SV=1	HUMAN	2	0.816582	1.35519	0.744732	0.879022	1.45881	0.801678	0.787046	1.30617	0.717794	0.284321
3282	4.03	4.11	34.07	20.33	11.54	tr|F8VU90|F8VU90_HUMAN	Peptidyl-prolyl cis-trans isomerase OS=Homo sapiens GN=FKBP11 PE=2 SV=1	HUMAN	2	0.809096	0.501187	0.369828	0.862979	0.539511	0.398107	0.77983	0.483059	0.359749	0.329405
3286	4.03	4.06	38.1	26.19	26.19	tr|V5IRT4|V5IRT4_HUMAN	Ubiquinol-cytochrome-c reductase complex assembly factor 2 (Fragment) OS=Homo sapiens GN=UQCC2 PE=4 SV=1	HUMAN	2	1.07647	0.954993	1.7378	1.30617	1.15878	2.10863	1.0666	0.946237	1.7378	0.292323
3287	4.03	4.04	40.8	32	17.6	sp|Q9Y2Q5|LTOR2_HUMAN	Ragulator complex protein LAMTOR2 OS=Homo sapiens GN=LAMTOR2 PE=1 SV=1	HUMAN	2	0.625173	0.57544	0.660694	1.02802	0.928966	1.09648	0.57544	0.570164	0.613762	0.271241
3290	4.02	12.96	50.53	36.7	36.7	tr|H0YNE9|H0YNE9_HUMAN	Ras-related protein Rab-8B (Fragment) OS=Homo sapiens GN=RAB8B PE=2 SV=1	HUMAN	10	1.24738	1.85353	0.847227	0.972747	1.45881	0.660694	0.809096	1.21339	0.554626	0.366091
3293	4.02	6.18	23.03	6.441	6.441	sp|Q96EK5|KBP_HUMAN	KIF1-binding protein OS=Homo sapiens GN=KIAA1279 PE=1 SV=1	HUMAN	3	1.25892	0.809096	1.27057	1.43219	0.946237	1.44544	2.05116	1.40605	2.07014	0.286346
3296	4.02	4.56	24.75	7.984	4.192	tr|F5H677|F5H677_HUMAN	Nucleolar complex protein 3 homolog OS=Homo sapiens GN=NOC3L PE=2 SV=1	HUMAN	2	1.87068	0.704693	1.30617	2.83139	1.1695	2.03236	1.8197	0.679204	1.24738	0.428622
3298	4.02	4.26	32.86	15.71	10.36	sp|Q9Y3A4|RRP7A_HUMAN	Ribosomal RNA-processing protein 7 homolog A OS=Homo sapiens GN=RRP7A PE=1 SV=2	HUMAN	2	0.954993	0.912011	1.25892	1.20226	1.14815	1.59956	1.14815	1.09648	1.52757	0.18118
3299	4.02	4.2	30	9.429	6.571	sp|Q70UQ0|IKIP_HUMAN	Inhibitor of nuclear factor kappa-B kinase-interacting protein OS=Homo sapiens GN=IKBIP PE=1 SV=1	HUMAN	2	0.751623	0.92045	0.963829	0.636796	0.772681	0.809096	0.937562	1.14815	1.20226	0.193005
3300	4.02	4.18	27.24	4.421	3.106	tr|C9JYJ6|C9JYJ6_HUMAN	Filamin A-interacting protein 1-like (Fragment) OS=Homo sapiens GN=FILIP1L PE=2 SV=1	HUMAN	2	0.711214	0.744732	0.704693	0.619441	0.648634	0.613762	1.07647	1.1272	1.07647	0.24869
3302	4.02	4.14	21.66	6.825	5.193	tr|E9PG46|E9PG46_HUMAN	AP2-associated protein kinase 1 OS=Homo sapiens GN=AAK1 PE=2 SV=1	HUMAN	2	0.862979	1.25892	0.772681	0.963829	1.40605	0.862979	0.654636	0.954993	0.586138	0.270722
3303	4.02	4.12	50	32.86	32.86	sp|P63173|RL38_HUMAN	60S ribosomal protein L38 OS=Homo sapiens GN=RPL38 PE=1 SV=2	HUMAN	2	1.30617	0.847227	1.1272	1.47231	0.963829	1.27057	1.44544	0.937562	1.24738	0.179501
3305	4.02	4.11	22.54	3.856	1.714	sp|Q01970-2|PLCB3_HUMAN	Isoform 2 of 1-phosphatidylinositol 4,5-bisphosphate phosphodiesterase beta-3 OS=Homo sapiens GN=PLCB3	HUMAN	2	0.990832	0.711214	0.772681	1.64437	1.1695	1.28233	1.31826	0.937562	1.02802	0.251696
3306	4.02	4.11	47.1	20.29	16.67	sp|Q9Y3E0|GOT1B_HUMAN	Vesicle transport protein GOT1B OS=Homo sapiens GN=GOLT1B PE=1 SV=1	HUMAN	2	0.765597	0.691831	0.809096	1.00925	0.92045	1.0666	1.25892	1.14815	1.34276	0.211485
3307	4.02	4.1	26.88	10.8	8.291	sp|P07093|GDN_HUMAN	Glia-derived nexin OS=Homo sapiens GN=SERPINE2 PE=1 SV=1	HUMAN	2	0.580764	1.59956	1.11686	0.483059	1.31826	0.92045	0.597035	1.61436	1.13763	0.387933
3308	4.02	4.09	25.99	7.91	7.91	sp|P35250|RFC2_HUMAN	Replication factor C subunit 2 OS=Homo sapiens GN=RFC2 PE=1 SV=3	HUMAN	2	1.33045	1.55597	1.05682	1.39316	1.61436	1.13763	1.55597	1.8197	1.22462	0.165862
3310	4.02	4.08	57.07	13.66	13.66	sp|Q9BYN8|RT26_HUMAN	28S ribosomal protein S26, mitochondrial OS=Homo sapiens GN=MRPS26 PE=1 SV=1	HUMAN	2	0.870964	0.963829	1.11686	0.946237	1.04713	1.21339	1.28233	1.41906	1.64437	0.202234
3312	4.02	4.07	22.15	7.895	7.895	sp|Q6P9B6|TLDC1_HUMAN	TLD domain-containing protein 1 OS=Homo sapiens GN=TLDC1 PE=1 SV=2	HUMAN	2	0.717794	1.11686	1.01859	0.549541	0.855067	0.772681	0.691831	1.07647	0.981748	0.212998
3313	4.02	4.06	21.45	3.49	2.157	sp|Q9P265|DIP2B_HUMAN	Disco-interacting protein 2 homolog B OS=Homo sapiens GN=DIP2B PE=1 SV=3	HUMAN	2	0.428549	0.912011	1.49969	0.369828	0.787046	1.27057	0.47863	1.00925	1.64437	0.472024
3314	4.02	4.05	27.2	12.55	12.55	sp|Q9GZP9|DERL2_HUMAN	Derlin-2 OS=Homo sapiens GN=DERL2 PE=1 SV=1	HUMAN	2	1.1695	1.04713	1.24738	1.10662	0.990832	1.18032	1.05682	0.946237	1.1272	0.0826224
3315	4.02	4.04	21.04	7.792	7.792	sp|Q8IU85|KCC1D_HUMAN	Calcium/calmodulin-dependent protein kinase type 1D OS=Homo sapiens GN=CAMK1D PE=1 SV=1	HUMAN	2	0.440555	0.625173	0.554626	0.380189	0.529663	0.474242	0.376704	0.534564	0.47863	0.158198
3316	4.02	4.04	33.33	8.869	8.869	sp|Q15555|MARE2_HUMAN	Microtubule-associated protein RP/EB family member 2 OS=Homo sapiens GN=MAPRE2 PE=1 SV=1	HUMAN	2	1	0.744732	1.41906	0.413047	0.283139	0.586138	0.954993	0.679204	1.40605	0.454381
3318	4.02	4.03	26.87	10.45	10.45	sp|Q6UXV4|APOOL_HUMAN	Apolipoprotein O-like OS=Homo sapiens GN=APOOL PE=1 SV=1	HUMAN	2	1.11686	2.55859	2.18776	0.660694	1.57036	1.70608	1.20226	2.88403	2.91072	0.410333
3319	4.02	4.03	72.37	31.58	31.58	sp|O75506|HSBP1_HUMAN	Heat shock factor-binding protein 1 OS=Homo sapiens GN=HSBP1 PE=1 SV=1	HUMAN	2	1.48594	2.22844	1.61436	0.731139	1.09648	0.794328	1.21339	1.8197	1.30617	0.33247
3321	4.02	4.02	25.41	20.49	20.49	sp|Q9BT73|PSMG3_HUMAN	Proteasome assembly chaperone 3 OS=Homo sapiens GN=PSMG3 PE=1 SV=1	HUMAN	2	1.00925	0.92045	1.2942	1.58489	1.44544	2.03236	1.30617	1.19124	1.65959	0.234615
3322	4.01	8.02	30.39	15.06	12.47	tr|F8W8I6|F8W8I6_HUMAN	Nucleolysin TIA-1 isoform p40 OS=Homo sapiens GN=TIA1 PE=2 SV=1	HUMAN	5	1.45881	2.46604	0.765597	1.09648	1.90546	0.57544	1.30617	2.22844	0.685488	0.466701
3323	4.01	6.18	34.95	6.965	6.439	sp|Q9Y2X7|GIT1_HUMAN	ARF GTPase-activating protein GIT1 OS=Homo sapiens GN=GIT1 PE=1 SV=2	HUMAN	3	0.461318	0.648634	0.49204	0.794328	1.18032	0.870964	1.03753	1.49969	1.13763	0.359539
3324	4.01	5.83	27.37	5.657	3.376	sp|Q9NX05|F120C_HUMAN	Constitutive coactivator of PPAR-gamma-like protein 2 OS=Homo sapiens GN=FAM120C PE=2 SV=3	HUMAN	3	0.704693	1.33045	0.928966	0.758578	1.43219	1	0.564937	1.0666	0.751623	0.289366
3325	4.01	5.6	21.83	4.312	2.936	sp|Q70J99|UN13D_HUMAN	Protein unc-13 homolog D OS=Homo sapiens GN=UNC13D PE=1 SV=1	HUMAN	3	1.21339	2.22844	1.05682	1.35519	2.51189	1.1695	2.44343	4.40555	2.12814	0.483417
3326	4.01	4.89	29.52	9.251	7.048	sp|Q9H788|SH24A_HUMAN	SH2 domain-containing protein 4A OS=Homo sapiens GN=SH2D4A PE=1 SV=1	HUMAN	3	0.457088	0.855067	0.809096	0.679204	1.27057	1.20226	0.751623	1.40605	1.33045	0.3246
3327	4.01	4.85	31.11	7.619	6.667	tr|G3XAP3|G3XAP3_HUMAN	ATP-binding cassette sub-family B member 8, mitochondrial OS=Homo sapiens GN=ABCB8 PE=3 SV=1	HUMAN	3	0.824138	1.09648	1.36773	1.13763	1.51356	1.88799	0.831764	1.10662	1.38038	0.258044
3329	4.01	4.54	24.07	6.716	6.716	sp|P12931|SRC_HUMAN	Proto-oncogene tyrosine-protein kinase Src OS=Homo sapiens GN=SRC PE=1 SV=3	HUMAN	3	0.824138	1.07647	0.990832	1.03753	1.34276	1.24738	1.11686	1.45881	1.35519	0.165832
3330	4.01	4.21	17.52	8.35	7.332	sp|O43318-4|M3K7_HUMAN	Isoform 1D of Mitogen-activated protein kinase kinase kinase 7 OS=Homo sapiens GN=MAP3K7	HUMAN	2	0.912011	0.648634	0.586138	0.937562	0.666807	0.60256	0.642688	0.457088	0.413047	0.256372
3331	4.01	4.2	28.61	6.358	3.709	sp|Q9BRZ2|TRI56_HUMAN	E3 ubiquitin-protein ligase TRIM56 OS=Homo sapiens GN=TRIM56 PE=1 SV=3	HUMAN	2	0.963829	0.824138	0.870964	0.903649	0.772681	0.816582	0.954993	0.816582	0.862979	0.0713356
3332	4.01	4.17	25.05	5.252	3.173	sp|Q9BXP2|S12A9_HUMAN	Solute carrier family 12 member 9 OS=Homo sapiens GN=SLC12A9 PE=1 SV=1	HUMAN	2	0.895365	0.666807	1.09648	1.05682	0.77983	1.2942	1.10662	0.824138	1.35519	0.218609
3333	4.01	4.16	24.51	7.977	5.253	sp|O96017-12|CHK2_HUMAN	Isoform 12 of Serine/threonine-protein kinase Chk2 OS=Homo sapiens GN=CHEK2	HUMAN	2	0.972747	0.937562	0.887156	0.954993	0.92045	0.879022	0.937562	0.903649	0.862979	0.037827
3335	4.01	4.14	22.58	6.072	4.554	sp|Q86W56-4|PARG_HUMAN	Isoform 4 of Poly(ADP-ribose) glycohydrolase OS=Homo sapiens GN=PARG	HUMAN	2	0.801678	0.787046	0.529663	2.10863	1.87068	1.22462	1.80302	1.52757	1.18032	0.393351
3338	4.01	4.09	18.96	3.978	1.678	sp|Q9UK61-4|F208A_HUMAN	Isoform 4 of Protein FAM208A OS=Homo sapiens GN=FAM208A	HUMAN	2	0.981748	1.31826	1.39316	0.554626	0.737904	0.77983	1.00925	1.34276	1.43219	0.288347
3339	4.01	4.08	22.73	6.313	6.313	sp|Q9H5Q4|TFB2M_HUMAN	Dimethyladenosine transferase 2, mitochondrial OS=Homo sapiens GN=TFB2M PE=1 SV=1	HUMAN	2	0.847227	0.758578	0.862979	1.2942	1.14815	1.30617	1.65959	1.47231	1.69044	0.268363
3342	4.01	4.07	24.62	8.571	7.473	sp|Q9NYL2-2|MLTK_HUMAN	Isoform 2 of Mitogen-activated protein kinase kinase kinase MLT OS=Homo sapiens GN=ZAK	HUMAN	2	0.724436	0.954993	0.870964	0.855067	1.1272	1.02802	0.758578	1	0.912011	0.13289
3343	4.01	4.07	28.33	11.67	11.67	sp|P61009|SPCS3_HUMAN	Signal peptidase complex subunit 3 OS=Homo sapiens GN=SPCS3 PE=1 SV=1	HUMAN	2	1.04713	0.564937	0.717794	1.34276	0.724436	0.912011	1.14815	0.619441	0.77983	0.281189
3344	4.01	4.06	24.45	5.792	4.247	sp|O15211|RGL2_HUMAN	Ral guanine nucleotide dissociation stimulator-like 2 OS=Homo sapiens GN=RGL2 PE=1 SV=1	HUMAN	2	1.19124	0.946237	1.04713	1.15878	0.92045	1.00925	1.47231	1.1695	1.28233	0.145789
3345	4.01	4.05	22.47	3.723	3.059	sp|Q96J02-3|ITCH_HUMAN	Isoform 3 of E3 ubiquitin-protein ligase Itchy homolog OS=Homo sapiens GN=ITCH	HUMAN	2	0.758578	0.801678	0.862979	1.00925	1.0666	1.15878	1.0666	1.1272	1.21339	0.152305
3346	4.01	4.05	36.48	9.677	9.677	sp|Q9UHR6|ZNHI2_HUMAN	Zinc finger HIT domain-containing protein 2 OS=Homo sapiens GN=ZNHIT2 PE=1 SV=1	HUMAN	2	1.11686	1.04713	1.31826	1.24738	1.18032	1.48594	1.13763	1.07647	1.35519	0.112427
3348	4.01	4.03	23.36	2.472	1.503	sp|Q96PE2|ARHGH_HUMAN	Rho guanine nucleotide exchange factor 17 OS=Homo sapiens GN=ARHGEF17 PE=1 SV=1	HUMAN	2	1.00925	0.963829	0.946237	1.01859	0.981748	0.963829	0.928966	0.895365	0.879022	0.046788
3352	4.01	4.03	33.45	11.74	11.74	tr|M0QYT9|M0QYT9_HUMAN	Interferon regulatory factor 3 OS=Homo sapiens GN=IRF3 PE=4 SV=1	HUMAN	3	0.672977	0.801678	0.369828	0.895365	1.0666	0.49204	1.48594	1.75388	0.83946	0.453522
3353	4.01	4.02	19.69	4.809	4.809	sp|Q9H2P0|ADNP_HUMAN	Activity-dependent neuroprotector homeobox protein OS=Homo sapiens GN=ADNP PE=1 SV=1	HUMAN	4	1.40605	1	1.28233	1.18032	0.831764	1.07647	1.01859	0.724436	0.928966	0.193174
3356	4.01	4.02	19.15	10.03	10.03	sp|O15127|SCAM2_HUMAN	Secretory carrier-associated membrane protein 2 OS=Homo sapiens GN=SCAMP2 PE=1 SV=2	HUMAN	3	0.630957	0.698232	0.636796	1.94089	2.1677	1.90546	1.65959	1.77011	1.5417	0.402173
3357	4.01	4.02	52.78	25.69	25.69	sp|Q9Y547|IFT25_HUMAN	Intraflagellar transport protein 25 homolog OS=Homo sapiens GN=HSPB11 PE=1 SV=1	HUMAN	2	2.208	1.40605	1.38038	3.19154	2.01372	2.1677	1.72187	1.11686	1.10662	0.34734
3359	4.01	4.01	36.42	20.81	17.34	sp|P51571|SSRD_HUMAN	Translocon-associated protein subunit delta OS=Homo sapiens GN=SSR4 PE=1 SV=1	HUMAN	3	1.04713	0.751623	0.359749	1.04713	0.751623	0.356451	0.963829	0.685488	0.325087	0.39644
3362	4.01	4.01	38.16	30.26	30.26	sp|Q9Y5V0|ZN706_HUMAN	Zinc finger protein 706 OS=Homo sapiens GN=ZNF706 PE=1 SV=1	HUMAN	2	1.03753	1.14815	0.691831	1.07647	1.18032	0.711214	1.24738	1.36773	0.831764	0.217846
3365	4	13.9	34.88	17.94	16.94	tr|Q5F2F8|Q5F2F8_HUMAN	Serine/threonine-protein phosphatase OS=Homo sapiens GN=PPP3CB PE=3 SV=1	HUMAN	8	0.809096	1.01859	0.77983	0.847227	1.0666	0.824138	0.787046	0.990832	0.758578	0.125539
3366	4	13	77.93	59.31	55.86	sp|Q15819|UB2V2_HUMAN	Ubiquitin-conjugating enzyme E2 variant 2 OS=Homo sapiens GN=UBE2V2 PE=1 SV=4	HUMAN	11	0.946237	0.887156	1.08643	1.05682	0.981748	1.20226	1.03753	0.972747	1.19124	0.097044
3367	4	11.83	73.94	53.94	35.15	sp|P46783|RS10_HUMAN	40S ribosomal protein S10 OS=Homo sapiens GN=RPS10 PE=1 SV=1	HUMAN	7	1.07647	0.963829	1.03753	1.09648	0.972747	1.05682	1.11686	1	1.07647	0.0492685
3369	4	8.82	44.29	21.45	13.65	sp|P50148|GNAQ_HUMAN	Guanine nucleotide-binding protein G(q) subunit alpha OS=Homo sapiens GN=GNAQ PE=1 SV=4	HUMAN	4	0.570164	0.49204	1	0.501187	0.452898	0.855067	0.515229	0.469894	0.887156	0.314459
3370	4	8.27	34.98	18.58	14.86	sp|Q9H0Q0|FA49A_HUMAN	Protein FAM49A OS=Homo sapiens GN=FAM49A PE=1 SV=1	HUMAN	4	1.20226	1.22462	1	1.07647	1.08643	0.895365	0.937562	0.946237	0.77983	0.134577
3372	4	6.13	21.48	5.097	4.005	sp|Q9UHI6|DDX20_HUMAN	Probable ATP-dependent RNA helicase DDX20 OS=Homo sapiens GN=DDX20 PE=1 SV=2	HUMAN	3	1.41906	1.28233	1.49969	1.14815	1.02802	1.20226	0.824138	0.744732	0.870964	0.225251
3373	4	6.11	22.11	7.519	6.767	sp|Q9UER7-3|DAXX_HUMAN	Isoform 3 of Death domain-associated protein 6 OS=Homo sapiens GN=DAXX	HUMAN	3	1.57036	1.1695	1.22462	1.7378	1.2942	1.35519	1.2942	0.963829	1.00925	0.18026
3375	4	5.81	28.86	16.42	16.42	sp|Q96LR5|UB2E2_HUMAN	Ubiquitin-conjugating enzyme E2 E2 OS=Homo sapiens GN=UBE2E2 PE=1 SV=1	HUMAN	3	0.758578	0.515229	0.744732	1.95885	1.33045	1.92309	0.928966	0.625173	0.912011	0.473088
3379	4	4.83	17.94	9.897	9.897	sp|Q9NVX2|NLE1_HUMAN	Notchless protein homolog 1 OS=Homo sapiens GN=NLE1 PE=1 SV=4	HUMAN	3	1.14815	0.619441	1.49969	0.679204	0.346737	0.895365	0.787046	0.401791	1.03753	0.420952
3385	4	4.26	41.23	21.49	16.67	sp|Q9NWU2|GID8_HUMAN	Glucose-induced degradation protein 8 homolog OS=Homo sapiens GN=GID8 PE=1 SV=1	HUMAN	3	0.731139	0.758578	0.744732	0.744732	0.765597	0.751623	0.765597	0.787046	0.772681	0.021041
3386	4	4.23	32.44	6.702	5.362	sp|Q9Y2P8|RCL1_HUMAN	RNA 3'-terminal phosphate cyclase-like protein OS=Homo sapiens GN=RCL1 PE=1 SV=3	HUMAN	2	0.990832	1.58489	1.30617	1.00925	1.61436	1.34276	0.711214	1.13763	0.937562	0.242712
3387	4	4.19	17.84	3.266	3.266	sp|Q9BWU0|NADAP_HUMAN	Kanadaptin OS=Homo sapiens GN=SLC4A1AP PE=1 SV=1	HUMAN	2	1.72187	1.35519	1.94089	1.20226	0.954993	1.36773	1.09648	0.870964	1.24738	0.249058
3388	4	4.19	33.62	5.603	4.526	sp|Q9Y2H1|ST38L_HUMAN	Serine/threonine-protein kinase 38-like OS=Homo sapiens GN=STK38L PE=1 SV=3	HUMAN	2	0.731139	1	0.666807	0.648634	0.879022	0.586138	0.711214	0.963829	0.636796	0.188072
3389	4	4.19	21.91	10.82	9.536	tr|Q5TH30|Q5TH30_HUMAN	NDRG family member 3, isoform CRA_c OS=Homo sapiens GN=NDRG3 PE=4 SV=1	HUMAN	2	0.972747	1	1.01859	0.990832	1.02802	1.03753	1.02802	1.0666	1.08643	0.0328962
3390	4	4.18	24.36	5.305	4.519	sp|Q0VDF9|HSP7E_HUMAN	Heat shock 70 kDa protein 14 OS=Homo sapiens GN=HSPA14 PE=1 SV=1	HUMAN	2	2.01372	1.8197	1.72187	1	0.887156	0.816582	1.40605	1.27057	1.20226	0.29782
3391	4	4.18	27.01	5.812	4.957	sp|Q9ULX6-2|AKP8L_HUMAN	Isoform 2 of A-kinase anchor protein 8-like OS=Homo sapiens GN=AKAP8L	HUMAN	2	0.831764	1.21339	0.436516	1.36773	1.97697	0.711214	1.48594	2.14783	0.77983	0.453751
3393	4	4.15	33.25	9.499	6.86	sp|P07902|GALT_HUMAN	Galactose-1-phosphate uridylyltransferase OS=Homo sapiens GN=GALT PE=1 SV=3	HUMAN	2	0.954993	1.07647	1.1695	0.937562	1.05682	1.14815	0.862979	0.972747	1.05682	0.0931457
3394	4	4.14	19.17	6.281	4.628	sp|P35858|ALS_HUMAN	Insulin-like growth factor-binding protein complex acid labile subunit OS=Homo sapiens GN=IGFALS PE=1 SV=1	HUMAN	2	0.229087	0.220801	0.380189	0.380189	0.353183	0.619441	0.222843	0.222843	0.380189	0.368756
3395	4	4.13	17.15	7.025	5.165	sp|Q9UBF8-3|PI4KB_HUMAN	Isoform 3 of Phosphatidylinositol 4-kinase beta OS=Homo sapiens GN=PI4KB	HUMAN	2	1.40605	1.21339	0.77983	0.855067	0.731139	0.474242	0.963829	0.824138	0.529663	0.326386
3396	4	4.12	31.65	10.77	9.091	sp|Q14249|NUCG_HUMAN	Endonuclease G, mitochondrial OS=Homo sapiens GN=ENDOG PE=1 SV=4	HUMAN	2	1.10662	1.22462	1.13763	0.937562	1.02802	0.954993	1.02802	1.13763	1.05682	0.0818805
3397	4	4.12	14.78	8.174	6.435	sp|P07204|TRBM_HUMAN	Thrombomodulin OS=Homo sapiens GN=THBD PE=1 SV=2	HUMAN	2	0.787046	0.57544	0.751623	1.65959	1.20226	1.57036	0.751623	0.549541	0.717794	0.416168
3398	4	4.12	43.93	19.65	16.76	sp|Q93096|TP4A1_HUMAN	Protein tyrosine phosphatase type IVA 1 OS=Homo sapiens GN=PTP4A1 PE=1 SV=2	HUMAN	2	0.580764	0.57544	1.08643	1.28233	1.23595	2.39883	0.928966	0.92045	1.7378	0.456323
3401	4	4.11	25	17.55	11.7	sp|Q8IUR0|TPPC5_HUMAN	Trafficking protein particle complex subunit 5 OS=Homo sapiens GN=TRAPPC5 PE=1 SV=1	HUMAN	2	1.11686	1.09648	0.529663	1.08643	1.05682	0.519996	1.1272	1.09648	0.534564	0.296206
3402	4	4.11	24.76	24.76	19.05	sp|Q9Y3U8|RL36_HUMAN	60S ribosomal protein L36 OS=Homo sapiens GN=RPL36 PE=1 SV=3	HUMAN	5	1.67494	1.30617	1.21339	1.49969	1.1695	1.08643	2.03236	1.58489	1.47231	0.192272
3403	4	4.1	31.53	5.085	4.237	sp|Q8IZ07|AN13A_HUMAN	Ankyrin repeat domain-containing protein 13A OS=Homo sapiens GN=ANKRD13A PE=1 SV=3	HUMAN	3	1.09648	1.48594	0.937562	1.88799	2.55859	1.67494	1.20226	1.6293	1.00925	0.32454
3404	4	4.1	15.48	4.96	2.381	sp|Q8TB72-4|PUM2_HUMAN	Isoform 4 of Pumilio homolog 2 OS=Homo sapiens GN=PUM2	HUMAN	2	1.1695	1.1695	1.13763	1.08643	1.08643	1.05682	1.2942	1.30617	1.25892	0.0748882
3405	4	4.1	21.85	8.389	7.506	sp|Q86TP1|PRUNE_HUMAN	Protein prune homolog OS=Homo sapiens GN=PRUNE PE=1 SV=2	HUMAN	2	0.580764	0.319154	0.501187	1.15878	0.711214	1.15878	0.591562	0.340408	0.534564	0.446515
3406	4	4.1	55.62	31.46	14.61	sp|Q8WW12|PCNP_HUMAN	PEST proteolytic signal-containing nuclear protein OS=Homo sapiens GN=PCNP PE=1 SV=2	HUMAN	2	1.2942	0.92045	0.597035	2.24905	1.58489	1.03753	1.85353	1.2942	0.847227	0.381065
3407	4	4.09	34.46	9.887	8.475	sp|Q96EM0|T3HPD_HUMAN	Trans-L-3-hydroxyproline dehydratase OS=Homo sapiens GN=L3HYPDH PE=1 SV=2	HUMAN	2	0.328095	0.505825	0.855067	0.394457	0.608135	1.03753	0.413047	0.630957	1.07647	0.4045
3408	4	4.09	42.86	20.71	17.14	sp|Q9UKR5|ERG28_HUMAN	Probable ergosterol biosynthetic protein 28 OS=Homo sapiens GN=C14orf1 PE=1 SV=1	HUMAN	2	1.03753	1.23595	1.11686	1.11686	1.33045	1.20226	1.24738	1.48594	1.34276	0.105159
3409	4	4.09	31.97	20.41	17.01	tr|K4DI89|K4DI89_HUMAN	Mth938 domain-containing protein OS=Homo sapiens GN=AAMDC PE=4 SV=1	HUMAN	2	0.737904	0.787046	1.05682	0.731139	0.77983	1.04713	0.895365	0.954993	1.28233	0.189876
3410	4	4.08	25.75	5.648	4.651	sp|P50542-2|PEX5_HUMAN	Isoform 2 of Peroxisomal targeting signal 1 receptor OS=Homo sapiens GN=PEX5	HUMAN	2	0.77983	0.990832	1.05682	1.07647	1.36773	1.45881	0.990832	1.24738	1.34276	0.181931
3411	4	4.08	39.11	13.33	13.33	sp|Q13637|RAB32_HUMAN	Ras-related protein Rab-32 OS=Homo sapiens GN=RAB32 PE=1 SV=3	HUMAN	2	1.08643	0.981748	0.77983	1.20226	1.08643	0.862979	0.963829	0.870964	0.691831	0.161786
3412	4	4.07	30.2	7.977	6.553	sp|Q8NE86|MCU_HUMAN	Calcium uniporter protein, mitochondrial OS=Homo sapiens GN=MCU PE=1 SV=1	HUMAN	2	0.630957	0.291072	0.831764	0.679204	0.310456	0.887156	0.954993	0.440555	1.27057	0.435215
3415	4	4.06	23.14	8.249	7.042	sp|P98170|XIAP_HUMAN	E3 ubiquitin-protein ligase XIAP OS=Homo sapiens GN=XIAP PE=1 SV=2	HUMAN	2	1.67494	2.80543	1.55597	1.40605	2.22844	1.27057	0.824138	1.38038	0.758578	0.393874
3417	4	4.06	38.6	19.88	19.88	sp|Q5EBL8-2|PDZ11_HUMAN	Isoform 2 of PDZ domain-containing protein 11 OS=Homo sapiens GN=PDZD11	HUMAN	3	0.946237	1.19124	0.564937	0.794328	1.01859	0.496592	1.14815	1.47231	0.698232	0.324329
3418	4	4.06	23.11	11.56	9.333	sp|O75934|SPF27_HUMAN	Pre-mRNA-splicing factor SPF27 OS=Homo sapiens GN=BCAS2 PE=1 SV=1	HUMAN	2	1.04713	0.990832	1.07647	1.07647	1.01859	1.10662	1.10662	1.03753	1.13763	0.0415999
3420	4	4.05	15.69	3.674	2.582	sp|Q5T8P6|RBM26_HUMAN	RNA-binding protein 26 OS=Homo sapiens GN=RBM26 PE=1 SV=3	HUMAN	2	1.0666	0.801678	0.862979	1.41906	1.05682	1.14815	1.1272	0.83946	0.912011	0.179995
3421	4	4.05	22.69	11.2	9.244	sp|Q96MG8|PCMD1_HUMAN	Protein-L-isoaspartate O-methyltransferase domain-containing protein 1 OS=Homo sapiens GN=PCMTD1 PE=2 SV=2	HUMAN	2	0.501187	0.420727	0.824138	0.731139	0.613762	1.20226	1.02802	0.862979	1.67494	0.419575
3422	4	4.05	19.61	9.804	9.804	sp|P54922|ADPRH_HUMAN	[Protein ADP-ribosylarginine] hydrolase OS=Homo sapiens GN=ADPRH PE=1 SV=1	HUMAN	2	1.34276	1.18032	0.580764	1.64437	1.43219	0.711214	0.972747	0.847227	0.428549	0.382716
3425	4	4.05	40.2	28.43	28.43	sp|P62310|LSM3_HUMAN	U6 snRNA-associated Sm-like protein LSm3 OS=Homo sapiens GN=LSM3 PE=1 SV=2	HUMAN	3	1.05682	1.20226	1.22462	0.937562	1.0666	1.08643	0.92045	1.04713	1.0666	0.0895402
3426	4	4.04	31.01	9.69	9.69	sp|Q14331|FRG1_HUMAN	Protein FRG1 OS=Homo sapiens GN=FRG1 PE=1 SV=1	HUMAN	2	1.41906	1	0.862979	0.954993	0.666807	0.570164	1.00925	0.704693	0.608135	0.291031
3431	4	4.03	34.69	14.97	14.97	sp|P49789|FHIT_HUMAN	Bis(5'-adenosyl)-triphosphatase OS=Homo sapiens GN=FHIT PE=1 SV=3	HUMAN	2	1.33045	1.18032	2.1677	0.963829	0.855067	1.58489	1.21339	1.07647	1.99526	0.311749
3432	4	4.03	52.44	34.15	34.15	sp|Q9Y5U9|IR3IP_HUMAN	Immediate early response 3-interacting protein 1 OS=Homo sapiens GN=IER3IP1 PE=1 SV=1	HUMAN	3	1.07647	0.744732	0.744732	0.717794	0.515229	0.510505	1.2942	0.903649	0.895365	0.290463
3433	4	4.03	18.31	9.859	9.859	sp|O14735|CDIPT_HUMAN	CDP-diacylglycerol--inositol 3-phosphatidyltransferase OS=Homo sapiens GN=CDIPT PE=1 SV=1	HUMAN	3	1.11686	1.49969	1.72187	0.636796	0.855067	0.981748	0.717794	0.963829	1.10662	0.310921
3434	4	4.02	34.87	18.42	18.42	tr|B8ZZS0|B8ZZS0_HUMAN	BET1-like protein OS=Homo sapiens GN=BET1L PE=2 SV=1	HUMAN	2	0.847227	0.751623	0.963829	0.981748	0.879022	1.11686	1.1272	1	1.28233	0.153819
3438	4	4.01	30.03	7.207	7.207	tr|A6NC48|A6NC48_HUMAN	ADP-ribosyl cyclase 2 OS=Homo sapiens GN=BST1 PE=2 SV=1	HUMAN	2	0.416869	0.77983	0.809096	0.903649	1.72187	1.80302	0.57544	1.09648	1.13763	0.435665
3440	4	4.01	35.29	27.94	27.94	sp|P63218|GBG5_HUMAN	Guanine nucleotide-binding protein G(I)/G(S)/G(O) subunit gamma-5 OS=Homo sapiens GN=GNG5 PE=1 SV=3	HUMAN	3	1.14815	1.35519	1.65959	1.1695	1.36773	1.69044	0.648634	0.765597	0.937562	0.288715
3442	4	4.01	63.95	30.23	30.23	sp|Q9BWJ5|SF3B5_HUMAN	Splicing factor 3B subunit 5 OS=Homo sapiens GN=SF3B5 PE=1 SV=1	HUMAN	2	1.88799	1.94089	2.05116	1.2942	1.27057	1.40605	1.30617	1.2942	1.40605	0.196888
3443	4	4	25.83	7.616	7.616	sp|O76061|STC2_HUMAN	Stanniocalcin-2 OS=Homo sapiens GN=STC2 PE=1 SV=1	HUMAN	2	0.465586	0.564937	0.912011	0.824138	1.00925	1.61436	1.05682	1.28233	2.07014	0.438125
3444	4	4	35.32	12.44	12.44	sp|P51151|RAB9A_HUMAN	Ras-related protein Rab-9A OS=Homo sapiens GN=RAB9A PE=1 SV=1	HUMAN	3	1.30617	1.22462	0.765597	1.6293	1.48594	0.946237	1.92309	1.80302	1.15878	0.26708
3448	4	4	27.78	14.2	14.2	sp|P53816|HRSL3_HUMAN	HRAS-like suppressor 3 OS=Homo sapiens GN=PLA2G16 PE=1 SV=2	HUMAN	2	0.92045	0.666807	1.11686	1.25892	0.903649	1.52757	0.937562	0.679204	1.13763	0.255891
3449	4	4	31.62	21.37	21.37	sp|P63272|SPT4H_HUMAN	Transcription elongation factor SPT4 OS=Homo sapiens GN=SUPT4H1 PE=1 SV=1	HUMAN	2	1	1.25892	0.816582	0.765597	0.963829	0.625173	1.18032	1.48594	0.963829	0.249328
3451	4	4	14.29	10.92	10.92	sp|Q9UNN8|EPCR_HUMAN	Endothelial protein C receptor OS=Homo sapiens GN=PROCR PE=1 SV=1	HUMAN	2	0.928966	1.36773	0.831764	0.794328	1.1695	0.704693	0.879022	1.2942	0.77983	0.234933
3452	4	4	62.5	31.94	31.94	sp|Q9UBI6|GBG12_HUMAN	Guanine nucleotide-binding protein G(I)/G(S)/G(O) subunit gamma-12 OS=Homo sapiens GN=GNG12 PE=1 SV=3	HUMAN	3	0.272898	0.613762	0.625173	0.387258	0.887156	0.903649	0.376704	0.855067	0.870964	0.365826
3453	4	4	54.76	48.81	48.81	sp|P30047|GFRP_HUMAN	GTP cyclohydrolase 1 feedback regulatory protein OS=Homo sapiens GN=GCHFR PE=1 SV=3	HUMAN	4	0.432514	0.636796	0.30761	0.946237	1.40605	0.660694	0.801678	1.19124	0.564937	0.434693
3455	4	4	59.34	37.36	37.36	sp|O43504|LTOR5_HUMAN	Ragulator complex protein LAMTOR5 OS=Homo sapiens GN=LAMTOR5 PE=1 SV=1	HUMAN	2	1.02802	0.870964	1.09648	1.02802	0.870964	1.09648	1.04713	0.887156	1.11686	0.0949512
3456	3.97	4.24	29.33	17.78	8.889	tr|I3L0E3|I3L0E3_HUMAN	28S ribosomal protein S17, mitochondrial OS=Homo sapiens GN=MRPS17 PE=3 SV=1	HUMAN	2	0.758578	0.887156	1.34276	0.954993	1.13763	1.72187	1.30617	1.5417	2.37684	0.352288
3457	3.97	4.06	25.45	12.73	12.73	sp|Q9NQT5|EXOS3_HUMAN	Exosome complex component RRP40 OS=Homo sapiens GN=EXOSC3 PE=1 SV=3	HUMAN	2	1.04713	1.25892	0.794328	0.92045	1.10662	0.704693	0.847227	1.01859	0.648634	0.202104
3458	3.96	6.03	12.98	6.731	5.769	sp|Q9Y6K0|CEPT1_HUMAN	Choline/ethanolaminephosphotransferase 1 OS=Homo sapiens GN=CEPT1 PE=1 SV=1	HUMAN	3	1.00925	0.937562	0.824138	1.25892	1.18032	1.02802	1.18032	1.09648	0.954993	0.124542
3459	3.96	4.13	18.64	6.78	5.72	sp|Q9Y646|CBPQ_HUMAN	Carboxypeptidase Q OS=Homo sapiens GN=CPQ PE=1 SV=1	HUMAN	2	0.758578	1.1272	1.87068	0.679204	1	1.67494	0.816582	1.20226	2.01372	0.379102
3460	3.96	4.06	13.74	5.916	4.962	sp|Q9BUK6-7|MSTO1_HUMAN	Isoform 7 of Protein misato homolog 1 OS=Homo sapiens GN=MSTO1	HUMAN	2	0.862979	2.07014	0.862979	0.737904	1.78649	0.737904	0.847227	2.01372	0.847227	0.454983
3461	3.96	4.06	15.41	6.757	6.757	tr|E7ETU5|E7ETU5_HUMAN	RNA-binding motif, single-stranded-interacting protein 1 OS=Homo sapiens GN=RBMS1 PE=4 SV=1	HUMAN	2	0.731139	0.794328	0.737904	0.654636	0.711214	0.654636	0.724436	0.787046	0.724436	0.0633424
3462	3.96	4.01	20.44	9.392	9.392	tr|F8VUA2|F8VUA2_HUMAN	Charged multivesicular body protein 1a OS=Homo sapiens GN=CHMP1A PE=2 SV=1	HUMAN	2	0.801678	1.07647	0.636796	0.461318	0.580764	0.353183	0.809096	1.07647	0.648634	0.329659
3464	3.95	4.35	29.73	7.76	2.732	sp|Q6ZXV5|TMTC3_HUMAN	Transmembrane and TPR repeat-containing protein 3 OS=Homo sapiens GN=TMTC3 PE=1 SV=2	HUMAN	2	1.01859	0.772681	1.28233	0.666807	0.505825	0.83946	0.887156	0.679204	1.1272	0.266894
3465	3.94	4.18	18.25	9.005	4.502	sp|Q7Z7E8|UB2Q1_HUMAN	Ubiquitin-conjugating enzyme E2 Q1 OS=Homo sapiens GN=UBE2Q1 PE=1 SV=1	HUMAN	2	1.14815	0.963829	0.586138	1.24738	1.04713	0.636796	1.03753	0.862979	0.529663	0.271755
3467	3.93	4.11	21.93	5.037	4.296	sp|O43301|HS12A_HUMAN	Heat shock 70 kDa protein 12A OS=Homo sapiens GN=HSPA12A PE=1 SV=2	HUMAN	2	0.862979	0.862979	0.92045	0.990832	0.981748	1.05682	0.724436	0.717794	0.765597	0.131584
3469	3.92	20.54	55.11	43.03	36.22	sp|P36873|PP1G_HUMAN	Serine/threonine-protein phosphatase PP1-gamma catalytic subunit OS=Homo sapiens GN=PPP1CC PE=1 SV=1	HUMAN	14	1.11686	1.05682	1.43219	1.02802	0.972747	1.31826	1.1695	1.11686	1.51356	0.148562
3470	3.92	4.99	25.52	11.55	8.103	tr|E7ERY0|E7ERY0_HUMAN	Nuclear valosin-containing protein-like OS=Homo sapiens GN=NVL PE=2 SV=1	HUMAN	3	1.03753	1.0666	1.55597	0.724436	0.737904	1.08643	1.49969	1.52757	2.24905	0.357096
3472	3.92	4.03	27.73	12.89	10.94	sp|Q96B36|AKTS1_HUMAN	Proline-rich AKT1 substrate 1 OS=Homo sapiens GN=AKT1S1 PE=1 SV=1	HUMAN	2	1.21339	0.855067	1.34276	1.03753	0.731139	1.13763	1.24738	0.879022	1.36773	0.196859
3473	3.91	4.24	30.13	10.89	3.63	sp|Q96RU3-4|FNBP1_HUMAN	Isoform 4 of Formin-binding protein 1 OS=Homo sapiens GN=FNBP1	HUMAN	2	1.34276	1.61436	1.14815	1.95885	2.35505	1.72187	0.847227	1.04713	0.724436	0.358445
3474	3.91	4	30.74	11	7.767	sp|Q9HA64|KT3K_HUMAN	Ketosamine-3-kinase OS=Homo sapiens GN=FN3KRP PE=1 SV=2	HUMAN	2	1.27057	1.47231	1.7378	1.21339	1.40605	1.65959	1.1272	1.30617	1.55597	0.137897
3475	3.9	6.08	27.15	11.76	8.371	sp|P30511-3|HLAF_HUMAN	Isoform 3 of HLA class I histocompatibility antigen, alpha chain F OS=Homo sapiens GN=HLA-F	HUMAN	3	1.08643	0.92045	1.34276	1.44544	1.23595	1.78649	0.928966	0.77983	1.14815	0.246274
3477	3.89	5.72	49.2	27.81	15.51	sp|Q9BQA9|CQ062_HUMAN	Uncharacterized protein C17orf62 OS=Homo sapiens GN=C17orf62 PE=1 SV=1	HUMAN	4	1.52757	1.35519	0.963829	1.70608	1.51356	1.07647	0.887156	0.787046	0.559758	0.318712
3478	3.89	5.15	36.11	32.41	32.41	sp|P01598|KV106_HUMAN	Ig kappa chain V-I region EU OS=Homo sapiens PE=1 SV=1	HUMAN	7	0.731139	0.870964	0.772681	0.751623	0.895365	0.787046	0.60256	0.717794	0.630957	0.121488
3479	3.89	3.96	18.81	10.4	8.407	tr|E9PC49|E9PC49_HUMAN	SirtT1 75 kDa fragment OS=Homo sapiens GN=SIRT1 PE=2 SV=1	HUMAN	2	1.21339	1.20226	1.07647	1.00925	1	0.903649	0.946237	0.937562	0.83946	0.119583
3480	3.89	3.92	12.54	7.074	7.074	sp|O14495|LPP3_HUMAN	Lipid phosphate phosphohydrolase 3 OS=Homo sapiens GN=PPAP2B PE=1 SV=1	HUMAN	2	0.648634	0.787046	0.963829	0.758578	0.92045	1.1272	0.77983	0.937562	1.14815	0.178021
3481	3.88	4.22	28.91	11.41	8.223	sp|P16333|NCK1_HUMAN	Cytoplasmic protein NCK1 OS=Homo sapiens GN=NCK1 PE=1 SV=1	HUMAN	3	0.855067	0.794328	1.03753	1.07647	1	1.30617	1	0.928966	1.22462	0.150564
3483	3.87	3.93	14.58	3.968	3.472	tr|H3BSK8|H3BSK8_HUMAN	E3 ubiquitin-protein ligase RBBP6 (Fragment) OS=Homo sapiens GN=RBBP6 PE=2 SV=1	HUMAN	3	1.65959	2.07014	1.20226	1.04713	1.33045	0.758578	1.1695	1.48594	0.847227	0.30066
3485	3.85	10.42	36.99	17.92	15.9	sp|O75477|ERLN1_HUMAN	Erlin-1 OS=Homo sapiens GN=ERLIN1 PE=1 SV=1	HUMAN	5	0.660694	0.420727	0.60256	1.45881	0.895365	1.33045	0.648634	0.413047	0.580764	0.457566
3486	3.85	4.03	67.74	52.69	31.18	sp|P05109|S10A8_HUMAN	Protein S100-A8 OS=Homo sapiens GN=S100A8 PE=1 SV=1	HUMAN	3	2.07014	0.937562	1.08643	2.77971	1.25892	1.48594	2.93765	1.33045	1.57036	0.396966
3487	3.84	3.9	40	21.33	16	tr|H0YDJ9|H0YDJ9_HUMAN	CD81 antigen (Fragment) OS=Homo sapiens GN=CD81 PE=2 SV=1	HUMAN	7	0.654636	0.672977	0.564937	1.52757	1.58489	1.30617	0.619441	0.630957	0.524808	0.460951
3489	3.83	4.11	27.49	11.26	7.143	tr|D6RB59|D6RB59_HUMAN	Exocyst complex component 3 OS=Homo sapiens GN=EXOC3 PE=2 SV=1	HUMAN	2	0.928966	1.04713	0.83946	0.691831	0.772681	0.625173	1.02802	1.15878	0.928966	0.185026
3491	3.82	4.04	32.13	14.43	11.48	sp|Q5T653|RM02_HUMAN	39S ribosomal protein L2, mitochondrial OS=Homo sapiens GN=MRPL2 PE=1 SV=2	HUMAN	2	1.04713	0.787046	1.01859	1.2942	0.963829	1.25892	1.13763	0.855067	1.10662	0.15184
3492	3.82	4.04	73.08	36.15	26.15	sp|Q9H0N5|PHS2_HUMAN	Pterin-4-alpha-carbinolamine dehydratase 2 OS=Homo sapiens GN=PCBD2 PE=1 SV=4	HUMAN	3	1.20226	1.23595	1.7378	1	1.01859	1.44544	0.912011	0.937562	1.31826	0.213113
3493	3.82	3.84	39.42	17.52	17.52	sp|Q9BYN0|SRXN1_HUMAN	Sulfiredoxin-1 OS=Homo sapiens GN=SRXN1 PE=1 SV=2	HUMAN	2	0.731139	1.25892	0.847227	1.08643	1.87068	1.25892	1.08643	1.87068	1.23595	0.29893
3494	3.81	3.85	19.39	9.886	7.985	sp|O00592-2|PODXL_HUMAN	Isoform 2 of Podocalyxin OS=Homo sapiens GN=PODXL	HUMAN	3	0.831764	1.03753	1.41906	0.672977	0.831764	1.13763	0.704693	0.870964	1.19124	0.241391
3495	3.81	3.83	33.33	17.68	12.12	tr|H7BXD5|H7BXD5_HUMAN	Grancalcin OS=Homo sapiens GN=GCA PE=2 SV=1	HUMAN	3	1.44544	1.87068	0.751623	2.03236	2.60615	1.09648	1.01859	1.31826	0.539511	0.441562
3497	3.8	4.12	20.14	10.98	5.721	sp|P49356|FNTB_HUMAN	Protein farnesyltransferase subunit beta OS=Homo sapiens GN=FNTB PE=1 SV=1	HUMAN	2	1	1.11686	0.937562	0.887156	0.990832	0.824138	0.879022	0.981748	0.824138	0.0957136
3498	3.8	3.93	16.51	4.258	2.804	sp|O94829|IPO13_HUMAN	Importin-13 OS=Homo sapiens GN=IPO13 PE=1 SV=3	HUMAN	2	0.946237	0.870964	0.963829	0.831764	0.758578	0.83946	0.954993	0.879022	0.972747	0.0779318
3499	3.8	3.91	24.68	6.993	3.596	sp|Q12955-6|ANK3_HUMAN	Isoform 4 of Ankyrin-3 OS=Homo sapiens GN=ANK3	HUMAN	2	0.824138	0.937562	0.691831	1.08643	1.23595	0.912011	0.963829	1.09648	0.809096	0.166649
3500	3.8	3.9	27.49	19.92	14.34	sp|Q8WY22|BRI3B_HUMAN	BRI3-binding protein OS=Homo sapiens GN=BRI3BP PE=1 SV=1	HUMAN	2	2.42103	2.46604	1.8197	1.1272	1.1695	0.816582	2.93765	3.04789	2.1677	0.383695
3504	3.79	3.88	33.68	7.455	6.427	sp|Q8IXJ6|SIR2_HUMAN	NAD-dependent protein deacetylase sirtuin-2 OS=Homo sapiens GN=SIRT2 PE=1 SV=2	HUMAN	2	0.642688	0.963829	0.83946	0.704693	1.05682	0.92045	0.824138	1.23595	1.07647	0.193398
3505	3.78	3.87	41.35	22.58	13.49	sp|Q86W42|THOC6_HUMAN	THO complex subunit 6 homolog OS=Homo sapiens GN=THOC6 PE=1 SV=1	HUMAN	3	1.95885	2.77971	1.6293	0.642688	0.912011	0.515229	1.14815	1.67494	0.981748	0.499961
3507	3.78	3.81	21.99	2.17	1.183	sp|Q9P219|DAPLE_HUMAN	Protein Daple OS=Homo sapiens GN=CCDC88C PE=1 SV=3	HUMAN	2	1.70608	0.972747	0.972747	0.636796	0.398107	0.401791	1.70608	1.00925	1.04713	0.461087
3508	3.78	3.79	19.35	5.389	4.24	sp|O95104-3|SFR15_HUMAN	Isoform 3 of Splicing factor, arginine/serine-rich 15 OS=Homo sapiens GN=SCAF4	HUMAN	2	1.07647	0.887156	0.510505	1.55597	1.25892	0.717794	0.963829	0.794328	0.452898	0.363031
3510	3.77	4.04	23.95	10.05	3.656	tr|Q5R363|Q5R363_HUMAN	SRSF protein kinase 1 OS=Homo sapiens GN=SRPK1 PE=2 SV=1	HUMAN	2	0.751623	0.619441	0.92045	0.895365	0.744732	1.10662	1.07647	0.895365	1.33045	0.221142
3512	3.77	3.79	41.9	17.88	14.53	sp|Q9BV57|MTND_HUMAN	1,2-dihydroxy-3-keto-5-methylthiopentene dioxygenase OS=Homo sapiens GN=ADI1 PE=1 SV=1	HUMAN	2	0.613762	0.704693	1.19124	0.474242	0.549541	0.92045	0.704693	0.801678	1.34276	0.339414
3515	3.75	3.83	44.31	20.96	20.96	tr|J3KRN9|J3KRN9_HUMAN	Cytospin-B (Fragment) OS=Homo sapiens GN=SPECC1 PE=4 SV=1	HUMAN	3	0.751623	0.758578	0.359749	0.654636	0.660694	0.316228	0.824138	0.83946	0.394457	0.314668
3516	3.75	3.77	14.22	1.939	1.249	sp|Q9UM47|NOTC3_HUMAN	Neurogenic locus notch homolog protein 3 OS=Homo sapiens GN=NOTCH3 PE=1 SV=2	HUMAN	3	0.648634	0.717794	0.895365	0.765597	0.847227	1.05682	0.672977	0.744732	0.928966	0.156024
3517	3.74	13.27	54.23	40.3	36.82	sp|Q15286|RAB35_HUMAN	Ras-related protein Rab-35 OS=Homo sapiens GN=RAB35 PE=1 SV=1	HUMAN	10	1.11686	1.0666	1.11686	1.05682	1.00925	1.05682	1	0.954993	1	0.0499928
3521	3.71	3.84	31.55	19.42	15.53	tr|H0Y886|H0Y886_HUMAN	NADH dehydrogenase [ubiquinone] 1 beta subcomplex subunit 5, mitochondrial (Fragment) OS=Homo sapiens GN=NDUFB5 PE=4 SV=1	HUMAN	3	0.912011	0.704693	1.08643	0.928966	0.724436	1.10662	1.03753	0.809096	1.23595	0.180839
3523	3.71	3.77	33.33	13.03	8.429	sp|Q8N983-7|RM43_HUMAN	Isoform 6 of 39S ribosomal protein L43, mitochondrial OS=Homo sapiens GN=MRPL43	HUMAN	2	1.27057	1.38038	1.27057	1.1695	1.27057	1.18032	0.895365	0.972747	0.903649	0.146825
3524	3.71	3.75	33.47	14.23	9.623	tr|J9JIE6|J9JIE6_HUMAN	Transmembrane and coiled-coil domain-containing protein 1 OS=Homo sapiens GN=TMCO1 PE=4 SV=1	HUMAN	3	1.72187	0.751623	1.1272	1.67494	0.711214	1.05682	2.12814	0.92045	1.40605	0.358835
3528	3.7	4.02	29.57	11.06	5.821	sp|Q14CX7-2|NAA25_HUMAN	Isoform 2 of N-alpha-acetyltransferase 25, NatB auxiliary subunit OS=Homo sapiens GN=NAA25	HUMAN	4	0.660694	0.698232	1.35519	0.636796	0.691831	1.34276	1.23595	1.2942	2.48886	0.483896
3529	3.7	3.78	14.44	5.732	5.732	sp|P48723|HSP13_HUMAN	Heat shock 70 kDa protein 13 OS=Homo sapiens GN=HSPA13 PE=1 SV=1	HUMAN	2	0.972747	1.00925	0.809096	1.24738	1.2942	1.04713	1.1695	1.21339	0.981748	0.137774
3531	3.7	3.71	51.59	32.54	32.54	sp|Q99622|C10_HUMAN	Protein C10 OS=Homo sapiens GN=C12orf57 PE=1 SV=1	HUMAN	3	1.5417	1.57036	0.809096	0.704693	0.717794	0.366438	1.30617	1.34276	0.672977	0.412392
3533	3.66	3.66	45.45	30.3	30.3	sp|Q15651|HMGN3_HUMAN	High mobility group nucleosome-binding domain-containing protein 3 OS=Homo sapiens GN=HMGN3 PE=1 SV=2	HUMAN	3	1.35519	1.69044	1.92309	1.23595	1.5417	1.75388	1.13763	1.40605	1.61436	0.158785
3534	3.65	3.89	24.63	8.293	7.317	sp|P13473|LAMP2_HUMAN	Lysosome-associated membrane glycoprotein 2 OS=Homo sapiens GN=LAMP2 PE=1 SV=2	HUMAN	3	0.92045	0.529663	0.691831	1.34276	0.758578	1.01859	1.49969	0.855067	1.1272	0.302669
3535	3.65	3.66	35.13	16.15	13.85	sp|Q8IVS2|FABD_HUMAN	Malonyl-CoA-acyl carrier protein transacylase, mitochondrial OS=Homo sapiens GN=MCAT PE=1 SV=2	HUMAN	3	0.990832	1.01859	0.954993	1.0666	1.10662	1.02802	0.879022	0.903649	0.847227	0.0846941
3536	3.64	6.41	26.03	7.241	3.103	sp|Q8WX92|NELFB_HUMAN	Negative elongation factor B OS=Homo sapiens GN=NELFB PE=1 SV=1	HUMAN	3	1.08643	0.928966	1.09648	1.04713	0.903649	1.0666	0.981748	0.847227	1	0.0828748
3537	3.64	3.71	18.45	2.318	1.803	sp|O95819-4|M4K4_HUMAN	Isoform 4 of Mitogen-activated protein kinase kinase kinase kinase 4 OS=Homo sapiens GN=MAP4K4	HUMAN	2	0.928966	0.711214	0.809096	1.05682	0.816582	0.92045	0.895365	0.691831	0.77983	0.129459
3538	3.63	3.76	26.09	7.652	4.174	tr|J3KSP6|J3KSP6_HUMAN	Fucokinase, isoform CRA_d OS=Homo sapiens GN=FUK PE=3 SV=1	HUMAN	2	1.03753	1.33045	1.33045	0.879022	1.1272	1.1272	0.870964	1.11686	1.11686	0.139441
3540	3.61	3.64	19.1	8.333	8.333	sp|O95456|PSMG1_HUMAN	Proteasome assembly chaperone 1 OS=Homo sapiens GN=PSMG1 PE=1 SV=1	HUMAN	2	1.59956	1.64437	2.77971	3.31131	3.43558	5.7544	2.63027	2.53513	4.69894	0.405787
3541	3.6	6.09	27.58	7.248	5.168	sp|Q86X10-3|RLGPB_HUMAN	Isoform 3 of Ral GTPase-activating protein subunit beta OS=Homo sapiens GN=RALGAPB	HUMAN	5	1.03753	0.903649	0.862979	0.990832	0.862979	0.824138	1.02802	0.895365	0.855067	0.0822072
3543	3.6	3.6	55.21	11.46	11.46	tr|J3KS15|J3KS15_HUMAN	Peptidyl-tRNA hydrolase ICT1, mitochondrial (Fragment) OS=Homo sapiens GN=ICT1 PE=2 SV=1	HUMAN	2	1.20226	1.04713	1.58489	1.5417	1.34276	2.03236	1.25892	1.09648	1.65959	0.209844
3544	3.59	6.35	32.35	13.95	9.725	tr|E7EX04|E7EX04_HUMAN	Septin-10 OS=Homo sapiens GN=SEPT10 PE=2 SV=1	HUMAN	5	1.19124	0.636796	1.77011	1	0.529663	1.47231	1.01859	0.539511	1.49969	0.395343
3545	3.59	5.82	31.23	16.44	10.68	sp|Q9Y371|SHLB1_HUMAN	Endophilin-B1 OS=Homo sapiens GN=SH3GLB1 PE=1 SV=1	HUMAN	4	0.539511	1.05682	0.642688	0.49204	0.946237	0.586138	0.597035	1.21339	0.724436	0.318334
3547	3.59	3.69	20.64	6.702	5.362	sp|Q9BV79|MECR_HUMAN	Trans-2-enoyl-CoA reductase, mitochondrial OS=Homo sapiens GN=MECR PE=1 SV=2	HUMAN	2	0.801678	0.698232	0.824138	0.847227	0.737904	0.862979	0.912011	0.794328	0.937562	0.0879879
3549	3.59	3.65	65.08	25.4	23.81	sp|Q9UDW1|QCR9_HUMAN	Cytochrome b-c1 complex subunit 9 OS=Homo sapiens GN=UQCR10 PE=1 SV=3	HUMAN	2	1.02802	1.28233	1.45881	1.19124	1.48594	1.69044	1.43219	1.78649	2.03236	0.196929
3550	3.58	3.78	39.26	15.38	9.284	sp|Q70UQ0-4|IKIP_HUMAN	Isoform 4 of Inhibitor of nuclear factor kappa-B kinase-interacting protein OS=Homo sapiens GN=IKBIP	HUMAN	3	0.679204	0.954993	0.879022	0.405508	0.554626	0.496592	0.559758	0.77983	0.717794	0.256143
3551	3.58	3.64	22.9	5.149	4.472	tr|B4DKB2|B4DKB2_HUMAN	Endothelin-converting enzyme 1 OS=Homo sapiens GN=ECE1 PE=2 SV=1	HUMAN	3	0.534564	0.444631	0.510505	0.630957	0.524808	0.60256	0.981748	0.816582	0.937562	0.279924
3552	3.58	3.63	20.8	8.533	6.4	tr|E7ETU7|E7ETU7_HUMAN	39S ribosomal protein L3, mitochondrial OS=Homo sapiens GN=MRPL3 PE=2 SV=1	HUMAN	2	1.40605	0.794328	2.12814	2.12814	1.2942	3.25087	1.40605	0.787046	2.14783	0.435622
3554	3.56	3.64	25.56	15.83	14.44	sp|Q9UN36-3|NDRG2_HUMAN	Isoform 3 of Protein NDRG2 OS=Homo sapiens GN=NDRG2	HUMAN	3	1.07647	0.77983	1.0666	1.1272	0.809096	1.10662	0.990832	0.711214	0.972747	0.152381
3555	3.56	3.61	29.35	9.556	9.556	tr|I3L1Q2|I3L1Q2_HUMAN	B-cell CLL/lymphoma 7 protein family member C (Fragment) OS=Homo sapiens GN=BCL7C PE=4 SV=1	HUMAN	2	0.981748	1.20226	0.946237	1	1.22462	0.963829	1.05682	1.28233	1.01859	0.111067
3556	3.55	5.08	26.24	11.24	7.363	tr|F5GZI3|F5GZI3_HUMAN	Partitioning defective 3 homolog OS=Homo sapiens GN=PARD3 PE=2 SV=1	HUMAN	4	1	1.27057	1.03753	0.831764	1.0666	0.870964	1.11686	1.41906	1.15878	0.160181
3558	3.55	3.65	36.96	25.54	18.48	sp|Q15382|RHEB_HUMAN	GTP-binding protein Rheb OS=Homo sapiens GN=RHEB PE=1 SV=1	HUMAN	4	0.711214	0.946237	1.45881	0.554626	0.731139	1.1272	0.92045	1.22462	1.88799	0.370391
3559	3.55	3.55	28.1	14.05	11.16	tr|H0Y9X1|H0Y9X1_HUMAN	Translation machinery-associated protein 16 (Fragment) OS=Homo sapiens GN=TMA16 PE=4 SV=1	HUMAN	2	2.07014	1.35519	2.58226	2.65461	1.7378	3.37287	1.2942	0.831764	1.65959	0.385811
[truncated: 872 more rows]
